# Supplementary material for: High Stability of Methanol to Aromatic Conversion over Bimetallic Ca,Ga-Modified ZSM-5
Source: ACS Catal. 2022 Feb 23;12(5):3189–200. doi: 10.1021/acscatal.1c05481 (PMC8902757; doi:10.1021/acscatal.1c05481)
Supplement: Supplementary file 1 — cs1c05481_si_001.zip [file cs1c05481_si_001.zip]

Archive with 68 entries (50 files):
- cs1c05481_si_001_REV.pdf
- SI_structures/
- SI_structures/aitd_structures/
- SI_structures/aitd_structures/2HAlfaRef.xyz
- SI_structures/aitd_structures/alpha/
- SI_structures/aitd_structures/alpha/alpha_CaGa0W.xyz
- SI_structures/aitd_structures/alpha/alpha_CaGa1W.xyz
- SI_structures/aitd_structures/alpha/alpha_CaGa2W.xyz
- SI_structures/aitd_structures/alpha/alpha_CaGa3W.xyz
- SI_structures/aitd_structures/alpha/alpha_CaGa4W.xyz
- SI_structures/aitd_structures/alpha/alpha_CaGa5W.xyz
- SI_structures/aitd_structures/alpha/alpha_Ga0W.xyz
- SI_structures/aitd_structures/alpha/alpha_Ga1W.xyz
- SI_structures/aitd_structures/alpha/alpha_Ga2W.xyz
- SI_structures/aitd_structures/alpha/alpha_Ga3W.xyz
- SI_structures/aitd_structures/alpha/alpha_Ga4W.xyz
- SI_structures/aitd_structures/alpha/alpha_Ga5W.xyz
- SI_structures/aitd_structures/beta/
- SI_structures/aitd_structures/beta/beta_CaGa4W.xyz
- SI_structures/aitd_structures/beta/beta_CaGa5W.xyz
- SI_structures/aitd_structures/beta/beta_Ga4W.xyz
- SI_structures/aitd_structures/beta/beta_Ga5W.xyz
- SI_structures/aitd_structures/CaAlfaRef.xyz
- SI_structures/aitd_structures/Ga2O3Ref.xyz
- SI_structures/aitd_structures/gamma/
- SI_structures/aitd_structures/gamma/gamma_CaGa4W.xyz
- SI_structures/aitd_structures/gamma/gamma_CaGa5W.xyz
- SI_structures/aitd_structures/gamma/gamma_Ga4W.xyz
- SI_structures/aitd_structures/gamma/gamma_Ga5W.xyz
- SI_structures/aitd_structures/H2ORef.xyz
- SI_structures/NEB/
- SI_structures/NEB/CaGa2W/
- SI_structures/NEB/CaGa2W/1Step/
- SI_structures/NEB/CaGa2W/1Step/FS.cif
- SI_structures/NEB/CaGa2W/1Step/IS.cif
- SI_structures/NEB/CaGa2W/1Step/TS.cif
- SI_structures/NEB/CaGa2W/3Step/
- SI_structures/NEB/CaGa2W/3Step/FS.cif
- SI_structures/NEB/CaGa2W/3Step/IS.cif
- SI_structures/NEB/CaGa2W/3Step/TS.cif
- SI_structures/NEB/CaGa4W/
- SI_structures/NEB/CaGa4W/1Step/
- SI_structures/NEB/CaGa4W/1Step/FS.cif
- SI_structures/NEB/CaGa4W/1Step/IS.cif
- SI_structures/NEB/CaGa4W/1Step/TS.cif
- SI_structures/NEB/CaGa4W/3Step/
- SI_structures/NEB/CaGa4W/3Step/FS.cif
- SI_structures/NEB/CaGa4W/3Step/IS.cif
- SI_structures/NEB/CaGa4W/3Step/TS.cif
- SI_structures/NEB/Ga1W/
- SI_structures/NEB/Ga1W/1Step/
- SI_structures/NEB/Ga1W/1Step/FS.cif
- SI_structures/NEB/Ga1W/1Step/IS.cif
- SI_structures/NEB/Ga1W/1Step/TS.cif
- SI_structures/NEB/Ga1W/3Step/
- SI_structures/NEB/Ga1W/3Step/FS.cif
- SI_structures/NEB/Ga1W/3Step/IS.cif
- SI_structures/NEB/Ga1W/3Step/TS.cif
- SI_structures/NEB/Ga2W/
- SI_structures/NEB/Ga2W/1Step/
- SI_structures/NEB/Ga2W/1Step/FS.cif
- SI_structures/NEB/Ga2W/1Step/IS.cif
- SI_structures/NEB/Ga2W/1Step/TS.cif
- SI_structures/NEB/Ga2W/3Step/
- SI_structures/NEB/Ga2W/3Step/FS.cif
- SI_structures/NEB/Ga2W/3Step/IS.cif
- SI_structures/NEB/Ga2W/3Step/TS.cif
- SI_structures/README.txt
