# Supplementary material for: High Stability of Methanol to Aromatic Conversion over Bimetallic Ca,Ga-Modified ZSM-5
Source: ACS Catal. 2022 Feb 23;12(5):3189–200. doi: 10.1021/acscatal.1c05481 (PMC8902757; doi:10.1021/acscatal.1c05481)
Supplement: Supplementary file 1 — cs1c05481_si_001.zip [file cs1c05481_si_001.zip › SI_structures/aitd_structures/2HAlfaRef.xyz]

122
 i =      450, E =     -1103.0100193619
  O        26.9510821341       26.4545581925       31.6429197357
  O        22.9603989161       22.2573962509       31.4356672767
  O        22.6600597157       27.6309373333       31.4482669759
  O        26.8576208993       23.6240180155       31.4453723512
  O        23.2440550425       24.8113897227       30.7769391142
  O        26.0743877511       28.9210652865       31.0651081987
 Si        26.3810002919       27.4403776188       30.4287745290
  O        26.3613703446       21.1012722660       30.8542671607
 Al        23.4714118210       26.4702919517       30.4424772072
 Si        23.4191470390       23.3089257605       30.2416062203
 Si        26.4261758369       22.6258552991       30.2119101244
  O        25.0174450396       26.8537532398       29.7815182809
  O        30.2780800979       23.5391866816       29.6719983921
  O        24.9146097542       22.9508569347       29.6845292030
  O        30.1844532819       26.9587698361       29.4983234568
  O        27.6151986816       27.5478825177       29.3924735626
  O        19.8165187503       23.3310913405       29.0960982985
  O        27.5244270078       22.6450457146       29.0081568115
  O        22.4689221432       23.1438365411       28.9151671953
  O        19.9388682319       26.2800523376       28.9583836932
  O        22.5616563092       26.7599577257       28.7987951933
  O        20.9060150571       20.8948512538       28.9159409678
 Si        28.8287871237       26.8011779945       28.6029518052
  O        20.8998772490       28.8966767046       28.9061373154
 Si        21.0668716376       22.4596317165       28.4811426921
 Al        28.8710424316       23.6780235375       28.6929219423
 Si        21.0269470059       27.3668572206       28.3685990994
  O        28.5010221838       25.2793492369       28.2127744567
  O        29.3832844036       20.4108785631       27.7440859183
  O        29.0043502432       27.6363618275       27.2304727953
  O        29.4873484763       30.2876697669       27.3482032285
  O        29.3878727476       22.9597084511       26.9549364861
  O        21.0846413770       22.4601765945       26.8381912011
  O        20.9923529193       27.3460941485       26.7647474919
 Si        29.6454470157       28.9172824891       26.4765631942
 Si        29.5792184674       21.3425368860       26.4428406734
  O        31.0972612424       21.1779607266       25.8627394031
  O        31.2515125307       28.7701951309       26.1762969398
  O        20.7175454467       24.9037680839       25.7844005136
 Si        20.3803964907       23.3072989038       25.6218499619
  O        18.7526067879       23.1517037284       25.6650586527
 Si        20.3490111937       26.4531236142       25.5093375498
  O        18.7448639315       26.7553210372       25.4017126892
  O        28.7946706326       29.0170579293       25.0886113396
  O        28.6009093289       21.0946698716       25.1946521369
  O        21.4860675944       20.1198287086       24.7024066371
  O        20.7981610461       29.6927260595       24.5445440829
  O        20.9976577931       22.7629844909       24.2245239441
  O        21.0910395771       27.0375248635       24.2077198678
  O        28.7133916580       19.0520114570       23.4345740602
 Si        28.8563650136       20.6881965259       23.6042449399
 Si        21.2985062777       21.2869689953       23.5618811270
 Si        28.9357685788       29.5302805922       23.5465307107
 Si        21.2079786508       28.5133811143       23.4812334577
  O        29.4941959597       31.0653798792       23.4570404665
  O        30.3447616246       21.1902916171       23.1454742615
  O        22.7399885322       28.6134849104       22.9623248092
  O        22.6550318258       21.4809117086       22.6597967933
  O        27.4474181673       29.4883158472       22.8578937171
  O        30.0012369643       28.6013729898       22.7377687517
  O        27.7368231306       21.4892364832       22.7499843533
  O        20.0251380278       20.7972843793       22.6578640173
  O        20.2131085431       28.6092213044       22.1720408863
  O        25.2137509466       20.9061668907       22.2554106987
  O        25.1133427507       28.7087642208       21.9671187658
  O        23.4113873754       18.9225146549       22.1102885693
 Si        23.6746735120       20.5073169227       21.8147692918
 Si        23.6064172551       29.2613356454       21.7312763502
  O        23.5291694224       30.8975559910       21.7443620591
 Si        26.6667160233       21.1174170104       21.5455303342
 Si        26.6693126706       28.9130773658       21.5526450325
  O        27.2473971944       27.4462700826       21.1094576735
  O        26.5624642850       22.3692917491       20.5051157772
  O        27.2437978874       19.8289724746       20.7075374722
  O        26.8405652657       29.9663103420       20.3032957518
  O        23.4308170616       20.6972871973       20.2156370780
  O        26.9523423239       24.9862492183       20.1210195354
  O        23.0564664743       28.7122943978       20.3021179226
 Si        27.5795280042       26.4811751362       19.8337240881
 Si        27.4805307195       23.4830260294       19.7165841525
  O        29.0844662004       23.3562867170       20.0907334329
  O        29.1978165117       26.3880714973       19.6309755022
  O        26.9412107427       27.0635110229       18.4509965832
  O        27.3931545000       23.2444150000       18.1020070000
  H        27.1410525000       24.0111030000       17.5922790000
  H        29.3156645000       22.8991880000       20.9039140000
  H        27.7946445000       19.2364860000       21.2479000000
  H        30.9626915000       21.1599630000       23.9042840000
  H        28.1506095000       18.6030770000       24.0850290000
  H        31.7746475000       21.3023600000       26.5373810000
  H        28.5567385000       20.5648370000       28.2394850000
  H        24.1102725000       21.1909570000       19.7527520000
  H        22.9856315000       18.7673710000       22.9629810000
  H        29.6289175000       27.8428770000       22.2745900000
  H        29.5624925000       25.5137400000       19.8026530000
  H        26.3974935000       27.8568340000       18.5698100000
  H        27.4817645000       30.6761770000       20.4445170000
  H        22.1206605000       28.4820660000       20.3278700000
  H        23.8283925000       31.3020460000       22.5714900000
  H        19.2820325000       28.3960260000       22.3734420000
  H        20.9447205000       29.5217280000       25.4933560000
  H        18.2253525000       26.4996400000       26.1860590000
  H        21.4601635000       29.1430590000       29.6629680000
  H        19.9551375000       26.1554560000       29.9212910000
  H        22.8235125000       27.5848560000       32.4077210000
  H        19.9276705000       24.2877680000       28.9617860000
  H        23.7252795000       21.8084810000       31.8399880000
  H        21.3910855000       20.6667660000       29.7294730000
  H        30.1214385000       23.3954110000       30.6092880000
  H        27.2663665000       20.8282780000       31.0533730000
  H        26.9154955000       24.5816620000       31.2685380000
  H        30.5685545000       26.1057820000       29.7319970000
  H        19.9922515000       21.2375990000       21.8000500000
  H        21.5050235000       20.4624610000       25.6095010000
  H        18.4303285000       22.7229610000       26.4623070000
  H        29.7920455000       31.3969230000       24.3181400000
  H        29.0421245000       30.1574970000       28.1977900000
  H        31.4963875000       27.8557490000       25.9722670000
  H        25.3631115000       29.3980720000       30.6126520000
  H        26.3028635000       26.2597640000       32.3374060000
  H        29.1632150251       23.6035263901       26.2529013479
  H        23.2076353372       26.7196109175       28.0639251085
