# Supplementary material for: High Stability of Methanol to Aromatic Conversion over Bimetallic Ca,Ga-Modified ZSM-5
Source: ACS Catal. 2022 Feb 23;12(5):3189–200. doi: 10.1021/acscatal.1c05481 (PMC8902757; doi:10.1021/acscatal.1c05481)
Supplement: Supplementary file 1 — cs1c05481_si_001.zip [file cs1c05481_si_001.zip › SI_structures/aitd_structures/alpha/alpha_CaGa0W.xyz]

126
 i =      450, E =     -1336.0285499880
  O        26.9580789477       26.4623599933       31.6521425952
  O        23.0388948487       22.1586012396       31.2579048886
  O        22.8484050080       27.6450659703       31.4447478400
  O        26.8460611355       23.6388632099       31.5265936244
  O        23.4453721317       24.7951992177       30.8611184106
  O        26.1475321981       29.0033574925       31.0431516210
 Si        26.4502529095       27.4961561645       30.4916923647
  O        26.3629780717       21.1088196748       30.8556351785
 Al        23.3960800343       26.4320162020       30.3608671382
 Si        23.5215706526       23.3165862306       30.2006662202
 Si        26.4863968452       22.6458798483       30.2444531722
  O        25.0983688889       26.8598059943       29.7913586937
  O        30.4597165094       23.7310126148       29.7706634114
  O        25.0079448288       22.9557121448       29.5970656453
  O        30.2700138192       27.0283254063       29.5918525025
  O        27.6388424857       27.5375427779       29.3916298489
  O        19.7413253527       23.3280866534       29.0021255980
  O        27.7326905283       22.6571053612       29.1995050042
  O        22.4381570798       23.2347656165       28.9841061385
  O        20.1222711982       26.1752362555       28.9659669515
  O        22.7582521141       26.6612771040       28.7163862270
  O        20.9145252753       20.9094247432       28.9172093443
 Si        28.9404619376       26.8716891536       28.6785373881
  O        20.9941304200       28.7894667516       28.8935006509
 Si        21.0650718915       22.4866746614       28.4951639027
 Al        29.1313255122       23.5358688675       28.6748218671
 Si        21.2693845120       27.2504901130       28.3664669137
  O        28.8103520522       25.2931044970       28.2299106912
  O        29.3524130297       20.4562472891       27.6957082443
  O        29.0061728888       27.6413118649       27.2465473157
  O        29.4869971565       30.2875759919       27.3477641412
  O        29.2871981589       23.0602264209       26.9575119155
  O        21.0956186634       22.4579931923       26.8491038236
  O        20.9976404748       27.3416139350       26.7603982077
 Si        29.6726228763       28.9167582396       26.4957953416
 Si        29.5215718086       21.5128238433       26.4509423379
  O        31.0561813622       21.2052495911       25.8856406989
  O        31.2592717869       28.7744332564       26.1726172218
  O        20.7993789117       24.9001633420       25.7823858790
 Si        20.4059927398       23.3163082169       25.6348942806
  O        18.7694308934       23.1533908209       25.6653406362
 Si        20.3614633107       26.4420696081       25.5368862808
  O        18.7509822786       26.7454362388       25.4043986912
  O        28.8005075593       29.0052691895       25.0986954039
  O        28.5219964678       21.1918383732       25.1955421100
  O        21.4853252268       20.1196366001       24.7021184323
  O        20.7959482806       29.6782133163       24.5430943688
  O        21.0649873472       22.7764307082       24.2448078285
  O        20.9998599064       26.9605844087       24.1284329684
  O        28.6161279943       19.1409159061       23.4289770703
 Si        28.8371711257       20.7637565975       23.6378519713
 Si        21.3072366639       21.2960144019       23.5687619129
 Si        28.9897192012       29.5130861786       23.5442839899
 Si        21.1728421108       28.4683500775       23.5060129169
  O        29.4914423359       31.0589779660       23.4575149348
  O        30.3423224921       21.1903690575       23.1510776867
  O        22.7432214282       28.6081576693       23.0425948624
  O        22.6587862507       21.4822483995       22.6579979185
  O        27.4278166366       29.2956638705       23.0350141093
  O        30.0195681423       28.6425619897       22.6483166366
  O        27.8252728000       21.5829666769       22.6558301090
  O        20.0297109389       20.8023394132       22.6613059057
  O        20.2149504737       28.6120341314       22.1707915103
  O        25.2442689294       20.9397762693       22.2377029634
  O        25.1113555386       28.7055784239       22.0703376322
  O        23.4470080713       18.9431375654       22.1413059683
 Si        23.6995957923       20.5233074206       21.8236700100
 Si        23.5716534071       29.2322907773       21.7844679188
  O        23.5345159180       30.8642656904       21.7649060783
 Si        26.7041829030       21.1325655169       21.5418538847
 Si        26.6610255502       28.8874634873       21.6160547653
  O        27.2463280044       27.4352063187       21.1859030149
  O        26.5590309926       22.3776160700       20.4944638209
  O        27.2437536420       19.8284073748       20.7061304842
  O        26.8349946804       29.9641426105       20.4086040755
  O        23.4329315172       20.6978513473       20.2199374408
  O        26.9529405337       24.9897389877       20.1201969341
  O        23.0614565058       28.7104448666       20.3242697656
 Si        27.5843281470       26.4766269553       19.8705615631
 Si        27.4843825354       23.4734659027       19.7184925038
  O        29.0864398198       23.3625443591       20.0902122604
  O        29.2153060520       26.4226967193       19.7432661133
  O        26.9492097688       27.0668533665       18.4781158061
  O        27.3931545000       23.2444150000       18.1020070000
  H        27.1410525000       24.0111030000       17.5922790000
  H        29.3156645000       22.8991880000       20.9039140000
  H        27.7946445000       19.2364860000       21.2479000000
  H        30.9626915000       21.1599630000       23.9042840000
  H        28.1506095000       18.6030770000       24.0850290000
  H        31.7746475000       21.3023600000       26.5373810000
  H        28.5567385000       20.5648370000       28.2394850000
  H        24.1102725000       21.1909570000       19.7527520000
  H        22.9856315000       18.7673710000       22.9629810000
  H        29.6289175000       27.8428770000       22.2745900000
  H        29.5624925000       25.5137400000       19.8026530000
  H        26.3974935000       27.8568340000       18.5698100000
  H        27.4817645000       30.6761770000       20.4445170000
  H        22.1206605000       28.4820660000       20.3278700000
  H        23.8283925000       31.3020460000       22.5714900000
  H        19.2820325000       28.3960260000       22.3734420000
  H        20.9447205000       29.5217280000       25.4933560000
  H        18.2253525000       26.4996400000       26.1860590000
  H        21.4601635000       29.1430590000       29.6629680000
  H        19.9551375000       26.1554560000       29.9212910000
  H        22.8235125000       27.5848560000       32.4077210000
  H        19.9276705000       24.2877680000       28.9617860000
  H        23.7252795000       21.8084810000       31.8399880000
  H        21.3910855000       20.6667660000       29.7294730000
  H        30.1214385000       23.3954110000       30.6092880000
  H        27.2663665000       20.8282780000       31.0533730000
  H        26.9154955000       24.5816620000       31.2685380000
  H        30.5685545000       26.1057820000       29.7319970000
  H        19.9922515000       21.2375990000       21.8000500000
  H        21.5050235000       20.4624610000       25.6095010000
  H        18.4303285000       22.7229610000       26.4623070000
  H        29.7920455000       31.3969230000       24.3181400000
  H        29.0421245000       30.1574970000       28.1977900000
  H        31.4963875000       27.8557490000       25.9722670000
  H        25.3631115000       29.3980720000       30.6126520000
  H        26.3028635000       26.2597640000       32.3374060000
 Ca        26.4620937584       27.5642762560       24.9573881522
 Ga        25.1000717406       26.3682853330       27.9211334687
 Ga        27.7275847409       25.0001712028       26.6594844763
  O        25.1938824774       27.6272390619       26.6712648538
  O        27.7592657161       25.8536853897       25.1300447584
  O        26.1740446275       24.9012930514       27.7289135798
