# Supplementary material for: High Stability of Methanol to Aromatic Conversion over Bimetallic Ca,Ga-Modified ZSM-5
Source: ACS Catal. 2022 Feb 23;12(5):3189–200. doi: 10.1021/acscatal.1c05481 (PMC8902757; doi:10.1021/acscatal.1c05481)
Supplement: Supplementary file 1 — cs1c05481_si_001.zip [file cs1c05481_si_001.zip › SI_structures/aitd_structures/alpha/alpha_CaGa1W.xyz]

129
 i =      450, E =     -1353.3398131930
  O        27.0418053924       26.4673091456       31.7356803498
  O        23.0360942044       22.0946095795       31.2241455850
  O        22.7458474795       27.6403570463       31.4458605289
  O        26.9550357401       23.6039890586       31.3681886555
  O        23.2580275711       24.7910718394       30.8585053971
  O        26.1525784028       29.0031941732       31.0431991943
 Si        26.4312035795       27.4612955862       30.5191230681
  O        26.5580853965       21.1121590292       30.4604664860
 Al        23.4450412271       26.4804423551       30.3728439499
 Si        23.4769419854       23.3377154086       30.2361619426
 Si        26.5072578686       22.7124435037       30.0810830783
  O        25.1029292711       26.7570064567       29.9743701860
  O        30.4616791938       23.7318060802       29.7761669541
  O        24.9847365627       23.0522590787       29.5910596426
  O        30.1780164667       26.9557910972       29.4880586521
  O        27.6199662319       27.5392503405       29.3985532743
  O        19.7995379087       23.3241592450       29.0147669140
  O        27.5260055265       23.0390980848       28.8070285673
  O        22.4695415356       23.2390230821       28.9006344104
  O        19.9244543655       26.2549702869       28.9534807864
  O        22.5681971477       26.6461970710       28.8064127070
  O        20.9167245436       20.9029791044       28.9158273613
 Si        28.8275188269       26.8346065647       28.5935309561
  O        20.9082072525       28.8265041345       28.9232416263
 Si        21.0663917865       22.4590181956       28.4764902082
 Al        29.2897448063       23.6175076002       28.5295565895
 Si        21.1335688247       27.2918588806       28.4370607407
  O        28.5325067561       25.2394679961       28.2313958245
  O        29.2874071917       20.2963866312       27.6626191594
  O        28.9090044667       27.5491618724       27.1498016860
  O        29.4792109992       30.2667189190       27.3436810749
  O        29.6871682535       22.8602139995       27.0506497379
  O        21.0984525853       22.4607408642       26.8394795627
  O        21.0190259338       27.2914450873       26.8037244299
 Si        29.5684246770       28.8838307229       26.4657559803
 Si        29.6302648418       21.3610277799       26.4549433502
  O        31.1413086616       20.9904578299       25.8767583377
  O        31.1740525423       28.7149105142       26.2639875064
  O        20.8047201344       24.8977724961       25.8787657726
 Si        20.3896840851       23.3106577748       25.6196667607
  O        18.7649019642       23.1537747655       25.6639730670
 Si        20.3563793962       26.4635427095       25.5536456457
  O        18.7538280628       26.7392185763       25.4050857110
  O        28.7113667338       29.0164961194       25.0885830502
  O        28.6111848850       21.0956939772       25.2085877499
  O        21.3916700833       20.1216948297       24.7081043051
  O        20.6946530662       29.6037602793       24.5608252015
  O        21.0717136872       22.7888664461       24.2443092770
  O        21.0919068308       26.9557650259       24.2079918458
  O        28.5888436841       19.1142018189       23.3739869945
 Si        28.8379236325       20.7389185744       23.6345801797
 Si        21.2966994730       21.2886035111       23.5586360321
 Si        28.9211913413       29.5308155153       23.5476970487
 Si        21.1966740495       28.4588050630       23.5018561727
  O        29.4937570095       31.0612113753       23.4598532912
  O        30.3385695150       21.1864521971       23.1454946670
  O        22.7453604876       28.6137143043       23.0410487014
  O        22.6499262549       21.4840966764       22.6646915775
  O        27.4419420030       29.4929464694       22.8564768538
  O        29.9911232625       28.6041825629       22.7455338870
  O        27.7436350685       21.5828487114       22.7523885125
  O        20.0221859145       20.8029108373       22.6595595136
  O        20.2184953468       28.5966121089       22.1794792613
  O        25.1983679893       20.9990444569       22.2657351531
  O        25.1122257794       28.7038431992       21.9708882556
  O        23.4442035621       18.9469447137       22.1412449778
 Si        23.6975538243       20.5255610311       21.8188340401
 Si        23.5918147283       29.2337403374       21.7696338520
  O        23.5290349844       30.8660106046       21.7660564584
 Si        26.6775081702       21.1576706240       21.5890298891
 Si        26.6648935812       28.9174674876       21.5550698049
  O        27.2497961535       27.4331165480       21.1777030391
  O        26.5619549225       22.3729741970       20.5019215526
  O        27.1544286154       19.8162808095       20.7955821289
  O        26.8410706683       29.9637431454       20.3030449552
  O        23.4310553383       20.6978028001       20.2191851835
  O        26.9507095548       24.9884299440       20.1228763256
  O        23.0560488021       28.7104480992       20.3184042802
 Si        27.5775922186       26.4843210243       19.8618766225
 Si        27.4823566994       23.4805616857       19.7194200230
  O        29.0850573708       23.3584188934       20.0902851611
  O        29.1952341643       26.3920032666       19.6387961975
  O        26.9440437361       27.0649955070       18.4679028093
  O        27.3931545000       23.2444150000       18.1020070000
  H        27.1410525000       24.0111030000       17.5922790000
  H        29.3156645000       22.8991880000       20.9039140000
  H        27.7946445000       19.2364860000       21.2479000000
  H        30.9626915000       21.1599630000       23.9042840000
  H        28.1506095000       18.6030770000       24.0850290000
  H        31.7746475000       21.3023600000       26.5373810000
  H        28.5567385000       20.5648370000       28.2394850000
  H        24.1102725000       21.1909570000       19.7527520000
  H        22.9856315000       18.7673710000       22.9629810000
  H        29.6289175000       27.8428770000       22.2745900000
  H        29.5624925000       25.5137400000       19.8026530000
  H        26.3974935000       27.8568340000       18.5698100000
  H        27.4817645000       30.6761770000       20.4445170000
  H        22.1206605000       28.4820660000       20.3278700000
  H        23.8283925000       31.3020460000       22.5714900000
  H        19.2820325000       28.3960260000       22.3734420000
  H        20.9447205000       29.5217280000       25.4933560000
  H        18.2253525000       26.4996400000       26.1860590000
  H        21.4601635000       29.1430590000       29.6629680000
  H        19.9551375000       26.1554560000       29.9212910000
  H        22.8235125000       27.5848560000       32.4077210000
  H        19.9276705000       24.2877680000       28.9617860000
  H        23.7252795000       21.8084810000       31.8399880000
  H        21.3910855000       20.6667660000       29.7294730000
  H        30.1214385000       23.3954110000       30.6092880000
  H        27.2663665000       20.8282780000       31.0533730000
  H        26.9154955000       24.5816620000       31.2685380000
  H        30.5685545000       26.1057820000       29.7319970000
  H        19.9922515000       21.2375990000       21.8000500000
  H        21.5050235000       20.4624610000       25.6095010000
  H        18.4303285000       22.7229610000       26.4623070000
  H        29.7920455000       31.3969230000       24.3181400000
  H        29.0421245000       30.1574970000       28.1977900000
  H        31.4963875000       27.8557490000       25.9722670000
  H        25.3631115000       29.3980720000       30.6126520000
  H        26.3028635000       26.2597640000       32.3374060000
 Ca        23.2530280263       24.9679040163       27.1513057900
 Ga        26.9510118939       24.4158899498       27.4381249364
 Ga        25.5863338072       24.7029724573       25.1003750651
  O        25.3832079974       25.2983848944       27.1505650752
  O        27.1519554840       23.9228407139       25.6798375943
  O        23.9277240679       23.7342834290       25.3864313908
  O        25.0078929587       25.8973456559       23.9031829232
  H        25.6918548272       26.4167025823       23.4480272899
  H        23.4816066833       23.5040064055       24.5525416844
