# Supplementary material for: High Stability of Methanol to Aromatic Conversion over Bimetallic Ca,Ga-Modified ZSM-5
Source: ACS Catal. 2022 Feb 23;12(5):3189–200. doi: 10.1021/acscatal.1c05481 (PMC8902757; doi:10.1021/acscatal.1c05481)
Supplement: Supplementary file 1 — cs1c05481_si_001.zip [file cs1c05481_si_001.zip › SI_structures/aitd_structures/alpha/alpha_CaGa2W.xyz]

 132
 i =      450, E =     -1370.6313470728
  O        26.9493841597       26.4588620421       31.6364709951
  O        22.9571996693       22.1630021597       31.3525106024
  O        22.6612277599       27.6330708898       31.4513547923
  O        26.7579901299       23.6453032000       31.5349264247
  O        23.3424805900       24.7923640812       30.8550683210
  O        26.0753394900       28.9162140001       31.0593135947
 Si        26.3554876318       27.4326622854       30.4284676586
  O        26.3624284118       21.0976921282       30.8612144113
 Al        23.3795903656       26.4644370428       30.3927935827
 Si        23.4105532724       23.3004006721       30.2540303656
 Si        26.4332103430       22.6331132306       30.2844491601
  O        24.9992669413       26.8463144398       29.7671960886
  O        30.2777583047       23.8355447769       29.7730037839
  O        24.9143430763       22.8715743566       29.6825069715
  O        30.1041948916       26.9298440036       29.5044702881
  O        27.5354987547       27.5415737605       29.3039371339
  O        19.8106746490       23.3234900408       29.0044834833
  O        27.5357439426       22.7505265216       29.1042619373
  O        22.4731953078       23.1534932682       28.9149730436
  O        19.9079466323       26.2464048902       28.9531292192
  O        22.5500821611       26.6733294681       28.8062456897
  O        20.9097150478       20.8970242711       28.9137849753
 Si        28.7837731990       26.8077331137       28.5830151211
  O        20.8212451958       28.8061864711       29.0051739446
 Si        21.0754307623       22.4506663378       28.4439705753
 Al        29.0317229923       23.5187582106       28.6344420568
 Si        21.0859908500       27.2911916353       28.4291745561
  O        28.4168721820       25.2059836425       28.2171050185
  O        29.2907589088       20.3149089995       27.6553954348
  O        29.0067519187       27.5392400431       27.1499318931
  O        29.3986289622       30.2691072278       27.3121967751
  O        29.3978630305       22.9411967294       27.0440609178
  O        21.0985899718       22.4300372487       26.7977987252
  O        21.0016356670       27.3502623678       26.7901998330
 Si        29.6076408650       28.8960862970       26.4482613784
 Si        29.5594869556       21.4291672207       26.4742576752
  O        31.0773706542       21.1103392702       25.8908628900
  O        31.2144719905       28.7561542673       26.1886120091
  O        20.7117638255       24.9034927137       25.8766087042
 Si        20.3742631304       23.3165174591       25.6268794449
  O        18.7512724663       23.1497369157       25.6632944581
 Si        20.3441127572       26.4520285508       25.5646953288
  O        18.7472628601       26.7539720919       25.4033709345
  O        28.7103458203       29.0101842211       25.0902816445
  O        28.6030895110       21.0974852620       25.1981034026
  O        21.4823217988       20.1349697676       24.6988601775
  O        20.7056489584       29.6033424494       24.5527378493
  O        21.0028946220       22.8374150772       24.2113330281
  O        21.0963729116       26.9505173422       24.2160744080
  O        28.5778589034       19.1048972416       23.3677752259
 Si        28.8379641406       20.7231332665       23.6304052498
 Si        21.3295996573       21.3284168468       23.5800666557
 Si        28.9190512319       29.5297615366       23.5401317210
 Si        21.1933476120       28.4412607541       23.5037997366
  O        29.4920989602       31.0596173918       23.4620776323
  O        30.3535198420       21.1027251249       23.1385435119
  O        22.7464210868       28.6112722081       23.0421003643
  O        22.6613727723       21.4909049215       22.6550518856
  O        27.4402236186       29.4927701115       22.8574654722
  O        29.9915969544       28.6038490913       22.7460673064
  O        27.7431508923       21.5765192799       22.7495037769
  O        20.0991452852       20.7969660656       22.6519738669
  O        20.2269218061       28.5147089364       22.1729877875
  O        25.2105959323       20.9927991598       22.2608606182
  O        25.1095061006       28.7047856591       21.9719736380
  O        23.4476620450       18.9466471966       22.1418799437
 Si        23.6845966935       20.5265523888       21.8189470877
 Si        23.5918295462       29.2355315884       21.7674260643
  O        23.5275234009       30.8671149110       21.7664716323
 Si        26.6945677106       21.1420782547       21.5630831762
 Si        26.6631619639       28.9085673569       21.5534262821
  O        27.2523285905       27.4331910349       21.1741968639
  O        26.5616247941       22.3744636400       20.4998889717
  O        27.2389284782       19.8403996876       20.7189741877
  O        26.8408232651       29.9631822087       20.3055855755
  O        23.4325617006       20.6969008568       20.2178678357
  O        26.9502119708       24.9878421128       20.1227948797
  O        23.0559214508       28.7104903580       20.3189768247
 Si        27.5779815752       26.4816624096       19.8611834868
 Si        27.4841512568       23.4805946398       19.7186200814
  O        29.0865052057       23.3595457218       20.0907564530
  O        29.1959686341       26.3917774869       19.6386158077
  O        26.9437232643       27.0646151594       18.4681669654
  O        27.3931545000       23.2444150000       18.1020070000
  H        27.1410525000       24.0111030000       17.5922790000
  H        29.3156645000       22.8991880000       20.9039140000
  H        27.7946445000       19.2364860000       21.2479000000
  H        30.9626915000       21.1599630000       23.9042840000
  H        28.1506095000       18.6030770000       24.0850290000
  H        31.7746475000       21.3023600000       26.5373810000
  H        28.5567385000       20.5648370000       28.2394850000
  H        24.1102725000       21.1909570000       19.7527520000
  H        22.9856315000       18.7673710000       22.9629810000
  H        29.6289175000       27.8428770000       22.2745900000
  H        29.5624925000       25.5137400000       19.8026530000
  H        26.3974935000       27.8568340000       18.5698100000
  H        27.4817645000       30.6761770000       20.4445170000
  H        22.1206605000       28.4820660000       20.3278700000
  H        23.8283925000       31.3020460000       22.5714900000
  H        19.2820325000       28.3960260000       22.3734420000
  H        20.9447205000       29.5217280000       25.4933560000
  H        18.2253525000       26.4996400000       26.1860590000
  H        21.4601635000       29.1430590000       29.6629680000
  H        19.9551375000       26.1554560000       29.9212910000
  H        22.8235125000       27.5848560000       32.4077210000
  H        19.9276705000       24.2877680000       28.9617860000
  H        23.7252795000       21.8084810000       31.8399880000
  H        21.3910855000       20.6667660000       29.7294730000
  H        30.1214385000       23.3954110000       30.6092880000
  H        27.2663665000       20.8282780000       31.0533730000
  H        26.9154955000       24.5816620000       31.2685380000
  H        30.5685545000       26.1057820000       29.7319970000
  H        19.9922515000       21.2375990000       21.8000500000
  H        21.5050235000       20.4624610000       25.6095010000
  H        18.4303285000       22.7229610000       26.4623070000
  H        29.7920455000       31.3969230000       24.3181400000
  H        29.0421245000       30.1574970000       28.1977900000
  H        31.4963875000       27.8557490000       25.9722670000
  H        25.3631115000       29.3980720000       30.6126520000
  H        26.3028635000       26.2597640000       32.3374060000
 Ca        24.2079306977       26.3371849602       27.2324917608
 Ga        27.1439074094       24.9010788040       26.8521271854
 Ga        24.9063825236       23.7309913113       25.3907121789
  O        26.3711771406       26.6666682258       26.7551057149
  O        25.2881535015       24.3169411323       27.4430903407
  O        26.7540467370       24.1197795480       25.2789295641
  O        24.3112647804       22.0776743074       25.0067562821
  O        23.7333518682       25.1967845464       25.2970577524
  H        26.8928673623       27.2862290931       26.2165721433
  H        25.1652298795       23.6441743627       28.1586887108
  H        24.8723676881       21.6962855733       24.3037478431
  H        23.0156688777       25.1103132616       24.6476913986
