# Supplementary material for: High Stability of Methanol to Aromatic Conversion over Bimetallic Ca,Ga-Modified ZSM-5
Source: ACS Catal. 2022 Feb 23;12(5):3189–200. doi: 10.1021/acscatal.1c05481 (PMC8902757; doi:10.1021/acscatal.1c05481)
Supplement: Supplementary file 1 — cs1c05481_si_001.zip [file cs1c05481_si_001.zip › SI_structures/aitd_structures/alpha/alpha_CaGa3W.xyz]

135
 i =      450, E =     -1387.9071864594
  O        27.0321786542       26.4706470945       31.7257943862
  O        23.0456731367       22.1625003165       31.2483123792
  O        22.8528246612       27.6433791788       31.4421044643
  O        26.7607914823       23.6443010473       31.5393414251
  O        23.3417635049       24.8103123628       30.8626782649
  O        26.0739868503       28.9157865345       31.0646135232
 Si        26.4404642672       27.4360879476       30.4917323338
  O        26.3614942774       21.1106738241       30.8476156768
 Al        23.4769671068       26.4732594411       30.3274929208
 Si        23.4566635378       23.3638769661       30.2145234833
 Si        26.4521101928       22.6451291968       30.2765854067
  O        25.1921604365       26.6585598427       29.7936852279
  O        30.3731423825       23.6312724972       29.7065300735
  O        25.0064901269       23.1308949094       29.5960218051
  O        30.2666612783       26.9876975793       29.4845963813
  O        27.6353735275       27.5433035331       29.3976024369
  O        19.8186900551       23.3272776338       29.0966773439
  O        27.5391528223       22.8574966580       29.0977096364
  O        22.4690602948       23.2373997623       28.9051647164
  O        20.0139530570       26.1835729484       28.9570522271
  O        22.6456185019       26.6662311044       28.7910313665
  O        20.9230131892       20.9053805645       28.9144282296
 Si        28.8922525694       26.8323498840       28.6335068147
  O        20.9124277233       28.8084588571       28.9283399049
 Si        21.0648479511       22.4736414685       28.4857700185
 Al        29.0897026092       23.6090074987       28.5604510407
 Si        21.1922747057       27.2669275586       28.4342117034
  O        28.5090460498       25.2864030634       28.3263913073
  O        29.2120557261       20.2188318565       27.6247295674
  O        29.0008640495       27.6356236207       27.2344483670
  O        29.4040603313       30.3030626611       27.3128371621
  O        29.4896443844       22.8580153036       27.0521094607
  O        21.0918227272       22.4592136117       26.8468298804
  O        20.8920057051       27.3314388928       26.8347006327
 Si        29.6204961649       28.9234038914       26.4588662793
 Si        29.5734674612       21.3618678262       26.4880867128
  O        31.0879155994       21.0174553973       25.9014593193
  O        31.2233125984       28.7670690305       26.1647169367
  O        20.8952469632       24.8882414329       25.7878391783
 Si        20.4016235713       23.3294211374       25.6368453172
  O        18.7706094179       23.1622438900       25.6719055665
 Si        20.3776788925       26.4277098378       25.5800870959
  O        18.7584560963       26.5614184274       25.3818433752
  O        28.7102017139       29.0046221651       25.0976253324
  O        28.5276406688       21.1892952472       25.2152853860
  O        21.4813247755       20.1131608123       24.7067028286
  O        20.7000118622       29.6117067697       24.5525422162
  O        20.9928891506       22.7603984512       24.2312143601
  O        21.0933611351       26.9562573663       24.2163666976
  O        28.6161732134       19.1394061356       23.4286906866
 Si        28.8171586855       20.7602954773       23.6640597064
 Si        21.2646783025       21.2807450315       23.5861996796
 Si        28.9228956907       29.5133952574       23.5515153580
 Si        21.1729550008       28.4394245064       23.5167327130
  O        29.4939477155       31.0472916500       23.4640129380
  O        30.3069869052       21.2094461882       23.1724440169
  O        22.7443794951       28.6107877899       23.0457755519
  O        22.6641067770       21.4793187934       22.7395294321
  O        27.4444556515       29.4066013559       22.8632862025
  O        29.9988804975       28.6023396133       22.7403884112
  O        27.7368254072       21.5872295131       22.7530833723
  O        20.0210209010       20.7943170598       22.6554352871
  O        20.2270112861       28.5166480246       22.1718286578
  O        25.1937371625       21.0045053775       22.2630326903
  O        25.1098566603       28.6984174162       21.9737018862
  O        23.4554028402       18.9537713804       22.1499791256
 Si        23.6778914521       20.5348577478       21.8277562817
 Si        23.5898184077       29.2373796157       21.7685266322
  O        23.5277852029       30.8682162040       21.7638888749
 Si        26.6715432349       21.1551148747       21.5898525867
 Si        26.6638165844       28.8997432591       21.5375283404
  O        27.2456255860       27.4395713435       21.1009317909
  O        26.5669809170       22.3708549568       20.5029921801
  O        27.1555454435       19.8177802680       20.7986152956
  O        26.8411359351       29.9660399863       20.3056933950
  O        23.4293675677       20.6967592521       20.2226871036
  O        26.9502420105       24.9759423785       20.1206404956
  O        23.0550353190       28.7123160532       20.3197568453
 Si        27.5689570605       26.4673218241       19.8199821112
 Si        27.4911439460       23.4722365780       19.7166010022
  O        29.0908341033       23.3643676019       20.0924243591
  O        29.1890519036       26.3851748168       19.6281075388
  O        26.8725207677       27.0319740088       18.4547507865
  O        27.3931545000       23.2444150000       18.1020070000
  H        27.1410525000       24.0111030000       17.5922790000
  H        29.3156645000       22.8991880000       20.9039140000
  H        27.7946445000       19.2364860000       21.2479000000
  H        30.9626915000       21.1599630000       23.9042840000
  H        28.1506095000       18.6030770000       24.0850290000
  H        31.7746475000       21.3023600000       26.5373810000
  H        28.5567385000       20.5648370000       28.2394850000
  H        24.1102725000       21.1909570000       19.7527520000
  H        22.9856315000       18.7673710000       22.9629810000
  H        29.6289175000       27.8428770000       22.2745900000
  H        29.5624925000       25.5137400000       19.8026530000
  H        26.3974935000       27.8568340000       18.5698100000
  H        27.4817645000       30.6761770000       20.4445170000
  H        22.1206605000       28.4820660000       20.3278700000
  H        23.8283925000       31.3020460000       22.5714900000
  H        19.2820325000       28.3960260000       22.3734420000
  H        20.9447205000       29.5217280000       25.4933560000
  H        18.2253525000       26.4996400000       26.1860590000
  H        21.4601635000       29.1430590000       29.6629680000
  H        19.9551375000       26.1554560000       29.9212910000
  H        22.8235125000       27.5848560000       32.4077210000
  H        19.9276705000       24.2877680000       28.9617860000
  H        23.7252795000       21.8084810000       31.8399880000
  H        21.3910855000       20.6667660000       29.7294730000
  H        30.1214385000       23.3954110000       30.6092880000
  H        27.2663665000       20.8282780000       31.0533730000
  H        26.9154955000       24.5816620000       31.2685380000
  H        30.5685545000       26.1057820000       29.7319970000
  H        19.9922515000       21.2375990000       21.8000500000
  H        21.5050235000       20.4624610000       25.6095010000
  H        18.4303285000       22.7229610000       26.4623070000
  H        29.7920455000       31.3969230000       24.3181400000
  H        29.0421245000       30.1574970000       28.1977900000
  H        31.4963875000       27.8557490000       25.9722670000
  H        25.3631115000       29.3980720000       30.6126520000
  H        26.3028635000       26.2597640000       32.3374060000
 Ca        26.2256028335       24.9296833811       28.2975756104
 Ga        24.4107132292       26.4692016493       26.1694573274
 Ga        24.7066990588       23.7274347241       25.6817148146
  O        26.4434659861       23.7289348187       26.3551627044
  O        23.6304897687       28.0433077540       25.8660364418
  O        26.0913341319       26.6624136770       26.8642472156
  O        24.5138912403       25.2956954804       24.6011590330
  O        24.0273281606       24.8826194659       27.1470446037
  O        23.9233331876       22.1616390248       25.3794993358
  H        25.2176914853       25.4821928445       23.9538746289
  H        26.6268466278       27.4099395660       26.5474699890
  H        23.7193728450       22.0386895079       24.4304099305
  H        23.5031240694       28.1692422752       24.9039403896
  H        26.9893166949       22.9686266412       26.0774695265
  H        23.1572383453       24.7290071142       27.5792684704
