# Supplementary material for: High Stability of Methanol to Aromatic Conversion over Bimetallic Ca,Ga-Modified ZSM-5
Source: ACS Catal. 2022 Feb 23;12(5):3189–200. doi: 10.1021/acscatal.1c05481 (PMC8902757; doi:10.1021/acscatal.1c05481)
Supplement: Supplementary file 1 — cs1c05481_si_001.zip [file cs1c05481_si_001.zip › SI_structures/aitd_structures/alpha/alpha_CaGa4W.xyz]

138
 i =      450, E =     -1405.1817600694
  O        26.9533122638       26.4564290470       31.6401565874
  O        23.0331736053       22.0890432859       31.2313187318
  O        22.7617992271       27.6332603767       31.4411986925
  O        26.7628744587       23.6409413896       31.5323558300
  O        23.3393513472       24.7961019141       30.8548261483
  O        26.0657234064       28.8950823575       31.0507329119
 Si        26.3605940829       27.4112332507       30.4101127233
  O        26.3634738519       21.1118085754       30.8474943572
 Al        23.4178277087       26.4715077529       30.3138491648
 Si        23.4309480172       23.3267191515       30.2227158332
 Si        26.4408323083       22.6470544378       30.2686509811
  O        25.1027118507       26.6588164965       29.6937268811
  O        30.2718258145       23.6345458787       29.6848214604
  O        24.9763766027       23.0593010351       29.5972071369
  O        30.0985290133       26.9213910089       29.4852958812
  O        27.5381842927       27.5401359629       29.2979244123
  O        19.8039730918       23.3242647819       29.0103530041
  O        27.4400250638       22.8450654048       29.0098519800
  O        22.4707537853       23.1523501116       28.9114415976
  O        19.9211311747       26.2713401694       28.9582825924
  O        22.5557192969       26.7586194335       28.8061093373
  O        20.9085626572       20.8953626558       28.9149330140
 Si        28.7642374488       26.7460892233       28.5617532687
  O        20.8988849338       28.8952026870       28.9061587181
 Si        21.0665375970       22.4519080538       28.4574182244
 Al        28.9872533502       23.5915790431       28.5211775156
 Si        21.1036009551       27.3319759943       28.4233540188
  O        28.3129501883       25.2149693522       28.2257876315
  O        29.2158078551       20.2197499889       27.6288011832
  O        28.9088503900       27.5454611981       27.1425039021
  O        29.4820403065       30.2649412449       27.3453735056
  O        29.3983005916       22.8636438643       26.9696452667
  O        21.0955010564       22.4458729254       26.8218250179
  O        20.9088912439       27.3519427114       26.7944150739
 Si        29.5715677950       28.8842459841       26.4641037857
 Si        29.5562924744       21.3408179906       26.4699407829
  O        31.0846874117       21.0237372257       25.9059070314
  O        31.1656511693       28.7322067064       26.1756920635
  O        20.7986691672       24.9002668356       25.7862595106
 Si        20.4027087677       23.3161941631       25.6151388621
  O        18.7687304961       23.1541474925       25.6646235161
 Si        20.3397905237       26.4445908828       25.5605120372
  O        18.7418809723       26.7421608826       25.3961513901
  O        28.7089559836       29.0963736212       25.0911956429
  O        28.5216809737       21.0944396487       25.2033897527
  O        21.4850749074       20.1195623667       24.7023839177
  O        20.8062665997       29.6709221463       24.5336338040
  O        21.0700138974       22.7762635879       24.2353603861
  O        21.0917165619       26.9664783045       24.2144547570
  O        28.7098186036       19.0541550536       23.4330291969
 Si        28.8391119902       20.6925832088       23.6441758207
 Si        21.3057432935       21.2917448554       23.5650378351
 Si        28.9378835988       29.5416200417       23.5322946463
 Si        21.1851554628       28.4504191617       23.5089148487
  O        29.4993824856       31.0706911425       23.4535301005
  O        30.3129732522       21.1997087318       23.1664759304
  O        22.7446866580       28.5155442519       22.9564890522
  O        22.6539500992       21.4834333385       22.6585024239
  O        27.4427033879       29.4927460596       22.8592399781
  O        29.9924594886       28.6381082964       22.6729425312
  O        27.7344480380       21.4919036251       22.7497736087
  O        20.0275616957       20.8013514599       22.6608837288
  O        20.2260074876       28.5184463022       22.1735234414
  O        25.2068713296       20.9905650211       22.2561457615
  O        25.1110149067       28.7030070209       21.9707992106
  O        23.4473912958       18.9450848240       22.1414937925
 Si        23.6862530117       20.5268369185       21.8215442373
 Si        23.6006794609       29.2443846513       21.7371162865
  O        23.5251764939       30.8663787688       21.7673987023
 Si        26.6747206271       21.1210750840       21.5549435999
 Si        26.6736020916       28.9185240726       21.5610422117
  O        27.2487886475       27.4327875607       21.1793595003
  O        26.5632129100       22.3721224678       20.5036800423
  O        27.2394508803       19.8307170933       20.7101503725
  O        26.8402965726       29.9626145143       20.3051298837
  O        23.4320581619       20.6970014918       20.2178812852
  O        26.9555340292       24.9858862345       20.2100909217
  O        23.0562571735       28.7109208544       20.3043194019
 Si        27.5793692863       26.4850945559       19.8696970135
 Si        27.4832223964       23.4783391742       19.7240184238
  O        29.0846208975       23.3590762147       20.0907546142
  O        29.1913044062       26.3874444001       19.6327855447
  O        26.9414940963       27.0601751709       18.4746173695
  O        27.3931545000       23.2444150000       18.1020070000
  H        27.1410525000       24.0111030000       17.5922790000
  H        29.3156645000       22.8991880000       20.9039140000
  H        27.7946445000       19.2364860000       21.2479000000
  H        30.9626915000       21.1599630000       23.9042840000
  H        28.1506095000       18.6030770000       24.0850290000
  H        31.7746475000       21.3023600000       26.5373810000
  H        28.5567385000       20.5648370000       28.2394850000
  H        24.1102725000       21.1909570000       19.7527520000
  H        22.9856315000       18.7673710000       22.9629810000
  H        29.6289175000       27.8428770000       22.2745900000
  H        29.5624925000       25.5137400000       19.8026530000
  H        26.3974935000       27.8568340000       18.5698100000
  H        27.4817645000       30.6761770000       20.4445170000
  H        22.1206605000       28.4820660000       20.3278700000
  H        23.8283925000       31.3020460000       22.5714900000
  H        19.2820325000       28.3960260000       22.3734420000
  H        20.9447205000       29.5217280000       25.4933560000
  H        18.2253525000       26.4996400000       26.1860590000
  H        21.4601635000       29.1430590000       29.6629680000
  H        19.9551375000       26.1554560000       29.9212910000
  H        22.8235125000       27.5848560000       32.4077210000
  H        19.9276705000       24.2877680000       28.9617860000
  H        23.7252795000       21.8084810000       31.8399880000
  H        21.3910855000       20.6667660000       29.7294730000
  H        30.1214385000       23.3954110000       30.6092880000
  H        27.2663665000       20.8282780000       31.0533730000
  H        26.9154955000       24.5816620000       31.2685380000
  H        30.5685545000       26.1057820000       29.7319970000
  H        19.9922515000       21.2375990000       21.8000500000
  H        21.5050235000       20.4624610000       25.6095010000
  H        18.4303285000       22.7229610000       26.4623070000
  H        29.7920455000       31.3969230000       24.3181400000
  H        29.0421245000       30.1574970000       28.1977900000
  H        31.4963875000       27.8557490000       25.9722670000
  H        25.3631115000       29.3980720000       30.6126520000
  H        26.3028635000       26.2597640000       32.3374060000
 Ca        25.8782619041       24.6760104045       27.9578516830
 Ga        24.1228577811       26.5612289526       25.8803972719
 Ga        27.0487283179       24.7095389621       24.9024608084
  O        26.3695724781       23.4370646929       26.0708931989
  O        23.8334662907       25.0071624376       26.8502865142
  O        26.1658757914       26.1617918911       26.0666237769
  O        24.0115762996       28.2478263760       26.4741941790
  O        28.8128599359       24.9014256257       24.6091567386
  O        25.9785045178       25.0938562650       23.4266879339
  O        23.9300738091       26.2644864209       24.0233083411
  H        26.8058094831       22.5753354457       25.9405947252
  H        23.6843470907       28.1876510920       27.3919729057
  H        22.9759484709       25.0075935252       27.3115403731
  H        29.2786834483       24.3609943231       25.2776897010
  H        26.7125405503       26.9735257078       26.0963933346
  H        26.3754472725       25.0692287433       22.5354503817
  H        24.8480629643       25.7796189915       23.6155446827
  H        23.6347844014       27.0634434044       23.5185705950
