# Supplementary material for: High Stability of Methanol to Aromatic Conversion over Bimetallic Ca,Ga-Modified ZSM-5
Source: ACS Catal. 2022 Feb 23;12(5):3189–200. doi: 10.1021/acscatal.1c05481 (PMC8902757; doi:10.1021/acscatal.1c05481)
Supplement: Supplementary file 1 — cs1c05481_si_001.zip [file cs1c05481_si_001.zip › SI_structures/aitd_structures/alpha/alpha_CaGa5W.xyz]

141
 i =      450, E =     -1422.4258197190
  O        27.0387439908       26.5332258258       31.7586797607
  O        22.9611417443       22.1619050326       31.3471274992
  O        22.7583201150       27.6383397461       31.4432799664
  O        26.7591315255       23.6499304546       31.5461644847
  O        23.2434013475       24.8098617984       30.8582112961
  O        26.0722457463       28.9201223462       31.0625792571
 Si        26.4377306806       27.4345030751       30.5101863345
  O        26.3595181780       21.1054935192       30.8549639354
 Al        23.4323448710       26.4819849461       30.3349416116
 Si        23.3865475137       23.3362789938       30.2750872606
 Si        26.4048612105       22.6503039124       30.2968673071
  O        25.1728366149       26.6393286730       29.8764876711
  O        30.2781449153       23.6338868568       29.6877353323
  O        24.9170032203       23.0491465242       29.6845736392
  O        30.2435635564       26.9770613612       29.4797856937
  O        27.6230097695       27.5517892906       29.3990465442
  O        19.7413271158       23.3277503670       29.0026412886
  O        27.4452568340       22.8577468837       29.0876782361
  O        22.4522613255       23.1389429592       28.9200372040
  O        19.9276506530       26.2535762300       28.9574919826
  O        22.5724900905       26.7525966112       28.8096086439
  O        20.9045399155       20.8940818731       28.9162687734
 Si        28.8654336336       26.8115775615       28.6269628809
  O        20.8600538711       28.8516890114       28.9566652707
 Si        21.0236326831       22.4554991699       28.4725854083
 Al        28.9734496695       23.6188187384       28.5615224626
 Si        21.1154471470       27.3180430089       28.4412021363
  O        28.4098766863       25.2901900202       28.3226775824
  O        29.3287997714       20.3334419717       27.7083435873
  O        29.0015838304       27.6319170470       27.2390001577
  O        29.4856617796       30.2824385058       27.3459136953
  O        29.2957770862       22.9403391373       26.9561799191
  O        21.0929290758       22.4588646841       26.8327945822
  O        20.9071494224       27.3539054479       26.8260494936
 Si        29.6293597287       28.9101123845       26.4710255752
 Si        29.5564467069       21.4100131635       26.4820906495
  O        31.0743743187       21.1086492385       25.8926585232
  O        31.2288588024       28.7668008781       26.1595147330
  O        20.7988883043       24.9118585934       25.7824059707
 Si        20.3998719217       23.3378199180       25.6215918017
  O        18.7699257336       23.1517335257       25.6629374233
 Si        20.3559694165       26.4711011846       25.5726174418
  O        18.7477836924       26.7425855000       25.3981451838
  O        28.7178744855       29.0125812507       25.1058254742
  O        28.6020279236       21.0016206201       25.2038059317
  O        21.4857985552       20.1277298403       24.7022586190
  O        20.7896460127       29.7041234049       24.5491739736
  O        21.0856853712       22.8279370548       24.2277854251
  O        21.0907368732       27.0408413604       24.2222864875
  O        28.6116926392       19.0466803569       23.3476215857
 Si        28.8637762871       20.6597196045       23.6326146842
 Si        21.3474977036       21.3250452011       23.5828359414
 Si        28.9390626766       29.5150533682       23.5705161040
 Si        21.1754803947       28.5207947750       23.4986230118
  O        29.4874781795       31.0539549945       23.4629651962
  O        30.3361407504       21.1758973817       23.1467925680
  O        22.7197628409       28.5848748115       22.9789402698
  O        22.7525363295       21.4889508411       22.7528081805
  O        27.4250059085       29.4027867352       22.9354935569
  O        29.9937038219       28.6050072153       22.7413055931
  O        27.7450568682       21.4876953656       22.7497343624
  O        20.1152861326       20.8007935809       22.6523922331
  O        20.2118435301       28.6093447646       22.1719924382
  O        25.2398118558       20.9688281086       22.2439185865
  O        25.1119854463       28.7022908897       21.9723490123
  O        23.4455821672       18.9447426077       22.1401720705
 Si        23.7119259565       20.5210317652       21.8277110851
 Si        23.5898560497       29.2410698977       21.7528226181
  O        23.5307711640       30.8683462740       21.7641878535
 Si        26.6962046834       21.1199313096       21.5329095056
 Si        26.6708665857       28.9139618815       21.5704323601
  O        27.2495078759       27.4312743347       21.1832108785
  O        26.5658591595       22.3743551108       20.5025096526
  O        27.2442875763       19.8266865531       20.7036666761
  O        26.8436412074       29.9602557096       20.3201561866
  O        23.4323810671       20.6994402086       20.2264384834
  O        26.9499204122       24.9896663820       20.1206136638
  O        23.0569091804       28.7110017591       20.3095830288
 Si        27.5807576827       26.4790670401       19.8609679228
 Si        27.4864449345       23.4861923012       19.7175995561
  O        29.0854962426       23.3562562530       20.0907014201
  O        29.1955094061       26.3920529797       19.6374557937
  O        26.9443243634       27.0658482443       18.4715299648
  O        27.3931545000       23.2444150000       18.1020070000
  H        27.1410525000       24.0111030000       17.5922790000
  H        29.3156645000       22.8991880000       20.9039140000
  H        27.7946445000       19.2364860000       21.2479000000
  H        30.9626915000       21.1599630000       23.9042840000
  H        28.1506095000       18.6030770000       24.0850290000
  H        31.7746475000       21.3023600000       26.5373810000
  H        28.5567385000       20.5648370000       28.2394850000
  H        24.1102725000       21.1909570000       19.7527520000
  H        22.9856315000       18.7673710000       22.9629810000
  H        29.6289175000       27.8428770000       22.2745900000
  H        29.5624925000       25.5137400000       19.8026530000
  H        26.3974935000       27.8568340000       18.5698100000
  H        27.4817645000       30.6761770000       20.4445170000
  H        22.1206605000       28.4820660000       20.3278700000
  H        23.8283925000       31.3020460000       22.5714900000
  H        19.2820325000       28.3960260000       22.3734420000
  H        20.9447205000       29.5217280000       25.4933560000
  H        18.2253525000       26.4996400000       26.1860590000
  H        21.4601635000       29.1430590000       29.6629680000
  H        19.9551375000       26.1554560000       29.9212910000
  H        22.8235125000       27.5848560000       32.4077210000
  H        19.9276705000       24.2877680000       28.9617860000
  H        23.7252795000       21.8084810000       31.8399880000
  H        21.3910855000       20.6667660000       29.7294730000
  H        30.1214385000       23.3954110000       30.6092880000
  H        27.2663665000       20.8282780000       31.0533730000
  H        26.9154955000       24.5816620000       31.2685380000
  H        30.5685545000       26.1057820000       29.7319970000
  H        19.9922515000       21.2375990000       21.8000500000
  H        21.5050235000       20.4624610000       25.6095010000
  H        18.4303285000       22.7229610000       26.4623070000
  H        29.7920455000       31.3969230000       24.3181400000
  H        29.0421245000       30.1574970000       28.1977900000
  H        31.4963875000       27.8557490000       25.9722670000
  H        25.3631115000       29.3980720000       30.6126520000
  H        26.3028635000       26.2597640000       32.3374060000
 Ca        25.9995360067       24.9881068448       28.0619571378
 Ga        26.4676867705       24.3177404829       24.4111292048
 Ga        25.4872381934       27.4426631415       25.2914260845
  O        23.8301705930       26.3733458223       24.9950631000
  O        26.6566642455       26.3588621138       24.3154895998
  O        27.9260085000       24.2106837349       23.3384927865
  O        24.6931838995       24.2231939082       23.9249804876
  O        26.7555206196       23.9176918197       26.1795245230
  O        25.8785017013       27.0377015489       27.0490371543
  O        23.8275838885       24.8071155176       27.3408903767
  O        25.0134409063       29.1932284773       25.1836507835
  H        24.0308453289       25.4383990690       24.5702755459
  H        23.1793864358       26.8219591707       24.4141805356
  H        26.8095731931       26.5731539623       23.3741893073
  H        25.6362161938       29.6465733995       24.5873605288
  H        28.0253390320       23.2933575621       23.0277928560
  H        24.2610925007       23.3514005844       23.9096567202
  H        27.6851487745       23.5917966604       26.2532538827
  H        26.2370274545       27.8186789300       27.5003082090
  H        23.2997824053       25.6066854631       27.5935500228
  H        23.2705701410       24.0545447251       27.6341074267
