# Supplementary material for: High Stability of Methanol to Aromatic Conversion over Bimetallic Ca,Ga-Modified ZSM-5
Source: ACS Catal. 2022 Feb 23;12(5):3189–200. doi: 10.1021/acscatal.1c05481 (PMC8902757; doi:10.1021/acscatal.1c05481)
Supplement: Supplementary file 1 — cs1c05481_si_001.zip [file cs1c05481_si_001.zip › SI_structures/aitd_structures/alpha/alpha_Ga0W.xyz]

 124
 i =      450, E =     -1283.0782549839
  O        27.0359035502       26.5517895261       31.7577051169
  O        22.9576975186       22.2567797399       31.4381608509
  O        22.8501749803       27.6481597986       31.4442243460
  O        26.7560803728       23.6517882464       31.5328971858
  O        23.2486348308       24.7992979973       30.7739613169
  O        26.1496071431       29.0120888131       31.0420725904
 Si        26.5415710431       27.5164139854       30.5264792830
  O        26.3616325160       21.1087920408       30.8570211341
 Al        23.4886830058       26.4319486214       30.4311632515
 Si        23.4106770411       23.2850392212       30.2274655055
 Si        26.4202604340       22.6498229606       30.2523992392
  O        25.2025937778       26.7607057166       29.8800916371
  O        30.1704187142       23.9278870089       29.7920179231
  O        24.9107321836       22.9515148543       29.6868446915
  O        30.4451758658       27.0392208167       29.4766749778
  O        27.8204657989       27.6381605127       29.5026602835
  O        19.7423267523       23.3288112566       28.9992907685
  O        27.5401716863       22.7534624483       29.1016940876
  O        22.4499717613       23.1419918593       28.9102864865
  O        20.3113825651       26.1656938961       29.0106440405
  O        22.9482989616       26.7640492730       28.6984568470
  O        20.9044032941       20.8949074267       28.9172088250
 Si        29.0354158905       26.8774806699       28.7304390807
  O        21.1025254594       28.8103528625       28.8228469038
 Si        21.0364983900       22.4551316750       28.4556988389
 Al        28.9449269560       23.6225600205       28.5660337634
 Si        21.3616447911       27.2695290892       28.3464720060
  O        28.5149364818       25.4112220544       28.2229628577
  O        29.2877173436       20.3154844179       27.6486407924
  O        29.0017573464       27.5423826251       27.1599298135
  O        29.4865519545       30.2725411299       27.3476681918
  O        29.4893106100       22.9549940482       27.0544423333
  O        21.0335562655       22.4005682499       26.8113506429
  O        21.1007523343       27.3314554407       26.7547032884
 Si        29.6267741318       28.9444002110       26.4243950095
 Si        29.5751574707       21.4479753957       26.4876950705
  O        31.0820437735       21.1025826028       25.8877897737
  O        31.2330662842       28.7313467912       26.2710051856
  O        20.8047954221       24.8954626946       25.7864050281
 Si        20.3784764558       23.3185435942       25.6167208024
  O        18.7418491182       23.2352815942       25.6935138340
 Si        20.3972248993       26.4400911612       25.5323791766
  O        18.7995715656       26.7709787477       25.4589590683
  O        28.7181293064       29.0103441819       25.0905398741
  O        28.6034420768       21.1947730289       25.1935624776
  O        21.4820035021       20.1157660238       24.7059916074
  O        20.7292563953       29.6372049474       24.5551024026
  O        20.9915704295       22.7641217168       24.2246973055
  O        21.0038190475       26.9588385782       24.1255386926
  O        28.6130382039       19.1359241873       23.4263603296
 Si        28.8511571148       20.7517663220       23.6426177056
 Si        21.2919911138       21.2836475172       23.5742832170
 Si        28.9098491106       29.5356187442       23.5207835459
 Si        21.1819788185       28.4715189160       23.4920802697
  O        29.4929074127       31.0594534049       23.4627124856
  O        30.3641399126       21.1039084919       23.1368836837
  O        22.7436658673       28.6126870749       23.0412224171
  O        22.6714683561       21.4787832234       22.7316432976
  O        27.4382099599       29.4884102695       22.8519869247
  O        29.9914419983       28.6024502104       22.7492017541
  O        27.8315270636       21.5846610389       22.6632816564
  O        20.0252596364       20.7970049594       22.6576223386
  O        20.2134006646       28.6114148427       22.1687755096
  O        25.2088286781       21.0010373544       22.2652138497
  O        25.1091652170       28.7047982190       21.9714383506
  O        23.4451016044       18.9508243072       22.1413488153
 Si        23.6898079472       20.5383060368       21.8387399820
 Si        23.5852480614       29.2340917505       21.7707529418
  O        23.5295273346       30.8670373022       21.7654360909
 Si        26.6811944772       21.1548678619       21.5794773401
 Si        26.6526395563       28.9043258392       21.5374781788
  O        27.2491237607       27.4473277505       21.1100088714
  O        26.5658930818       22.3766233200       20.4961590985
  O        27.1531684298       19.8093733860       20.7909197990
  O        26.8400108922       29.9675691402       20.3027180404
  O        23.4316848772       20.7007473846       20.2276845223
  O        26.9500937231       24.9910939828       20.1190754927
  O        23.0560684512       28.7110439553       20.3180352479
 Si        27.5812855148       26.4732270565       19.8293117824
 Si        27.4882622342       23.4837779280       19.7211564025
  O        29.0956186800       23.4300175679       20.1214391518
  O        29.2005652896       26.3926322464       19.6338634678
  O        26.9420427532       27.0653134222       18.4509066921
  O        27.3931545000       23.2444150000       18.1020070000
  H        27.1410525000       24.0111030000       17.5922790000
  H        29.3156645000       22.8991880000       20.9039140000
  H        27.7946445000       19.2364860000       21.2479000000
  H        30.9626915000       21.1599630000       23.9042840000
  H        28.1506095000       18.6030770000       24.0850290000
  H        31.7746475000       21.3023600000       26.5373810000
  H        28.5567385000       20.5648370000       28.2394850000
  H        24.1102725000       21.1909570000       19.7527520000
  H        22.9856315000       18.7673710000       22.9629810000
  H        29.6289175000       27.8428770000       22.2745900000
  H        29.5624925000       25.5137400000       19.8026530000
  H        26.3974935000       27.8568340000       18.5698100000
  H        27.4817645000       30.6761770000       20.4445170000
  H        22.1206605000       28.4820660000       20.3278700000
  H        23.8283925000       31.3020460000       22.5714900000
  H        19.2820325000       28.3960260000       22.3734420000
  H        20.9447205000       29.5217280000       25.4933560000
  H        18.2253525000       26.4996400000       26.1860590000
  H        21.4601635000       29.1430590000       29.6629680000
  H        19.9551375000       26.1554560000       29.9212910000
  H        22.8235125000       27.5848560000       32.4077210000
  H        19.9276705000       24.2877680000       28.9617860000
  H        23.7252795000       21.8084810000       31.8399880000
  H        21.3910855000       20.6667660000       29.7294730000
  H        30.1214385000       23.3954110000       30.6092880000
  H        27.2663665000       20.8282780000       31.0533730000
  H        26.9154955000       24.5816620000       31.2685380000
  H        30.5685545000       26.1057820000       29.7319970000
  H        19.9922515000       21.2375990000       21.8000500000
  H        21.5050235000       20.4624610000       25.6095010000
  H        18.4303285000       22.7229610000       26.4623070000
  H        29.7920455000       31.3969230000       24.3181400000
  H        29.0421245000       30.1574970000       28.1977900000
  H        31.4963875000       27.8557490000       25.9722670000
  H        25.3631115000       29.3980720000       30.6126520000
  H        26.3028635000       26.2597640000       32.3374060000
 Ga        27.2388083941       26.4627884336       26.9522453090
 Ga        24.8069584002       26.5632085394       27.9218889053
  O        25.9761382170       27.8373198268       27.1605697652
  O        25.8662101038       25.1955857237       27.1599481111
