# Supplementary material for: High Stability of Methanol to Aromatic Conversion over Bimetallic Ca,Ga-Modified ZSM-5
Source: ACS Catal. 2022 Feb 23;12(5):3189–200. doi: 10.1021/acscatal.1c05481 (PMC8902757; doi:10.1021/acscatal.1c05481)
Supplement: Supplementary file 1 — cs1c05481_si_001.zip [file cs1c05481_si_001.zip › SI_structures/aitd_structures/alpha/alpha_Ga1W.xyz]

127
 i =      450, E =     -1300.4277423886
  O        26.9572860986       26.3738573056       31.6307145137
  O        22.9785479263       22.0574643266       31.2637949413
  O        22.8503632757       27.6351653760       31.4451601614
  O        26.8552889233       23.6160547739       31.4376042621
  O        23.3425872701       24.7035750114       30.9532267724
  O        25.9607158539       28.8253627469       31.1402557110
 Si        26.4413984821       27.4279242659       30.4523512112
  O        26.3854036912       21.1077577769       30.7553342836
 Al        23.4021244922       26.3565292145       30.4491582940
 Si        23.3754683938       23.2645068644       30.2235058941
 Si        26.3894917784       22.6541919927       30.2115976537
  O        25.1039613532       26.6564975265       29.7922563569
  O        30.1682651044       23.7227005206       29.7002959213
  O        24.8994729022       22.9517164561       29.5898961590
  O        30.1001571252       26.9333827008       29.5057714968
  O        27.5419771479       27.6316424010       29.2997012051
  O        19.8050608444       23.3188521737       28.9974236623
  O        27.2578841330       22.8624376652       28.8149606901
  O        22.4555855662       23.1474580331       28.9030382908
  O        20.1227714086       26.1473840917       28.9682107853
  O        22.7656372136       26.5660277523       28.7973618199
  O        20.9083370775       20.8919304106       28.9146222287
 Si        28.7839864625       26.7892387157       28.5497133333
  O        21.0048542357       28.7173154536       28.9142003544
 Si        21.0525469956       22.4373979462       28.4173339694
 Al        28.9165245751       23.6903552179       28.5076677778
 Si        21.2881881455       27.1957264247       28.3831862936
  O        28.3115036413       25.2931666297       28.2257313591
  O        29.2689305443       20.2486414145       27.6611648400
  O        29.0033032134       27.5560800082       27.1418602058
  O        29.4864973873       30.2718530935       27.3471621479
  O        29.3002026833       22.8560549791       27.0427252112
  O        21.0911779220       22.3617352114       26.7763410542
  O        21.0961144726       27.2470510171       26.7784692305
 Si        29.6064318611       28.9086907583       26.4433107851
 Si        29.5424816034       21.3725186173       26.4839508560
  O        31.0667795839       21.1009664029       25.8930036889
  O        31.2105235772       28.7616857529       26.1469268024
  O        20.8113357498       24.8286847581       25.7914579623
 Si        20.3844758942       23.2739901081       25.5998274026
  O        18.7550450098       23.1513345306       25.6654674159
 Si        20.4115360069       26.3840337961       25.5525776974
  O        18.8046820936       26.6659022471       25.4241683978
  O        28.7137718490       29.0997723411       25.0888923911
  O        28.5230804791       21.1006457096       25.2028437524
  O        21.4860653633       20.1164585914       24.7035807537
  O        20.7006617717       29.6026180822       24.5543982327
  O        20.9965615221       22.7499471160       24.2050643029
  O        21.0965846870       26.9500546176       24.2066763856
  O        28.6179735871       19.1279771738       23.4191075379
 Si        28.8407480572       20.7447523478       23.6224063144
 Si        21.3072715405       21.2707830403       23.5524939590
 Si        28.9286450961       29.5566231478       23.5240108893
 Si        21.1933705270       28.4372211689       23.5095449741
  O        29.5052493123       31.0802016202       23.4528373843
  O        30.3413012372       21.1914777586       23.1520648793
  O        22.7454679634       28.6127748105       23.0413429373
  O        22.6565156399       21.4851570518       22.6597949557
  O        27.4379136350       29.5772458440       22.8521111491
  O        29.9855559205       28.6398012489       22.6776477384
  O        27.8254523477       21.5849146301       22.6626342214
  O        20.0697848750       20.7381602567       22.6246610562
  O        20.2268008967       28.5161240410       22.1734786729
  O        25.2077564217       20.9988192226       22.2655945318
  O        25.1087870190       28.7074981158       21.9739923703
  O        23.4479634116       18.9465662404       22.1421944924
 Si        23.6923993794       20.5288017659       21.8232064746
 Si        23.5873925786       29.2357453197       21.7705515207
  O        23.5281856436       30.8685745255       21.7649413990
 Si        26.6732278201       21.1561409069       21.5692941336
 Si        26.6621650107       28.9339404393       21.5706803168
  O        27.2460408081       27.4485881857       21.2023192135
  O        26.5600394679       22.3762984313       20.4965691121
  O        27.1537008445       19.8089895613       20.7911080214
  O        26.8407233656       29.9639382968       20.3017948918
  O        23.4331380873       20.6968533863       20.2196965552
  O        26.9541546154       24.9874933225       20.1236334720
  O        23.0559584044       28.7111291303       20.3180516372
 Si        27.5865150903       26.4909510667       19.9216010546
 Si        27.4832871161       23.4835573372       19.7187855204
  O        29.0866750580       23.3563267468       20.0880712096
  O        29.2209665663       26.4240633813       19.8296472954
  O        26.9462807940       27.0616403502       18.5359920970
  O        27.3931545000       23.2444150000       18.1020070000
  H        27.1410525000       24.0111030000       17.5922790000
  H        29.3156645000       22.8991880000       20.9039140000
  H        27.7946445000       19.2364860000       21.2479000000
  H        30.9626915000       21.1599630000       23.9042840000
  H        28.1506095000       18.6030770000       24.0850290000
  H        31.7746475000       21.3023600000       26.5373810000
  H        28.5567385000       20.5648370000       28.2394850000
  H        24.1102725000       21.1909570000       19.7527520000
  H        22.9856315000       18.7673710000       22.9629810000
  H        29.6289175000       27.8428770000       22.2745900000
  H        29.5624925000       25.5137400000       19.8026530000
  H        26.3974935000       27.8568340000       18.5698100000
  H        27.4817645000       30.6761770000       20.4445170000
  H        22.1206605000       28.4820660000       20.3278700000
  H        23.8283925000       31.3020460000       22.5714900000
  H        19.2820325000       28.3960260000       22.3734420000
  H        20.9447205000       29.5217280000       25.4933560000
  H        18.2253525000       26.4996400000       26.1860590000
  H        21.4601635000       29.1430590000       29.6629680000
  H        19.9551375000       26.1554560000       29.9212910000
  H        22.8235125000       27.5848560000       32.4077210000
  H        19.9276705000       24.2877680000       28.9617860000
  H        23.7252795000       21.8084810000       31.8399880000
  H        21.3910855000       20.6667660000       29.7294730000
  H        30.1214385000       23.3954110000       30.6092880000
  H        27.2663665000       20.8282780000       31.0533730000
  H        26.9154955000       24.5816620000       31.2685380000
  H        30.5685545000       26.1057820000       29.7319970000
  H        19.9922515000       21.2375990000       21.8000500000
  H        21.5050235000       20.4624610000       25.6095010000
  H        18.4303285000       22.7229610000       26.4623070000
  H        29.7920455000       31.3969230000       24.3181400000
  H        29.0421245000       30.1574970000       28.1977900000
  H        31.4963875000       27.8557490000       25.9722670000
  H        25.3631115000       29.3980720000       30.6126520000
  H        26.3028635000       26.2597640000       32.3374060000
 Ga        25.8785830650       23.2415596904       27.3450614809
 Ga        24.8034251721       26.3684651594       27.9251446290
  O        25.8761062751       21.6919616725       26.4643749498
  O        24.9033105460       27.9295315392       27.0528609197
  O        25.0097766928       24.7714471863       27.1432499329
  H        26.6846973650       21.5737637960       25.9179754767
  H        25.2506837134       27.8208445424       26.1495945819
