# Supplementary material for: High Stability of Methanol to Aromatic Conversion over Bimetallic Ca,Ga-Modified ZSM-5
Source: ACS Catal. 2022 Feb 23;12(5):3189–200. doi: 10.1021/acscatal.1c05481 (PMC8902757; doi:10.1021/acscatal.1c05481)
Supplement: Supplementary file 1 — cs1c05481_si_001.zip [file cs1c05481_si_001.zip › SI_structures/aitd_structures/alpha/alpha_Ga2W.xyz]

 130
 i =      450, E =     -1317.6973139883
  O        26.8508431559       26.3712738279       31.5396193755
  O        23.0385625155       22.0966369046       31.2240304948
  O        22.6599061707       27.6332602748       31.4487093041
  O        26.7621262790       23.6442206365       31.5397548341
  O        23.3384731775       24.7840616090       30.9466011320
  O        26.0699421795       28.8910513769       31.0467950375
 Si        26.3091609920       27.4131642921       30.3696380502
  O        26.3576028401       21.1220664781       30.8517074376
 Al        23.3290079740       26.4187710415       30.4218287474
 Si        23.4622202836       23.3321706482       30.2230127218
 Si        26.4464682241       22.6664691027       30.2596838644
  O        24.9089409005       26.8598640696       29.6837594859
  O        30.1666731727       23.9202540185       29.7838629523
  O        24.9911550759       23.1408418564       29.5926827432
  O        29.9870953030       26.8510051522       29.4961786705
  O        27.4332675589       27.4466383208       29.2034822619
  O        19.8230746129       23.3282431558       29.0970955142
  O        27.5430488314       22.7471844660       29.0983745081
  O        22.4758430886       23.2462074793       28.9183263733
  O        19.9753599586       26.2349948141       28.9527948576
  O        22.5858487773       26.5628261385       28.7206241486
  O        20.9908209125       20.9106126251       28.8892822440
 Si        28.7220627261       26.7281771563       28.5024327558
  O        20.9889756313       28.8024951734       28.8941965346
 Si        21.0907150054       22.4851308927       28.4775055059
 Al        28.9536997523       23.5965761413       28.5568298421
 Si        21.1169251282       27.2755864908       28.3514676479
  O        28.2506832556       25.2260018485       27.9620157519
  O        29.3017758474       20.2337007736       27.7155125543
  O        29.0083790898       27.5528607410       27.1403452888
  O        29.4854105924       30.2707152245       27.3453122091
  O        29.4044728654       22.8494692119       27.0489724978
  O        21.0903461876       22.4633928626       26.8417959649
  O        20.9917472045       27.3404368880       26.7502179354
 Si        29.6268597774       28.9075687681       26.4529668384
 Si        29.5849603082       21.3336335741       26.5148357008
  O        31.0943485732       21.0296722462       25.9087046133
  O        31.2299942765       28.7631077606       26.1721140183
  O        20.7991508133       24.9019190784       25.7827972514
 Si        20.3930900857       23.3175335341       25.6209852199
  O        18.7611279160       23.1580567382       25.6689340030
 Si        20.3651486463       26.4428684478       25.4939610692
  O        18.7531029389       26.7468808002       25.4018686127
  O        28.7124826079       29.0110849260       25.0948333469
  O        28.6053870382       21.1003912165       25.2185368175
  O        21.4818615868       20.1161817292       24.7062726010
  O        20.7942849883       29.6670968135       24.5419706645
  O        20.9950631492       22.7632317105       24.2260957126
  O        21.0821386539       26.9631019128       24.1357645600
  O        28.6197830124       19.1279817533       23.4199102368
 Si        28.8545608120       20.7419910495       23.6428170359
 Si        21.2931284643       21.2830391795       23.5716958493
 Si        28.9161464020       29.5321127199       23.5357923160
 Si        21.2048060755       28.4822949467       23.4805385358
  O        29.4925752639       31.0596383381       23.4621694454
  O        30.3505150363       21.1904431170       23.1444512940
  O        22.7376425561       28.6067244784       22.9662359008
  O        22.6721148761       21.4785528437       22.7317201111
  O        27.4404949595       29.4887258146       22.8539518313
  O        29.9912998353       28.6031499664       22.7476417140
  O        27.7980611152       21.5891747244       22.7348309803
  O        20.0251837277       20.7972576680       22.6577945654
  O        20.2126152168       28.6096349265       22.1711597292
  O        25.2052944498       20.9996404819       22.2670245024
  O        25.1127027958       28.7072710773       21.9687096486
  O        23.4448031193       18.9503492265       22.1413730670
 Si        23.6899272447       20.5378431069       21.8372856107
 Si        23.6006223645       29.2497366750       21.7375262145
  O        23.5304489400       30.8816182479       21.7552742184
 Si        26.6828854702       21.1624408145       21.5996877490
 Si        26.6613663417       28.9053482940       21.5414416231
  O        27.2489076734       27.4461738538       21.1081244024
  O        26.5637889915       22.3716638844       20.5030998024
  O        27.1548849706       19.8181891720       20.7987135515
  O        26.8402462030       29.9674250877       20.3029265901
  O        23.4311868405       20.7010715441       20.2273312279
  O        26.9521300116       24.9860011829       20.1200050533
  O        23.0564677225       28.7117803374       20.3028814229
 Si        27.5790802602       26.4721697797       19.8307147599
 Si        27.4816957473       23.4760130756       19.7200369888
  O        29.0864677176       23.3595531603       20.0904525042
  O        29.1988157573       26.3899528187       19.6322773442
  O        26.9416129675       27.0644383918       18.4510867402
  O        27.3931545000       23.2444150000       18.1020070000
  H        27.1410525000       24.0111030000       17.5922790000
  H        29.3156645000       22.8991880000       20.9039140000
  H        27.7946445000       19.2364860000       21.2479000000
  H        30.9626915000       21.1599630000       23.9042840000
  H        28.1506095000       18.6030770000       24.0850290000
  H        31.7746475000       21.3023600000       26.5373810000
  H        28.5567385000       20.5648370000       28.2394850000
  H        24.1102725000       21.1909570000       19.7527520000
  H        22.9856315000       18.7673710000       22.9629810000
  H        29.6289175000       27.8428770000       22.2745900000
  H        29.5624925000       25.5137400000       19.8026530000
  H        26.3974935000       27.8568340000       18.5698100000
  H        27.4817645000       30.6761770000       20.4445170000
  H        22.1206605000       28.4820660000       20.3278700000
  H        23.8283925000       31.3020460000       22.5714900000
  H        19.2820325000       28.3960260000       22.3734420000
  H        20.9447205000       29.5217280000       25.4933560000
  H        18.2253525000       26.4996400000       26.1860590000
  H        21.4601635000       29.1430590000       29.6629680000
  H        19.9551375000       26.1554560000       29.9212910000
  H        22.8235125000       27.5848560000       32.4077210000
  H        19.9276705000       24.2877680000       28.9617860000
  H        23.7252795000       21.8084810000       31.8399880000
  H        21.3910855000       20.6667660000       29.7294730000
  H        30.1214385000       23.3954110000       30.6092880000
  H        27.2663665000       20.8282780000       31.0533730000
  H        26.9154955000       24.5816620000       31.2685380000
  H        30.5685545000       26.1057820000       29.7319970000
  H        19.9922515000       21.2375990000       21.8000500000
  H        21.5050235000       20.4624610000       25.6095010000
  H        18.4303285000       22.7229610000       26.4623070000
  H        29.7920455000       31.3969230000       24.3181400000
  H        29.0421245000       30.1574970000       28.1977900000
  H        31.4963875000       27.8557490000       25.9722670000
  H        25.3631115000       29.3980720000       30.6126520000
  H        26.3028635000       26.2597640000       32.3374060000
 Ga        24.2197845120       26.6610450597       27.6412887905
 Ga        26.8571156412       25.1940956305       26.4650621061
  O        26.4664032368       26.8456621292       25.7849704097
  O        24.3099763843       28.2307351191       26.8414344554
  O        26.8571627773       23.6410152800       25.5862493304
  O        25.1079509625       25.0732792123       27.4239828141
  H        27.2519892408       27.3997905451       25.6112906997
  H        25.0313641967       28.1148229800       26.1796565199
  H        27.6882538922       23.1426371554       25.6922496511
  H        25.0014414881       24.3390653361       28.0846654100
