# Supplementary material for: High Stability of Methanol to Aromatic Conversion over Bimetallic Ca,Ga-Modified ZSM-5
Source: ACS Catal. 2022 Feb 23;12(5):3189–200. doi: 10.1021/acscatal.1c05481 (PMC8902757; doi:10.1021/acscatal.1c05481)
Supplement: Supplementary file 1 — cs1c05481_si_001.zip [file cs1c05481_si_001.zip › SI_structures/aitd_structures/alpha/alpha_Ga3W.xyz]

133
 i =      450, E =     -1334.9547564174
  O        26.9580745799       26.4624340128       31.6500743720
  O        22.9609959859       22.2656356582       31.4395912789
  O        22.7523708294       27.6437134454       31.4423587018
  O        26.7630592765       23.6419151482       31.5249267291
  O        23.3465055741       24.8796394882       30.8500500970
  O        26.0744610509       29.0051018078       31.1504793460
 Si        26.3913594410       27.5222648600       30.5306233116
  O        26.3791799543       21.1019242688       30.7658033260
 Al        23.4775772223       26.5217928293       30.3485311888
 Si        23.4068924565       23.3689089509       30.2840565569
 Si        26.3947228492       22.6695426880       30.2468546986
  O        25.0917048604       26.9490497600       29.7851047229
  O        30.0910666322       23.9300260225       29.8022962987
  O        24.8908647279       22.9576045498       29.6830815201
  O        30.1762728423       26.9773322075       29.5902527408
  O        27.5921284998       27.6668856229       29.4110282629
  O        19.7276765872       23.3295336014       29.0012988241
  O        27.4294221217       22.8513618272       28.9995829638
  O        22.3791136157       23.2461293387       29.0102716030
  O        20.1224433594       26.1615676283       28.9723697272
  O        22.7329051853       26.8743675352       28.6903071277
  O        20.9831408581       20.9025214481       28.8909948151
 Si        28.8464349804       26.9095690812       28.6996598927
  O        20.8167306690       28.8041523701       29.0106569265
 Si        21.0396912735       22.4806144938       28.4931292666
 Al        28.9346948757       23.6327992557       28.5681317683
 Si        21.1472326132       27.3276984688       28.3926769493
  O        28.4046011211       25.3847787307       28.2123460711
  O        29.2890531735       20.3160687156       27.6535666679
  O        28.9155862550       27.6463215711       27.2466269179
  O        29.4859273188       30.2847004590       27.3490884233
  O        29.3955111412       22.9463141187       27.0467432879
  O        21.0966962599       22.4565262112       26.8498833855
  O        20.9040681851       27.3510277320       26.7905990004
 Si        29.6368584643       28.9199259843       26.4789869366
 Si        29.5591249073       21.4362418208       26.4755229840
  O        31.0762322778       21.1120021810       25.8921028808
  O        31.2412728460       28.7278204168       26.2796247573
  O        20.8142862186       24.8867231057       25.8762832257
 Si        20.3948031212       23.3087573408       25.6389488574
  O        18.7654387281       23.1522736919       25.6645935907
 Si        20.3587862748       26.4158568895       25.5496478311
  O        18.7486859257       26.5687362147       25.3782122539
  O        28.8030281457       29.0057324762       25.0879147509
  O        28.6019450270       21.1016091083       25.1918330005
  O        21.4848437998       20.1226318797       24.7017061832
  O        20.6973562793       29.6034384348       24.5547092217
  O        21.0594833924       22.7862027313       24.2518218506
  O        21.0947759167       26.9505981224       24.2146043315
  O        28.7071264780       19.0497424883       23.4320776221
 Si        28.8737767520       20.6853292889       23.6302039908
 Si        21.3095246476       21.2984433207       23.5646637504
 Si        28.9608506793       29.5167318274       23.5211498947
 Si        21.1921928077       28.4425055707       23.5127829095
  O        29.4936483603       31.0597449362       23.4582470772
  O        30.3684781546       21.1015140516       23.1358805450
  O        22.7496367623       28.6118336562       23.0429000960
  O        22.6585539344       21.4833204829       22.6589102117
  O        27.4645250089       29.4091096058       22.8745891479
  O        30.0471601408       28.5857051482       22.7368860611
  O        27.8306288996       21.4912103844       22.6637827026
  O        20.0296480311       20.8045050253       22.6626932716
  O        20.2284386551       28.5151268005       22.1752779979
  O        25.2428587669       20.9429856428       22.2345686769
  O        25.1233567796       28.6969834078       21.9692040936
  O        23.4462104176       18.9446206632       22.1417653569
 Si        23.7044282108       20.5234870209       21.8205834874
 Si        23.5967320331       29.2305831955       21.7670171675
  O        23.5311655561       30.8633038616       21.7670262512
 Si        26.7070769860       21.1239900720       21.5351300533
 Si        26.6798920031       28.8867171604       21.5415944236
  O        27.3291998309       27.4530091975       21.1116767486
  O        26.5682757514       22.3770018978       20.4970781937
  O        27.2423646631       19.8221318051       20.7011464850
  O        26.8401322475       29.9653987030       20.3118733395
  O        23.4320515785       20.6980539348       20.2195666181
  O        26.9500034088       24.9924235045       20.1184301207
  O        23.0567923435       28.7102539548       20.3182679713
 Si        27.5933609560       26.4707640163       19.8255371416
 Si        27.4912329326       23.4878710626       19.7202605459
  O        29.0958291371       23.4292639418       20.1211539514
  O        29.2068793304       26.3900152772       19.6241028914
  O        26.9411961253       27.0643571162       18.4530179932
  O        27.3931545000       23.2444150000       18.1020070000
  H        27.1410525000       24.0111030000       17.5922790000
  H        29.3156645000       22.8991880000       20.9039140000
  H        27.7946445000       19.2364860000       21.2479000000
  H        30.9626915000       21.1599630000       23.9042840000
  H        28.1506095000       18.6030770000       24.0850290000
  H        31.7746475000       21.3023600000       26.5373810000
  H        28.5567385000       20.5648370000       28.2394850000
  H        24.1102725000       21.1909570000       19.7527520000
  H        22.9856315000       18.7673710000       22.9629810000
  H        29.6289175000       27.8428770000       22.2745900000
  H        29.5624925000       25.5137400000       19.8026530000
  H        26.3974935000       27.8568340000       18.5698100000
  H        27.4817645000       30.6761770000       20.4445170000
  H        22.1206605000       28.4820660000       20.3278700000
  H        23.8283925000       31.3020460000       22.5714900000
  H        19.2820325000       28.3960260000       22.3734420000
  H        20.9447205000       29.5217280000       25.4933560000
  H        18.2253525000       26.4996400000       26.1860590000
  H        21.4601635000       29.1430590000       29.6629680000
  H        19.9551375000       26.1554560000       29.9212910000
  H        22.8235125000       27.5848560000       32.4077210000
  H        19.9276705000       24.2877680000       28.9617860000
  H        23.7252795000       21.8084810000       31.8399880000
  H        21.3910855000       20.6667660000       29.7294730000
  H        30.1214385000       23.3954110000       30.6092880000
  H        27.2663665000       20.8282780000       31.0533730000
  H        26.9154955000       24.5816620000       31.2685380000
  H        30.5685545000       26.1057820000       29.7319970000
  H        19.9922515000       21.2375990000       21.8000500000
  H        21.5050235000       20.4624610000       25.6095010000
  H        18.4303285000       22.7229610000       26.4623070000
  H        29.7920455000       31.3969230000       24.3181400000
  H        29.0421245000       30.1574970000       28.1977900000
  H        31.4963875000       27.8557490000       25.9722670000
  H        25.3631115000       29.3980720000       30.6126520000
  H        26.3028635000       26.2597640000       32.3374060000
 Ga        27.2470660457       25.6826282532       26.6579259761
 Ga        24.0215616583       26.8559574288       27.1477586320
  O        25.9709366816       26.9451261390       27.2321541995
  O        27.9289422856       25.8781477406       25.0070373328
  O        26.2578831951       24.0186137217       26.6697949066
  O        23.7215858440       28.4142431052       26.2764648608
  O        23.9371427402       25.0908855483       26.6556496991
  H        26.3228120617       27.5538791107       27.9104605520
  H        28.0852768603       26.8275075768       24.8503735468
  H        26.4499366108       23.4573985274       27.4714634417
  H        23.0441029825       24.7237730109       26.5204816640
  H        24.0526203456       28.3620722830       25.3613018351
  H        25.2449521061       24.2682335038       26.6728169991
