# Supplementary material for: High Stability of Methanol to Aromatic Conversion over Bimetallic Ca,Ga-Modified ZSM-5
Source: ACS Catal. 2022 Feb 23;12(5):3189–200. doi: 10.1021/acscatal.1c05481 (PMC8902757; doi:10.1021/acscatal.1c05481)
Supplement: Supplementary file 1 — cs1c05481_si_001.zip [file cs1c05481_si_001.zip › SI_structures/aitd_structures/alpha/alpha_Ga4W.xyz]

 136
 i =      450, E =     -1352.2121547632
  O        26.9557941844       26.4580998589       31.6428606135
  O        22.9833859118       22.0582800379       31.2565306364
  O        22.6588995036       27.6318201333       31.4546736484
  O        26.7670140434       23.6481241173       31.5421033094
  O        23.2438231489       24.7150308316       30.9559902501
  O        26.0705511275       28.8987414735       31.0512505061
 Si        26.3803696961       27.4155136142       30.4298877423
  O        26.3566222287       21.0994887853       30.8634714212
 Al        23.3194261454       26.3709302150       30.4949174957
 Si        23.4106699601       23.2761065866       30.2402698922
 Si        26.4610235835       22.6377003121       30.2944589807
  O        24.9982022467       26.6650206867       29.8863537170
  O        30.2707862392       23.6383510744       29.6843016553
  O        24.9703607268       23.0444675194       29.6956007681
  O        30.0029058094       26.8637161896       29.5111079517
  O        27.4371010807       27.4477935440       29.2059885355
  O        19.8132685496       23.3201760141       29.0031246877
  O        27.5360610031       22.6578674907       29.0996694493
  O        22.4689050478       23.2360611959       28.9085106462
  O        20.1005704864       26.1638257325       28.9681150625
  O        22.6702896572       26.7551324315       28.8139599442
  O        20.9912776452       20.9084958572       28.8859702721
 Si        28.7387130019       26.6912625629       28.5058794184
  O        20.9102350401       28.8190366705       28.9266106425
 Si        21.0941005668       22.4719316944       28.4333101451
 Al        28.9532464708       23.5756494812       28.5529467950
 Si        21.1546649616       27.3025207769       28.3876883543
  O        28.3203545725       25.1864880234       28.1236971454
  O        29.2747663786       20.2451585873       27.6674371246
  O        28.9974646057       27.5429795614       27.1449555070
  O        29.4016111347       30.2729923339       27.3181702561
  O        29.2972407847       22.8594713710       26.9650770996
  O        21.1016043233       22.4369152067       26.7915023052
  O        20.9259872876       27.3809994083       26.7998388543
 Si        29.5965920061       28.8971938048       26.4512011575
 Si        29.5644276462       21.3451584062       26.4815716518
  O        31.0820918159       21.0946224953       25.8908658215
  O        31.2066852662       28.7536559543       26.1883070155
  O        20.7939677917       24.9139426190       25.8711312238
 Si        20.3905541480       23.3433394914       25.6265191991
  O        18.7619896223       23.1561352470       25.6657973237
 Si        20.3648049482       26.4565034737       25.5527215375
  O        18.7533544583       26.7427952370       25.4025523974
  O        28.7117512517       29.0976481457       25.0964737949
  O        28.5989055761       21.0869389396       25.1898963748
  O        21.5806474468       20.1975797802       24.6911223929
  O        20.7899412320       29.6959604676       24.5486196388
  O        21.0035836621       22.8439105189       24.2078933554
  O        21.0865738530       27.0296290945       24.2196551729
  O        28.5848313638       19.0900784038       23.3636230005
 Si        28.8577251021       20.7003457766       23.6230468821
 Si        21.3508518912       21.3552988958       23.5670599753
 Si        28.9221691725       29.5444196862       23.5382246286
 Si        21.1948191444       28.5071673891       23.5000534007
  O        29.4976375138       31.0705615694       23.4541418293
  O        30.3638356074       21.0976214714       23.1381271249
  O        22.7532316845       28.6121733441       23.0381107327
  O        22.7567917743       21.5021797837       22.7468445439
  O        27.4398391424       29.4941271542       22.8566679539
  O        29.9894762953       28.6044259053       22.7479836046
  O        27.8122636535       21.5809123330       22.7288343862
  O        20.1170115803       20.8010382012       22.6527042539
  O        20.2164106649       28.6076720771       22.1757943910
  O        25.2722506354       20.9841909501       22.2625769939
  O        25.1181322512       28.6229904358       21.9608682390
  O        23.4499879095       18.9540731093       22.1437981979
 Si        23.7409484926       20.5326035951       21.8414555540
 Si        23.6117299987       29.2214939023       21.7656289209
  O        23.5358705004       30.8571692735       21.7676596386
 Si        26.7334689771       21.1500752805       21.5572854676
 Si        26.6770950814       28.8944992841       21.5567398046
  O        27.3378883486       27.4406679478       21.1802231014
  O        26.5663808346       22.3789540506       20.4985122399
  O        27.2455560312       19.8374935696       20.7130342352
  O        26.8381138673       29.9604212969       20.3097161247
  O        23.4382596395       20.7006063236       20.2371299753
  O        26.9529204930       24.9921611529       20.1217103467
  O        23.0566952238       28.7099594127       20.3171639707
 Si        27.5909625693       26.4853585819       19.8583302140
 Si        27.4866515222       23.4867242062       19.7162726438
  O        29.0881070232       23.3595764093       20.0902767360
  O        29.2029907240       26.3892105387       19.6289820667
  O        26.9432747082       27.0646523732       18.4700863258
  O        27.3931545000       23.2444150000       18.1020070000
  H        27.1410525000       24.0111030000       17.5922790000
  H        29.3156645000       22.8991880000       20.9039140000
  H        27.7946445000       19.2364860000       21.2479000000
  H        30.9626915000       21.1599630000       23.9042840000
  H        28.1506095000       18.6030770000       24.0850290000
  H        31.7746475000       21.3023600000       26.5373810000
  H        28.5567385000       20.5648370000       28.2394850000
  H        24.1102725000       21.1909570000       19.7527520000
  H        22.9856315000       18.7673710000       22.9629810000
  H        29.6289175000       27.8428770000       22.2745900000
  H        29.5624925000       25.5137400000       19.8026530000
  H        26.3974935000       27.8568340000       18.5698100000
  H        27.4817645000       30.6761770000       20.4445170000
  H        22.1206605000       28.4820660000       20.3278700000
  H        23.8283925000       31.3020460000       22.5714900000
  H        19.2820325000       28.3960260000       22.3734420000
  H        20.9447205000       29.5217280000       25.4933560000
  H        18.2253525000       26.4996400000       26.1860590000
  H        21.4601635000       29.1430590000       29.6629680000
  H        19.9551375000       26.1554560000       29.9212910000
  H        22.8235125000       27.5848560000       32.4077210000
  H        19.9276705000       24.2877680000       28.9617860000
  H        23.7252795000       21.8084810000       31.8399880000
  H        21.3910855000       20.6667660000       29.7294730000
  H        30.1214385000       23.3954110000       30.6092880000
  H        27.2663665000       20.8282780000       31.0533730000
  H        26.9154955000       24.5816620000       31.2685380000
  H        30.5685545000       26.1057820000       29.7319970000
  H        19.9922515000       21.2375990000       21.8000500000
  H        21.5050235000       20.4624610000       25.6095010000
  H        18.4303285000       22.7229610000       26.4623070000
  H        29.7920455000       31.3969230000       24.3181400000
  H        29.0421245000       30.1574970000       28.1977900000
  H        31.4963875000       27.8557490000       25.9722670000
  H        25.3631115000       29.3980720000       30.6126520000
  H        26.3028635000       26.2597640000       32.3374060000
 Ga        25.1939861440       23.2452466046       26.7560394323
 Ga        24.4148607705       26.7552316664       27.9245457208
  O        25.1971112423       21.4815116707       27.0555319051
  O        26.9560722132       23.9295619550       26.0775101592
  O        24.0194334009       23.8338603367       25.4861240670
  O        25.1021177666       28.3418051786       27.4393797172
  O        25.0117193367       24.8975895939       27.8355239152
  O        23.6313202046       26.2793422694       26.0741565011
  H        27.2956986249       24.6395602492       26.6953902074
  H        23.7213037542       25.3073451081       25.7181249499
  H        27.7247715021       23.2946580999       26.0742518767
  H        23.7972423745       23.2608043486       24.7332240084
  H        25.7324975222       21.2526109738       27.8335209541
  H        25.2613812102       24.6054885181       28.7365044144
  H        26.0736445025       28.3177031581       27.3905558052
  H        23.8443287302       26.9015505529       25.3541784457
