# Supplementary material for: High Stability of Methanol to Aromatic Conversion over Bimetallic Ca,Ga-Modified ZSM-5
Source: ACS Catal. 2022 Feb 23;12(5):3189–200. doi: 10.1021/acscatal.1c05481 (PMC8902757; doi:10.1021/acscatal.1c05481)
Supplement: Supplementary file 1 — cs1c05481_si_001.zip [file cs1c05481_si_001.zip › SI_structures/aitd_structures/alpha/alpha_Ga5W.xyz]

 139
 i =      450, E =     -1369.4696437039
  O        26.9649090877       26.4598852502       31.6563072048
  O        22.9664483421       22.1686700163       31.3451025506
  O        22.6601566204       27.6336604324       31.4499322651
  O        26.7668926447       23.6452985512       31.5385674143
  O        23.2464031027       24.8097670598       30.8607250072
  O        26.1509347617       29.0075919974       31.0424489710
 Si        26.4135440622       27.4793244865       30.4701869453
  O        26.3572475270       21.1022284426       30.8633089685
 Al        23.4521351605       26.4898550714       30.4038299532
 Si        23.4823256375       23.3334245679       30.2966713688
 Si        26.4556317106       22.6444701277       30.2746962308
  O        25.0679739954       26.8512365761       29.8636995395
  O        30.1837364302       23.8486930019       29.7647718543
  O        24.9719548511       23.0399867565       29.6872822586
  O        30.2663597116       26.9309496618       29.3029714559
  O        27.6345180593       27.5504809255       29.3972854747
  O        19.8302150266       23.3198737909       29.0036854888
  O        27.5454897780       22.6569454964       29.0976674344
  O        22.5526430407       23.1460902198       28.9102349874
  O        19.9227867639       26.2569935808       28.9502767359
  O        22.5624823749       26.6640402214       28.8091536904
  O        20.9869998341       20.9028145872       28.8895530950
 Si        28.8083253070       26.7787456803       28.5815730924
  O        20.9105042922       28.8231137687       28.9208407292
 Si        21.1214527193       22.4659098330       28.4706703443
 Al        28.9147961376       23.6282515852       28.6024893615
 Si        21.1119645791       27.2933201148       28.4004362023
  O        28.3236914965       25.2755537716       28.2229609033
  O        29.2852142702       20.3106342935       27.6461862468
  O        28.9034421496       27.5434072288       27.1402789994
  O        29.2889237030       30.2622364022       27.2565975779
  O        29.4034127456       22.9491748556       27.0407065655
  O        21.1907139024       22.4579911723       26.8311749196
  O        20.9874961299       27.3404025601       26.7720730984
 Si        29.5407090300       28.8588421675       26.4408235182
 Si        29.5463959576       21.4420503526       26.4899410574
  O        31.0660012510       21.1065613423       25.8898055478
  O        31.1495203801       28.7334239291       26.1768871820
  O        20.8989823068       24.8867475464       25.7858375694
 Si        20.4578737708       23.3145516768       25.6380923033
  O        18.8385761822       23.1427343788       25.6848584092
 Si        20.3834906775       26.4164768779       25.5542746565
  O        18.7633319822       26.5641948434       25.3852195081
  O        28.7115628960       28.9096634009       25.0045723602
  O        28.5212583256       21.1905171505       25.1966223219
  O        21.5789347890       20.1206833630       24.7051326041
  O        20.7016751543       29.6056153642       24.5538477239
  O        21.0924722116       22.7698410907       24.2357230099
  O        21.0979709816       26.9554092418       24.2066953567
  O        28.5112128129       19.1437678117       23.3541336446
 Si        28.8067752749       20.7528009551       23.6469576414
 Si        21.3687594039       21.2868484731       23.5713269406
 Si        28.9397370985       29.5351611750       23.4970155144
 Si        21.1893733441       28.4465370944       23.5060525805
  O        29.4947534354       31.0638210591       23.4602381267
  O        30.3037582953       21.1833636991       23.1653195078
  O        22.7472948409       28.6104778965       23.0427002082
  O        22.7606065455       21.4857305160       22.7411615186
  O        27.4414916432       29.4936534905       22.8530397299
  O        30.0061917294       28.6397402590       22.6549599607
  O        27.7465024636       21.5853506891       22.6650585139
  O        20.1158901300       20.7971381438       22.6525740475
  O        20.2263657446       28.5162710354       22.1721302273
  O        25.2523369544       20.9783677074       22.1908413873
  O        25.1095375622       28.7037199003       21.9726312379
  O        23.4478878090       18.9412290587       22.1422443955
 Si        23.7205441728       20.5116462971       21.8160144698
 Si        23.5906658571       29.2378484471       21.7674258888
  O        23.5283262208       30.8675141270       21.7656270753
 Si        26.6993198642       21.1306069906       21.4679752037
 Si        26.6628814167       28.9112199728       21.5521456235
  O        27.2518882492       27.4336095216       21.1706418386
  O        26.5595696529       22.3630093315       20.4152806276
  O        27.2482180437       19.8195763280       20.6956466857
  O        26.8404470749       29.9631333238       20.3037403213
  O        23.4552896829       20.6392292293       20.2077559339
  O        26.9521695811       24.9912043982       20.1233284893
  O        23.0559948488       28.7102007482       20.3187875561
 Si        27.5793298150       26.4908933402       19.8585693420
 Si        27.4952696538       23.4988452146       19.7020454986
  O        29.0874105627       23.3628988100       20.0937534105
  O        29.1951920696       26.3904373261       19.6366177095
  O        26.9433347725       27.0643499469       18.4652734380
  O        27.3931545000       23.2444150000       18.1020070000
  H        27.1410525000       24.0111030000       17.5922790000
  H        29.3156645000       22.8991880000       20.9039140000
  H        27.7946445000       19.2364860000       21.2479000000
  H        30.9626915000       21.1599630000       23.9042840000
  H        28.1506095000       18.6030770000       24.0850290000
  H        31.7746475000       21.3023600000       26.5373810000
  H        28.5567385000       20.5648370000       28.2394850000
  H        24.1102725000       21.1909570000       19.7527520000
  H        22.9856315000       18.7673710000       22.9629810000
  H        29.6289175000       27.8428770000       22.2745900000
  H        29.5624925000       25.5137400000       19.8026530000
  H        26.3974935000       27.8568340000       18.5698100000
  H        27.4817645000       30.6761770000       20.4445170000
  H        22.1206605000       28.4820660000       20.3278700000
  H        23.8283925000       31.3020460000       22.5714900000
  H        19.2820325000       28.3960260000       22.3734420000
  H        20.9447205000       29.5217280000       25.4933560000
  H        18.2253525000       26.4996400000       26.1860590000
  H        21.4601635000       29.1430590000       29.6629680000
  H        19.9551375000       26.1554560000       29.9212910000
  H        22.8235125000       27.5848560000       32.4077210000
  H        19.9276705000       24.2877680000       28.9617860000
  H        23.7252795000       21.8084810000       31.8399880000
  H        21.3910855000       20.6667660000       29.7294730000
  H        30.1214385000       23.3954110000       30.6092880000
  H        27.2663665000       20.8282780000       31.0533730000
  H        26.9154955000       24.5816620000       31.2685380000
  H        30.5685545000       26.1057820000       29.7319970000
  H        19.9922515000       21.2375990000       21.8000500000
  H        21.5050235000       20.4624610000       25.6095010000
  H        18.4303285000       22.7229610000       26.4623070000
  H        29.7920455000       31.3969230000       24.3181400000
  H        29.0421245000       30.1574970000       28.1977900000
  H        31.4963875000       27.8557490000       25.9722670000
  H        25.3631115000       29.3980720000       30.6126520000
  H        26.3028635000       26.2597640000       32.3374060000
 Ga        25.0976537017       24.9992758959       26.3617321831
 Ga        27.7330361972       24.7071925269       24.4161307994
  O        24.6020093982       23.5317924510       25.1925419630
  O        24.9970832070       26.5714629511       25.3880618608
  O        26.3705338613       23.8238718008       23.5331329645
  O        26.9147651156       24.6234521486       26.2488574571
  O        23.8162826009       24.9953205481       27.6406156907
  O        27.1576680485       26.5661977648       24.1213470937
  O        29.4940471570       24.4151789040       24.4139517717
  H        25.3500687495       23.5811050803       24.3608944117
  H        23.6987881237       23.5069964937       24.8209897036
  H        24.1442924032       26.8132599574       24.9853765230
  H        26.7505673798       22.9564427237       23.2542120954
  H        23.2146728001       25.8590118409       28.0705763985
  H        27.4895743805       24.9945945484       27.0284682375
  H        23.3704887697       24.1403335836       27.9236017196
  H        29.7011820424       24.0141737343       25.2889838014
  H        27.7227613303       27.2483562965       24.5634656042
  H        26.1996675762       26.6729870487       24.5536819139
