# Supplementary material for: High Stability of Methanol to Aromatic Conversion over Bimetallic Ca,Ga-Modified ZSM-5
Source: ACS Catal. 2022 Feb 23;12(5):3189–200. doi: 10.1021/acscatal.1c05481 (PMC8902757; doi:10.1021/acscatal.1c05481)
Supplement: Supplementary file 1 — cs1c05481_si_001.zip [file cs1c05481_si_001.zip › SI_structures/aitd_structures/beta/beta_CaGa5W.xyz]

135
 i =      350, E =     -1387.8719023479
 Al        25.8285330000       21.3559970000       23.2313525000
 Al        26.4969680000       26.3021950000       20.4535385000
  O        19.8779370000       21.9879950000       28.6544495000
  O        23.7221300000       20.0774510000       26.7494225000
  O        21.2185560000       19.5441330000       27.4416545000
  O        21.6296340000       20.4631950000       25.0383175000
  O        19.9098390000       23.3451730000       26.4084055000
  O        21.8824120000       26.7191760000       27.9268645000
  O        21.3937300000       24.1203950000       28.5328345000
  O        24.7746840000       18.1162690000       25.3928265000
  O        22.0652600000       21.9942620000       27.1900355000
  O        25.5388990000       20.3086820000       21.9170435000
  O        24.6491550000       22.5935780000       23.0082255000
  O        22.9006280000       24.5120790000       23.5320845000
  O        20.6653970000       28.0002600000       26.0390185000
  O        21.4756520000       26.8478070000       23.0341295000
  O        24.9023320000       22.8006120000       19.4451785000
  O        25.0584390000       25.3947610000       20.1311345000
  O        21.1483760000       29.1976160000       22.2701475000
  O        23.6294040000       28.4004000000       22.4470955000
  O        23.0897350000       23.6831070000       21.1143285000
  O        22.7980020000       19.5726250000       22.8261715000
  O        22.0017880000       22.1338030000       22.8965805000
  O        22.4035080000       26.1432300000       25.3830065000
  O        20.3507520000       24.9248310000       24.1779185000
  O        18.0793150000       23.7459170000       24.6529745000
  O        18.8627210000       25.7340030000       26.2315105000
  O        20.2613030000       20.1592250000       22.8519945000
  O        25.4917570000       20.5813350000       24.7619715000
  O        22.0331380000       27.4461560000       20.4933535000
  O        23.0774740000       24.6004740000       18.7090435000
  O        26.2274510000       19.4072340000       27.1074125000
  O        29.4770860000       22.8415080000       30.1188155000
  O        22.2546100000       25.8487910000       30.3080855000
  O        24.5868570000       27.4899730000       30.3738135000
  O        28.1532280000       25.6661330000       31.7296425000
  O        27.9261810000       21.5302990000       26.6822125000
  O        29.2875320000       25.3734570000       29.3788295000
  O        26.5604100000       29.1780390000       30.1571275000
  O        29.5493140000       23.4963490000       27.5135345000
  O        27.0078350000       26.7140920000       29.5314765000
  O        31.5748760000       24.0603710000       29.1257885000
  O        30.5455540000       21.1660580000       26.9245625000
  O        29.2225330000       27.7717750000       30.5655815000
  O        23.2201690000       28.4591640000       26.5490685000
  O        27.4495100000       21.8933960000       23.4941835000
  O        29.9682390000       21.3700640000       22.8275115000
  O        29.5844970000       22.7305460000       24.9975135000
  O        25.5366850000       28.1901860000       27.9125925000
  O        25.7162540000       29.6722650000       23.0884695000
  O        29.3067420000       23.2175300000       20.2019075000
  O        26.0763290000       27.3496740000       21.8076115000
  O        26.2030010000       31.8837310000       24.4973065000
  O        30.4661970000       25.3637830000       21.0886075000
  O        27.8233490000       25.3127050000       20.8303285000
  O        23.7564740000       31.1391800000       24.2161675000
  O        29.1072280000       23.8634230000       22.7576545000
  O        25.4009060000       29.7557200000       25.7968855000
  O        26.7196920000       27.4333890000       19.1841845000
  O        25.1253490000       29.4484800000       20.4969575000
  O        19.7726470000       26.0367640000       29.3998505000
  O        24.1833170000       30.3857450000       28.0826065000
 Si        21.3033630000       25.6699230000       29.0057555000
 Si        25.1041680000       19.6238990000       25.9666055000
 Si        23.2335970000       23.1788770000       22.6409165000
 Si        21.7183870000       20.6271550000       23.4143825000
 Si        19.3666720000       24.4431140000       25.3607245000
 Si        21.8184400000       25.5813890000       23.9631975000
 Si        22.2041810000       20.5125480000       26.5493735000
 Si        22.1050510000       27.3085590000       26.4390545000
 Si        20.8159100000       22.8852980000       27.6686305000
 Si        24.1097950000       24.1590230000       19.9086665000
 Si        22.1567990000       27.9257310000       22.0361475000
 Si        25.2707390000       30.5588770000       24.3615835000
 Si        28.9348830000       22.4421340000       23.5296515000
 Si        24.5926870000       29.1712940000       27.0625475000
 Si        28.4101540000       26.3996930000       30.2994115000
 Si        29.3830730000       22.2403940000       26.5125555000
 Si        29.9536670000       23.9384920000       29.0177305000
 Si        25.8694070000       27.8574930000       29.4730315000
 Si        29.0987130000       24.4713730000       21.2515145000
 Si        25.1664870000       28.6315330000       21.9037205000
  H        24.2917330000       18.1300420000       24.5673355000
  H        25.9551300000       19.6428680000       21.3891695000
  H        23.6713570000       19.9362920000       22.6122745000
  H        19.5295420000       20.6811530000       23.1739275000
  H        22.2640080000       24.1030780000       18.6789095000
  H        17.9874370000       23.9190880000       23.7186585000
  H        22.6519360000       26.7826910000       20.1805145000
  H        25.6253600000       28.9214460000       19.8549115000
  H        19.4370860000       26.5092120000       26.2548955000
  H        20.5835490000       28.2117820000       25.1078055000
  H        19.1182380000       25.9022600000       28.7123785000
  H        22.4678250000       25.0641700000       30.8089975000
  H        23.8526290000       26.9412350000       30.0802045000
  H        26.0663320000       29.9866430000       30.0316725000
  H        23.5375590000       31.0093680000       27.7574015000
  H        28.1250820000       24.7111740000       31.6926495000
  H        28.6732890000       28.5486140000       30.4459845000
  H        29.4682570000       21.9381840000       29.8067145000
  H        32.0125630000       24.4941070000       28.3970085000
  H        30.7917000000       20.5596610000       26.2282105000
  H        27.3166500000       21.6659610000       25.9475015000
  H        30.1023360000       21.5771200000       21.9029085000
  H        30.4079160000       26.2188510000       21.5071715000
  H        28.5790880000       23.1379550000       19.5891715000
  H        26.9626790000       27.3826740000       18.2703575000
  H        25.2460200000       22.3000060000       20.1869235000
  H        26.9206560000       20.0794650000       27.1349135000
  H        21.3196100000       18.6082080000       27.2810535000
  H        20.0124050000       21.0468000000       28.5235695000
  H        23.1630870000       30.5019810000       23.8184155000
  H        27.1224390000       31.7144100000       24.6860265000
  H        21.2995440000       29.9596580000       21.7166275000
 Ca        24.7889254533       25.3163595471       24.9225950084
 Ga        27.6357963874       27.2431054813       25.4920885337
 Ga        25.4907702977       24.1203803420       27.5400371934
  O        26.1777374734       24.8016143274       23.1462969433
  O        25.8704347611       27.2574933863       24.8953335787
  O        28.3290959852       26.6615140386       23.7193049880
  O        28.6190358220       28.5183936537       26.2578009006
  O        27.2502040740       25.5786593584       26.3681590046
  O        24.4230407541       25.5818773783       27.3335132580
  O        25.2889601060       23.3303392237       25.8856060217
  O        26.2725552654       23.5290643771       29.0106111377
  H        28.5714882812       25.7041653811       23.6694088011
  H        26.5903301631       23.9165022447       23.2368594986
  H        25.8157185987       24.7932027378       22.2376383927
  H        25.6552426426       28.0857457532       24.4347837348
  H        27.5776922103       26.7760669914       23.0701677866
  H        28.0303990633       25.1879907166       26.8087495899
  H        24.9143486863       26.3907994168       27.5906259513
  H        28.3521067123       28.6146057909       27.1892419295
  H        25.1283440156       22.3683027788       25.7631910732
  H        26.6784875077       22.6561793572       28.8557511165
