# Supplementary material for: High Stability of Methanol to Aromatic Conversion over Bimetallic Ca,Ga-Modified ZSM-5
Source: ACS Catal. 2022 Feb 23;12(5):3189–200. doi: 10.1021/acscatal.1c05481 (PMC8902757; doi:10.1021/acscatal.1c05481)
Supplement: Supplementary file 1 — cs1c05481_si_001.zip [file cs1c05481_si_001.zip › SI_structures/aitd_structures/CaAlfaRef.xyz]

 121
 i =      450, E =     -1138.7092042388
  O        26.9607835667       26.4541333988       31.6471581814
  O        22.9677218981       22.1622745810       31.3419798421
  O        22.7630601543       27.6393805332       31.4439479094
  O        26.7630988270       23.6405986775       31.5392072125
  O        23.3310990860       24.8137476148       30.8646868494
  O        26.0642417033       28.8983329211       31.0543303143
 Si        26.3847799306       27.4253759390       30.4378457590
  O        26.3747740443       21.0991297219       30.7637842870
 Al        23.3738703519       26.4782214544       30.3147064432
 Si        23.3577138353       23.3414910919       30.2656469337
 Si        26.4001458641       22.6599028523       30.2808216834
  O        25.1389723522       26.5910882157       29.7494988723
  O        30.1696838500       23.8385232545       29.7578273136
  O        24.9285872177       23.1315819027       29.6667526533
  O        30.1573510959       26.9479906748       29.4831493952
  O        27.5364320848       27.5504566342       29.3002827464
  O        19.8185287219       23.3290375829       29.0992987194
  O        27.3447465545       22.9531812500       28.9970719823
  O        22.4724272660       23.1481457607       28.9160011803
  O        19.9302408147       26.2694698817       28.9566783311
  O        22.5678278004       26.7524305057       28.8057040500
  O        20.9095113120       20.8962482547       28.9156221495
 Si        28.8096181131       26.8073763278       28.5784888641
  O        20.9000216838       28.8903577194       28.9086052410
 Si        21.0481104443       22.4597030624       28.4695646044
 Al        28.9509010269       23.6463444662       28.5419999867
 Si        21.1191582331       27.3303177433       28.4093269383
  O        28.2244627784       25.2913241720       28.3088871785
  O        29.2186111471       20.2212840495       27.6308289178
  O        29.0000761952       27.5410419900       27.1506449220
  O        29.4842659676       30.2698105279       27.3464989885
  O        29.3903000868       22.8617424186       27.0611993775
  O        21.0884599663       22.4601482111       26.8389585571
  O        20.9187696462       27.3716718790       26.7952029231
 Si        29.6378809765       28.8959074685       26.4693299161
 Si        29.5572265157       21.3652313586       26.4844833946
  O        31.0778108416       21.0951917715       25.8940278190
  O        31.2487530173       28.7320745386       26.2737728765
  O        20.7987222861       24.9102463178       25.7831476973
 Si        20.3993323554       23.3364934057       25.6183942979
  O        18.7678611820       23.1539509934       25.6655316219
 Si        20.3602602577       26.4728298848       25.5483818621
  O        18.7465726998       26.7423222949       25.3983287956
  O        28.7979153874       29.0158967913       25.0868749574
  O        28.6014248003       21.0959726890       25.1936222880
  O        21.4900557791       20.1249663790       24.7013171352
  O        20.8004274657       29.6962995247       24.5437994706
  O        21.0735928014       22.7926295510       24.2417793766
  O        21.0892263964       27.0381075262       24.2151689296
  O        28.7091627668       19.0473205805       23.4317633500
 Si        28.8649420611       20.6814538268       23.6346251537
 Si        21.3579092030       21.3132737773       23.5670927674
 Si        28.9322354733       29.5325784358       23.5348593700
 Si        21.2018681329       28.5079984195       23.4905769252
  O        29.4941549444       31.0655351445       23.4577410399
  O        30.3612680121       21.1028438353       23.1366117466
  O        22.7383003539       28.6144566161       22.9630189862
  O        22.7244586685       21.4961032187       22.6828530393
  O        27.4456177634       29.4879831729       22.8576139154
  O        30.0010114363       28.6013151165       22.7393223329
  O        27.7493396252       21.4883728950       22.7545518538
  O        20.1109523367       20.7983123563       22.6515570037
  O        20.2137175527       28.6089662196       22.1725916781
  O        25.2437775759       20.9580982924       22.2031036647
  O        25.1113794748       28.7087613879       21.9683238713
  O        23.4472853988       18.9426396308       22.1409668523
 Si        23.7130052254       20.5178093314       21.8119255534
 Si        23.5993959358       29.2623656671       21.7338375009
  O        23.5441191617       30.9013325812       21.7364930196
 Si        26.7165330684       21.1249834079       21.5397068662
 Si        26.6626813169       28.9112671168       21.5477383763
  O        27.2479776411       27.4477227829       21.1111350155
  O        26.6490378423       22.3719028109       20.5016502699
  O        27.2461665482       19.8241446466       20.7035175710
  O        26.8406401644       29.9669841027       20.3031834448
  O        23.4303424910       20.6967671193       20.2160946680
  O        26.9512211877       24.9930601285       20.1187407744
  O        23.0566349812       28.7127496816       20.3019297130
 Si        27.5819645838       26.4825101242       19.8323247351
 Si        27.5121775406       23.5033728004       19.7119732876
  O        29.1079708362       23.4338661056       20.1213073263
  O        29.1993831367       26.3905400281       19.6309776189
  O        26.9417324415       27.0649063383       18.4507351833
  O        27.3931545000       23.2444150000       18.1020070000
  H        27.1410525000       24.0111030000       17.5922790000
  H        29.3156645000       22.8991880000       20.9039140000
  H        27.7946445000       19.2364860000       21.2479000000
  H        30.9626915000       21.1599630000       23.9042840000
  H        28.1506095000       18.6030770000       24.0850290000
  H        31.7746475000       21.3023600000       26.5373810000
  H        28.5567385000       20.5648370000       28.2394850000
  H        24.1102725000       21.1909570000       19.7527520000
  H        22.9856315000       18.7673710000       22.9629810000
  H        29.6289175000       27.8428770000       22.2745900000
  H        29.5624925000       25.5137400000       19.8026530000
  H        26.3974935000       27.8568340000       18.5698100000
  H        27.4817645000       30.6761770000       20.4445170000
  H        22.1206605000       28.4820660000       20.3278700000
  H        23.8283925000       31.3020460000       22.5714900000
  H        19.2820325000       28.3960260000       22.3734420000
  H        20.9447205000       29.5217280000       25.4933560000
  H        18.2253525000       26.4996400000       26.1860590000
  H        21.4601635000       29.1430590000       29.6629680000
  H        19.9551375000       26.1554560000       29.9212910000
  H        22.8235125000       27.5848560000       32.4077210000
  H        19.9276705000       24.2877680000       28.9617860000
  H        23.7252795000       21.8084810000       31.8399880000
  H        21.3910855000       20.6667660000       29.7294730000
  H        30.1214385000       23.3954110000       30.6092880000
  H        27.2663665000       20.8282780000       31.0533730000
  H        26.9154955000       24.5816620000       31.2685380000
  H        30.5685545000       26.1057820000       29.7319970000
  H        19.9922515000       21.2375990000       21.8000500000
  H        21.5050235000       20.4624610000       25.6095010000
  H        18.4303285000       22.7229610000       26.4623070000
  H        29.7920455000       31.3969230000       24.3181400000
  H        29.0421245000       30.1574970000       28.1977900000
  H        31.4963875000       27.8557490000       25.9722670000
  H        25.3631115000       29.3980720000       30.6126520000
  H        26.3028635000       26.2597640000       32.3374060000
 Ca        25.9268943978       24.9202469540       28.2947817518
