# Supplementary material for: High Stability of Methanol to Aromatic Conversion over Bimetallic Ca,Ga-Modified ZSM-5
Source: ACS Catal. 2022 Feb 23;12(5):3189–200. doi: 10.1021/acscatal.1c05481 (PMC8902757; doi:10.1021/acscatal.1c05481)
Supplement: Supplementary file 1 — cs1c05481_si_001.zip [file cs1c05481_si_001.zip › SI_structures/aitd_structures/Ga2O3Ref.xyz]

20
 i =      458, E =      -789.0129311096
 Ga         1.6048431044        1.3514974513        1.9951775099
 Ga         3.3388036524       -0.1948132425        4.2866443649
 Ga         0.1522487620        0.1890681015        4.6702181712
 Ga         4.7905186449        1.2554844875        1.6134338795
 Ga         7.8112493357       -0.1926390803        2.2716430088
 Ga         9.3995700737        1.7316261671        4.3808221538
 Ga         6.3604273755        1.0636167476        4.9537515722
 Ga        10.9655448314       -0.0013783185        1.6165732436
  O         5.9534806123       -0.2446211962        1.8760848686
  O        -1.1040769866        1.6454984956        4.4714161980
  O         1.5500952049       -0.0955428239        3.5269167359
  O         3.3321073121        1.4473742024        2.7528449854
  O         3.0367919597        1.3383420308        5.5221745111
  O         1.9071156721       -0.0945975398        0.7534748121
  O        12.1676369279        1.5006900180        1.7782983981
  O         5.1859993186       -0.3817912241        4.5675665812
  O         7.6766175899        1.4416440758        3.7129202381
  O         9.5718294558       -0.1885044930        2.8445580335
  O         8.9933656959        0.0970982304        5.6020611798
  O         8.1310983987        1.3017514953        1.0048376530
