# Supplementary material for: High Stability of Methanol to Aromatic Conversion over Bimetallic Ca,Ga-Modified ZSM-5
Source: ACS Catal. 2022 Feb 23;12(5):3189–200. doi: 10.1021/acscatal.1c05481 (PMC8902757; doi:10.1021/acscatal.1c05481)
Supplement: Supplementary file 1 — cs1c05481_si_001.zip [file cs1c05481_si_001.zip › SI_structures/aitd_structures/gamma/gamma_Ga4W.xyz]

124
 i =      350, E =     -1283.0338925763
 Si        23.5862585000       23.6908065000       28.5801930000
 Si        28.3596925000       26.5497795000       28.3744390000
  O        22.0834475000       26.8329805000       29.5132290000
  O        26.5131815000       29.0835385000       30.4044370000
  O        26.1430605000       26.9865165000       31.8838880000
  O        19.7620165000       28.9864395000       21.9365530000
  O        29.6436015000       22.7393955000       28.8540330000
  O        25.5983115000       19.9888885000       20.7414400000
  O        27.3451545000       29.8861005000       27.7066500000
  O        21.8226695000       19.8472545000       20.7895370000
  O        27.9854495000       18.9633165000       23.8857400000
  O        23.3783955000       19.0656325000       23.4681390000
  O        22.0697685000       23.4368355000       29.1671380000
  O        25.9429365000       21.0661905000       29.9634150000
  O        26.1034685000       22.8181395000       31.9435040000
  O        27.9589995000       20.0881225000       27.3258030000
  O        24.1171745000       20.2294925000       27.8890390000
  O        21.5337335000       29.9424305000       20.3553230000
  O        29.7546965000       26.9731525000       29.1213100000
  O        29.8071565000       29.0814725000       23.2012660000
  O        19.8612725000       20.9392025000       22.1238950000
  O        21.3772905000       26.7374395000       18.5314680000
  O        26.0517125000       26.5550515000       18.2909210000
  O        21.5126565000       23.4984245000       18.2992630000
  O        24.5997265000       30.3541155000       27.4600610000
  O        26.0825935000       23.0137705000       18.4563010000
  O        24.1255255000       31.0682785000       23.3450380000
  O        25.8510025000       30.1167475000       21.0221190000
  O        28.0711245000       31.0459075000       23.2559060000
  O        29.8535805000       20.6523125000       23.0848700000
  O        22.3596905000       21.4086515000       22.8880070000
  O        25.8340835000       21.0776265000       26.0361440000
  O        27.1476945000       26.7228695000       29.4200620000
  O        23.2173815000       21.0047345000       25.2459810000
  O        24.5691805000       27.3376765000       29.8272330000
  O        28.2642685000       21.3090855000       25.0316190000
  O        27.4580105000       21.0537625000       22.3457040000
  O        24.9481395000       21.1122895000       23.0432100000
  O        25.4689025000       24.9467115000       20.2015550000
  O        22.0648215000       24.9814155000       20.4169480000
  O        28.2731595000       27.4621085000       27.0458020000
  O        23.7959015000       25.2713785000       28.3074250000
  O        28.5297215000       24.9908455000       28.0023560000
  O        23.7286655000       26.8542245000       19.4016460000
  O        27.2938565000       28.6010085000       22.6572250000
  O        24.6098625000       28.5830535000       22.7654830000
  O        28.1489155000       29.2802085000       25.2184870000
  O        25.8720955000       28.3595675000       26.1845810000
  O        27.3088695000       23.3643725000       29.7147260000
  O        23.7428705000       23.0235915000       19.5930180000
  O        24.5881235000       23.3145135000       29.8354680000
  O        23.3694875000       29.2494055000       25.1687620000
  O        22.1462135000       29.4315975000       22.9201290000
  O        21.3508255000       22.4752075000       20.6607250000
  O        25.9743715000       22.6103215000       21.0581810000
  O        23.3591505000       27.7713115000       27.4534100000
  O        21.7277985000       27.4307435000       21.1123400000
  O        25.9775345000       27.5019865000       20.7198480000
  O        27.6744195000       22.7145585000       27.0924020000
  O        23.8443085000       22.8699715000       27.2531590000
 Si        24.2368465000       21.3487775000       26.5764690000
 Si        23.5411525000       20.6839505000       23.7437830000
 Si        28.2850165000       29.4757225000       23.6317060000
 Si        25.9862495000       22.6529175000       30.3271880000
 Si        25.9173785000       28.6778655000       21.8236510000
 Al        23.5163485000       26.8280095000       28.6981840000
 Si        21.3542455000       28.9386555000       21.6283340000
 Si        25.3008435000       23.3696435000       19.8436790000
 Si        22.2006925000       23.4969165000       19.7771780000
 Si        28.2368915000       23.4459605000       28.4042130000
 Si        22.2367205000       26.5027575000       19.9071720000
 Si        28.3162395000       20.5420455000       23.6079820000
 Al        27.3537155000       21.2894685000       26.3823460000
 Si        25.9405245000       21.1809155000       21.7962600000
 Si        26.0743875000       27.5192635000       30.3457810000
 Si        25.2671215000       26.4601895000       19.7299230000
 Si        23.6025855000       29.5284935000       23.6537620000
 Si        27.3772995000       28.7117245000       26.5573530000
 Si        24.2730115000       28.8977325000       26.5870660000
 Si        21.3962585000       21.1656815000       21.6286760000
  H        21.6403765000       24.2942405000       17.7853970000
  H        26.4727045000       23.7622665000       18.0086270000
  H        25.8652605000       20.1257075000       19.8353460000
  H        22.5316685000       19.3490825000       21.1994560000
  H        19.5418785000       21.5637885000       22.7717380000
  H        23.7292405000       18.5183935000       24.1669740000
  H        27.3435535000       18.8184965000       24.5777810000
  H        30.4861675000       20.9101595000       23.7510710000
  H        27.5684295000       20.0607885000       28.2002560000
  H        29.9909065000       22.1125145000       28.2238290000
  H        25.3580675000       20.8323645000       29.2184190000
  H        29.8563045000       27.9027265000       29.3148180000
  H        26.8130515000       29.4468625000       29.5605160000
  H        26.4368355000       30.2437055000       27.6859080000
  H        27.5913225000       31.1816475000       22.4391710000
  H        25.1992245000       30.7035015000       21.4156260000
  H        24.5267895000       31.4816065000       24.1060370000
  H        22.2902295000       29.7689675000       19.7994570000
  H        21.7480685000       25.9507825000       29.6591270000
  H        21.5603515000       22.8426205000       28.6213420000
  H        24.0505795000       30.8253015000       28.0735000000
  H        26.6323335000       23.5662575000       32.2146030000
  H        25.5457855000       26.2616645000       32.0592470000
  H        30.1014465000       28.2191865000       23.4875150000
  H        26.3877065000       27.4138105000       18.0450650000
  H        20.4339035000       26.8340435000       18.6378130000
  H        19.5138325000       28.7726065000       22.8334150000
  H        23.4179615000       19.9024835000       28.4385200000
 Ga        27.1484246922       24.5086814931       25.6882439588
 Ga        24.7078695785       25.2912483828       24.3157485848
  O        25.7809543310       25.3953050559       26.7514331352
  O        25.6771185041       23.6487116790       24.7982375958
  O        28.7197404209       25.0884137199       25.0835936032
  O        24.0251857914       24.5189890277       22.5607639488
  O        26.2580612169       26.1502392717       23.8378309865
  O        23.1128540679       25.6870001211       25.0068676301
  H        23.1172744147       26.2874928227       25.7781830063
  H        26.0046524309       26.3460676607       26.7897781056
  H        24.7008744559       25.2711507792       27.6243181691
  H        28.5831549077       25.3073936809       24.1401625453
  H        23.1126630665       24.7723738978       22.2922796537
  H        26.2737793556       27.1006345835       24.0431458741
  H        25.8329348362       22.9213464052       24.1624635326
  H        24.6207463763       24.7615089285       21.8081913076
