# Supplementary material for: High Stability of Methanol to Aromatic Conversion over Bimetallic Ca,Ga-Modified ZSM-5
Source: ACS Catal. 2022 Feb 23;12(5):3189–200. doi: 10.1021/acscatal.1c05481 (PMC8902757; doi:10.1021/acscatal.1c05481)
Supplement: Supplementary file 1 — cs1c05481_si_001.zip [file cs1c05481_si_001.zip › SI_structures/aitd_structures/H2ORef.xyz]

3
 i =       53, E =       -17.2203946356
  O        24.8043969065       24.6090116451       25.0000135282
  H        25.0543889852       25.1524135208       24.2363046865
  H        25.0517152946       25.1491900732       25.7668941483
