# Supplementary material for: High Stability of Methanol to Aromatic Conversion over Bimetallic Ca,Ga-Modified ZSM-5
Source: ACS Catal. 2022 Feb 23;12(5):3189–200. doi: 10.1021/acscatal.1c05481 (PMC8902757; doi:10.1021/acscatal.1c05481)
Supplement: Supplementary file 1 — cs1c05481_si_001.zip [file cs1c05481_si_001.zip › SI_structures/NEB/CaGa2W/1Step/FS.cif]

#======================================================================

# CRYSTAL DATA

#----------------------------------------------------------------------

data_VESTA_phase_1


_chemical_name_common                  'O    Si   Al   H    Ca   Ga   C       '
_cell_length_a                         20.24050
_cell_length_b                         20.01540
_cell_length_c                         13.43920
_cell_angle_alpha                      90
_cell_angle_beta                       90
_cell_angle_gamma                      90
_space_group_name_H-M_alt              'P 1'
_space_group_IT_number                 1

loop_
_space_group_symop_operation_xyz
   'x, y, z'

loop_
   _atom_site_label
   _atom_site_occupancy
   _atom_site_fract_x
   _atom_site_fract_y
   _atom_site_fract_z
   _atom_site_adp_type
   _atom_site_B_iso_or_equiv
   _atom_site_type_symbol
   O1         1.0     0.033338      0.543795      0.284129     Biso  1.000000 O
   O2         1.0     0.041131      0.141267      0.271381     Biso  1.000000 O
   O3         1.0     0.037907      0.358313      0.283172     Biso  1.000000 O
   O4         1.0     0.109581      0.627533      0.381818     Biso  1.000000 O
   O5         1.0     0.109173      0.874571      0.390421     Biso  1.000000 O
   O6         1.0     0.111704      0.049489      0.561102     Biso  1.000000 O
   O7         1.0     0.102480      0.249546      0.341228     Biso  1.000000 O
   O8         1.0     0.123483      0.667968      0.569890     Biso  1.000000 O
   O9         1.0     0.117121      0.497347      0.418225     Biso  1.000000 O
   O10        1.0     0.121312      0.829727      0.575107     Biso  1.000000 O
   O11        1.0     0.126285      0.943443      0.677161     Biso  1.000000 O
   O12        1.0     0.127230      0.548288      0.651249     Biso  1.000000 O
   O13        1.0     0.147424      0.750619      0.422367     Biso  1.000000 O
   O14        1.0     0.141529      0.426884      0.580396     Biso  1.000000 O
   O15        1.0     0.134059      0.132661      0.414400     Biso  1.000000 O
   O16        1.0     0.148271      0.656204      0.762096     Biso  1.000000 O
   O17        1.0     0.141412      0.365936      0.406728     Biso  1.000000 O
   O18        1.0     0.151853      0.829346      0.767358     Biso  1.000000 O
   O19        1.0     0.150079      0.064320      0.749227     Biso  1.000000 O
   O20        1.0     0.156378      0.448863      0.774857     Biso  1.000000 O
   O21        1.0     0.165641      0.162968      0.227728     Biso  1.000000 O
   O22        1.0     0.158322      0.335514      0.215520     Biso  1.000000 O
   O23        1.0     0.165993      0.924936      0.228627     Biso  1.000000 O
   O24        1.0     0.160156      0.546752      0.244864     Biso  1.000000 O
   O25        1.0     0.220800      0.935282      0.052985     Biso  1.000000 O
   O26        1.0     0.215699      0.543620      0.068689     Biso  1.000000 O
   O27        1.0     0.224875      0.620768      0.912968     Biso  1.000000 O
   O28        1.0     0.206919      0.043981      0.166564     Biso  1.000000 O
   O29        1.0     0.228990      0.647878      0.454917     Biso  1.000000 O
   O30        1.0     0.228200      0.852049      0.466529     Biso  1.000000 O
   O31        1.0     0.235638      0.154470      0.066978     Biso  1.000000 O
   O32        1.0     0.234116      0.442702      0.194584     Biso  1.000000 O
   O33        1.0     0.237209      0.739849      0.836445     Biso  1.000000 O
   O34        1.0     0.223042      0.352114      0.047289     Biso  1.000000 O
   O35        1.0     0.233871      0.063534      0.493845     Biso  1.000000 O
   O36        1.0     0.227405      0.126914      0.875193     Biso  1.000000 O
   O37        1.0     0.241300      0.363209      0.852448     Biso  1.000000 O
   O38        1.0     0.237217      0.451250      0.448065     Biso  1.000000 O
   O39        1.0     0.247465      0.863880      0.894409     Biso  1.000000 O
   O40        1.0     0.252077      0.490984      0.896434     Biso  1.000000 O
   O41        1.0     0.260090      0.247484      0.934558     Biso  1.000000 O
   O42        1.0     0.279554      0.449221      0.713919     Biso  1.000000 O
   O43        1.0     0.276017      0.632604      0.732289     Biso  1.000000 O
   O44        1.0     0.276604      0.830403      0.706688     Biso  1.000000 O
   O45        1.0     0.292792      0.130493      0.240795     Biso  1.000000 O
   O46        1.0     0.280690      0.055507      0.730891     Biso  1.000000 O
   O47        1.0     0.290959      0.325815      0.209062     Biso  1.000000 O
   O48        1.0     0.295226      0.950508      0.210843     Biso  1.000000 O
   O49        1.0     0.290144      0.559878      0.227923     Biso  1.000000 O
   O50        1.0     0.311515      0.751127      0.432029     Biso  1.000000 O
   O51        1.0     0.341799      0.124654      0.424897     Biso  1.000000 O
   O52        1.0     0.331724      0.365118      0.390240     Biso  1.000000 O
   O53        1.0     0.323300      0.995153      0.391882     Biso  1.000000 O
   O54        1.0     0.333467      0.956279      0.953276     Biso  1.000000 O
   O55        1.0     0.336996      0.239582      0.337848     Biso  1.000000 O
   O56        1.0     0.334330      0.569362      0.993722     Biso  1.000000 O
   O57        1.0     0.338252      0.658659      0.562853     Biso  1.000000 O
   O58        1.0     0.334735      0.866541      0.352600     Biso  1.000000 O
   O59        1.0     0.346488      0.630775      0.371072     Biso  1.000000 O
   O60        1.0     0.347350      0.855505      0.547548     Biso  1.000000 O
   O61        1.0     0.346411      0.941990      0.701871     Biso  1.000000 O
   O62        1.0     0.344809      0.146373      0.959832     Biso  1.000000 O
   O63        1.0     0.350218      0.497214      0.376973     Biso  1.000000 O
   O64        1.0     0.344206      0.346768      0.973379     Biso  1.000000 O
   O65        1.0     0.362119      0.546283      0.659173     Biso  1.000000 O
   O66        1.0     0.353629      0.040894      0.570859     Biso  1.000000 O
   O67        1.0     0.348412      0.434822      0.549885     Biso  1.000000 O
   O68        1.0     0.404986      0.662220      0.727493     Biso  1.000000 O
   O69        1.0     0.409340      0.827227      0.714472     Biso  1.000000 O
   O70        1.0     0.410336      0.428732      0.716630     Biso  1.000000 O
   O71        1.0     0.411483      0.053694      0.745279     Biso  1.000000 O
   O72        1.0     0.420538      0.145693      0.272060     Biso  1.000000 O
   O73        1.0     0.421539      0.862406      0.904713     Biso  1.000000 O
   O74        1.0     0.419556      0.324747      0.254161     Biso  1.000000 O
   O75        1.0     0.418414      0.950980      0.271141     Biso  1.000000 O
   O76        1.0     0.421222      0.565321      0.245920     Biso  1.000000 O
   O77        1.0     0.415463      0.499248      0.881384     Biso  1.000000 O
   O78        1.0     0.427308      0.247899      0.924973     Biso  1.000000 O
   O79        1.0     0.438201      0.628901      0.912047     Biso  1.000000 O
   O80        1.0     0.432253      0.924816      0.075873     Biso  1.000000 O
   O81        1.0     0.455955      0.990677      0.907997     Biso  1.000000 O
   O82        1.0     0.456596      0.544504      0.056758     Biso  1.000000 O
   O83        1.0     0.445086      0.443471      0.181668     Biso  1.000000 O
   O84        1.0     0.448016      0.047165      0.142788     Biso  1.000000 O
   O85        1.0     0.447631      0.170542      0.079874     Biso  1.000000 O
   O86        1.0     0.465217      0.122845      0.894894     Biso  1.000000 O
   O87        1.0     0.458518      0.335628      0.066080     Biso  1.000000 O
   O88        1.0     0.468827      0.747088      0.843518     Biso  1.000000 O
   O89        1.0     0.456658      0.371721      0.877538     Biso  1.000000 O
   O90        1.0     0.527043      0.859169      0.784399     Biso  1.000000 O
   O91        1.0     0.526570      0.465526      0.784828     Biso  1.000000 O
   O92        1.0     0.530250      0.639588      0.770276     Biso  1.000000 O
   O93        1.0     0.535309      0.951978      0.193730     Biso  1.000000 O
   O94        1.0     0.539040      0.046592      0.780271     Biso  1.000000 O
   O95        1.0     0.544306      0.531273      0.199192     Biso  1.000000 O
   O96        1.0     0.539604      0.131378      0.215692     Biso  1.000000 O
   O97        1.0     0.543585      0.357940      0.209795     Biso  1.000000 O
   O98        1.0     0.621563      0.828475      0.913899     Biso  1.000000 O
   O99        1.0     0.621145      0.946669      0.827441     Biso  1.000000 O
   O100       1.0     0.612981      0.620481      0.096749     Biso  1.000000 O
   O101       1.0     0.605648      0.246291      0.156291     Biso  1.000000 O
   O102       1.0     0.612454      0.439748      0.926472     Biso  1.000000 O
   O103       1.0     0.623827      0.550869      0.819610     Biso  1.000000 O
   O104       1.0     0.616501      0.667105      0.911439     Biso  1.000000 O
   O105       1.0     0.642250      0.362013      0.077973     Biso  1.000000 O
   O106       1.0     0.645362      0.066939      0.896519     Biso  1.000000 O
   O107       1.0     0.615845      0.867320      0.104562     Biso  1.000000 O
   O108       1.0     0.650982      0.124480      0.072422     Biso  1.000000 O
   O109       1.0     0.648133      0.839643      0.719752     Biso  1.000000 O
   O110       1.0     0.649324      0.744875      0.060689     Biso  1.000000 O
   O111       1.0     0.651840      0.493526      0.096247     Biso  1.000000 O
   O112       1.0     0.648838      0.433743      0.735527     Biso  1.000000 O
   O113       1.0     0.654108      0.661840      0.720961     Biso  1.000000 O
   O114       1.0     0.656229      0.043560      0.701706     Biso  1.000000 O
   O115       1.0     0.660094      0.956485      0.236864     Biso  1.000000 O
   O116       1.0     0.663379      0.564438      0.259634     Biso  1.000000 O
   O117       1.0     0.659717      0.143293      0.288153     Biso  1.000000 O
   O118       1.0     0.663766      0.335169      0.270901     Biso  1.000000 O
   O119       1.0     0.711789      0.449474      0.331605     Biso  1.000000 O
   O120       1.0     0.722311      0.947923      0.406686     Biso  1.000000 O
   O121       1.0     0.723109      0.564512      0.430173     Biso  1.000000 O
   O122       1.0     0.722761      0.869600      0.562095     Biso  1.000000 O
   O123       1.0     0.715626      0.504404      0.604902     Biso  1.000000 O
   O124       1.0     0.720627      0.370436      0.603625     Biso  1.000000 O
   O125       1.0     0.743287      0.124933      0.439400     Biso  1.000000 O
   O126       1.0     0.752143      0.122271      0.638183     Biso  1.000000 O
   O127       1.0     0.728546      0.643848      0.007873     Biso  1.000000 O
   O128       1.0     0.735892      0.754586      0.649546     Biso  1.000000 O
   O129       1.0     0.731783      0.845635      0.018058     Biso  1.000000 O
   O130       1.0     0.737411      0.427557      0.983006     Biso  1.000000 O
   O131       1.0     0.740880      0.033205      0.025897     Biso  1.000000 O
   O132       1.0     0.750409      0.631840      0.591882     Biso  1.000000 O
   O133       1.0     0.751591      0.046922      0.281514     Biso  1.000000 O
   O134       1.0     0.733388      0.236133      0.552334     Biso  1.000000 O
   O135       1.0     0.756682      0.333253      0.405084     Biso  1.000000 O
   O136       1.0     0.775677      0.867312      0.742087     Biso  1.000000 O
   O137       1.0     0.779174      0.667563      0.779257     Biso  1.000000 O
   O138       1.0     0.779387      0.440696      0.748018     Biso  1.000000 O
   O139       1.0     0.787680      0.923782      0.238129     Biso  1.000000 O
   O140       1.0     0.776528      0.030985      0.775116     Biso  1.000000 O
   O141       1.0     0.793811      0.542422      0.268547     Biso  1.000000 O
   O142       1.0     0.789338      0.172180      0.270353     Biso  1.000000 O
   O143       1.0     0.786278      0.369459      0.220218     Biso  1.000000 O
   O144       1.0     0.822001      0.500178      0.084847     Biso  1.000000 O
   O145       1.0     0.813089      0.742555      0.049331     Biso  1.000000 O
   O146       1.0     0.825243      0.128455      0.090784     Biso  1.000000 O
   O147       1.0     0.833343      0.537382      0.530424     Biso  1.000000 O
   O148       1.0     0.837216      0.918505      0.490461     Biso  1.000000 O
   O149       1.0     0.831563      0.627608      0.129435     Biso  1.000000 O
   O150       1.0     0.835495      0.256011      0.138407     Biso  1.000000 O
   O151       1.0     0.852113      0.865594      0.090786     Biso  1.000000 O
   O152       1.0     0.849286      0.171842      0.529609     Biso  1.000000 O
   O153       1.0     0.854322      0.999019      0.107103     Biso  1.000000 O
   O154       1.0     0.845618      0.554101      0.775876     Biso  1.000000 O
   O155       1.0     0.852078      0.321735      0.559462     Biso  1.000000 O
   O156       1.0     0.855181      0.455996      0.905930     Biso  1.000000 O
   O157       1.0     0.850188      0.637610      0.934948     Biso  1.000000 O
   O158       1.0     0.849713      0.371692      0.051814     Biso  1.000000 O
   O159       1.0     0.852607      0.057892      0.931809     Biso  1.000000 O
   O160       1.0     0.837531      0.824735      0.904149     Biso  1.000000 O
   O161       1.0     0.866305      0.943684      0.830234     Biso  1.000000 O
   O162       1.0     0.902234      0.832574      0.736847     Biso  1.000000 O
   O163       1.0     0.911737      0.666917      0.766792     Biso  1.000000 O
   O164       1.0     0.910154      0.443005      0.729612     Biso  1.000000 O
   O165       1.0     0.905126      0.061773      0.757246     Biso  1.000000 O
   O166       1.0     0.919557      0.923762      0.233294     Biso  1.000000 O
   O167       1.0     0.916632      0.543050      0.207185     Biso  1.000000 O
   O168       1.0     0.917290      0.168939      0.220296     Biso  1.000000 O
   O169       1.0     0.922010      0.986133      0.601475     Biso  1.000000 O
   O170       1.0     0.916548      0.345730      0.217387     Biso  1.000000 O
   O171       1.0     0.922662      0.630477      0.575826     Biso  1.000000 O
   O172       1.0     0.949673      0.150265      0.410171     Biso  1.000000 O
   O173       1.0     0.929751      0.570067      0.402014     Biso  1.000000 O
   O174       1.0     0.958344      0.242258      0.553942     Biso  1.000000 O
   O175       1.0     0.955554      0.952980      0.418695     Biso  1.000000 O
   O176       1.0     0.956883      0.501994      0.565255     Biso  1.000000 O
   O177       1.0     0.946899      0.859719      0.554793     Biso  1.000000 O
   O178       1.0     0.939656      0.326082      0.408715     Biso  1.000000 O
   O179       1.0     0.947695      0.048543      0.283487     Biso  1.000000 O
   O180       1.0     0.948182      0.447615      0.336571     Biso  1.000000 O
   O181       1.0     0.959989      0.114033      0.596797     Biso  1.000000 O
   O182       1.0     0.972354      0.371178      0.589076     Biso  1.000000 O
   O183       1.0     0.973646      0.744315      0.636662     Biso  1.000000 O
   O184       1.0     0.026907      0.028294      0.706163     Biso  1.000000 O
   O185       1.0     0.028287      0.630870      0.695328     Biso  1.000000 O
   O186       1.0     0.043209      0.957455      0.273893     Biso  1.000000 O
   O187       1.0     0.144397      0.002556      0.382872     Biso  1.000000 O
   O188       1.0     0.029555      0.854589      0.709652     Biso  1.000000 O
   O189       1.0     0.038381      0.454789      0.700694     Biso  1.000000 O
   O190       1.0     0.218368      0.993323      0.878291     Biso  1.000000 O
   O191       1.0     0.753112      0.996897      0.585126     Biso  1.000000 O
   O192       1.0     0.618145      0.995249      0.055496     Biso  1.000000 O
   O193       1.0     0.613837      0.139448      0.536123     Biso  1.000000 O
   O194       1.0     0.482005      0.227526      0.467862     Biso  1.000000 O
   O195       1.0     0.430091      0.314668      0.608459     Biso  1.000000 O
   O196       1.0     0.577106      0.274311      0.630743     Biso  1.000000 O
   O197       1.0     0.613369      0.252051      0.424929     Biso  1.000000 O
   Si1        1.0     0.103774      0.021459      0.673835     Biso  1.000000 Si
   Si2        1.0     0.106326      0.625586      0.669478     Biso  1.000000 Si
   Si3        1.0     0.115196      0.940025      0.319644     Biso  1.000000 Si
   Si4        1.0     0.107043      0.864636      0.681904     Biso  1.000000 Si
   Si5        1.0     0.109497      0.327596      0.311293     Biso  1.000000 Si
   Si6        1.0     0.110189      0.171241      0.313902     Biso  1.000000 Si
   Si7        1.0     0.115046      0.469617      0.675863     Biso  1.000000 Si
   Si8        1.0     0.105667      0.553546      0.332351     Biso  1.000000 Si
   Si9        1.0     0.151627      0.826713      0.463823     Biso  1.000000 Si
   Si10       1.0     0.156113      0.061860      0.462850     Biso  1.000000 Si
   Si11       1.0     0.158958      0.435173      0.463201     Biso  1.000000 Si
   Si12       1.0     0.152276      0.673165      0.457670     Biso  1.000000 Si
   Si13       1.0     0.255491      0.937011      0.944491     Biso  1.000000 Si
   Si14       1.0     0.267226      0.326927      0.953163     Biso  1.000000 Si
   Si15       1.0     0.267366      0.168729      0.958895     Biso  1.000000 Si
   Si16       1.0     0.256903      0.556266      0.967204     Biso  1.000000 Si
   Si17       1.0     0.227877      0.816645      0.801158     Biso  1.000000 Si
   Si18       1.0     0.225378      0.122535      0.175866     Biso  1.000000 Si
   Si19       1.0     0.225812      0.364236      0.166764     Biso  1.000000 Si
   Si20       1.0     0.232021      0.438529      0.810160     Biso  1.000000 Si
   Si21       1.0     0.224860      0.523073      0.184441     Biso  1.000000 Si
   Si22       1.0     0.219596      0.059722      0.808991     Biso  1.000000 Si
   Si23       1.0     0.222207      0.964235      0.165308     Biso  1.000000 Si
   Si24       1.0     0.221590      0.662509      0.809853     Biso  1.000000 Si
   Si25       1.0     0.410541      0.933606      0.960179     Biso  1.000000 Si
   Si26       1.0     0.411012      0.560490      0.961230     Biso  1.000000 Si
   Si27       1.0     0.421407      0.171520      0.965145     Biso  1.000000 Si
   Si28       1.0     0.457000      0.824218      0.811981     Biso  1.000000 Si
   Si29       1.0     0.421427      0.325132      0.961022     Biso  1.000000 Si
   Si30       1.0     0.467200      0.365388      0.177458     Biso  1.000000 Si
   Si31       1.0     0.464770      0.123609      0.175288     Biso  1.000000 Si
   Si32       1.0     0.467173      0.521311      0.171425     Biso  1.000000 Si
   Si33       1.0     0.467032      0.053245      0.832629     Biso  1.000000 Si
   Si34       1.0     0.458800      0.968523      0.169823     Biso  1.000000 Si
   Si35       1.0     0.461003      0.669198      0.813021     Biso  1.000000 Si
   Si36       1.0     0.453856      0.442028      0.818482     Biso  1.000000 Si
   Si37       1.0     0.344819      0.625239      0.671318     Biso  1.000000 Si
   Si38       1.0     0.345049      0.864013      0.667631     Biso  1.000000 Si
   Si39       1.0     0.345218      0.315174      0.296674     Biso  1.000000 Si
   Si40       1.0     0.348748      0.466932      0.660687     Biso  1.000000 Si
   Si41       1.0     0.342550      0.941042      0.307047     Biso  1.000000 Si
   Si42       1.0     0.351505      0.562957      0.305463     Biso  1.000000 Si
   Si43       1.0     0.347966      0.022636      0.688207     Biso  1.000000 Si
   Si44       1.0     0.347342      0.160728      0.316911     Biso  1.000000 Si
   Si45       1.0     0.312078      0.055449      0.470062     Biso  1.000000 Si
   Si46       1.0     0.315705      0.437604      0.439194     Biso  1.000000 Si
   Si47       1.0     0.305839      0.672076      0.454764     Biso  1.000000 Si
   Si48       1.0     0.305176      0.830583      0.451045     Biso  1.000000 Si
   Si49       1.0     0.808298      0.819920      0.016213     Biso  1.000000 Si
   Si50       1.0     0.805711      0.663216      0.028760     Biso  1.000000 Si
   Si51       1.0     0.817463      0.055365      0.040392     Biso  1.000000 Si
   Si52       1.0     0.815538      0.438692      0.007131     Biso  1.000000 Si
   Si53       1.0     0.852647      0.928596      0.166692     Biso  1.000000 Si
   Si54       1.0     0.846904      0.335006      0.159603     Biso  1.000000 Si
   Si55       1.0     0.842222      0.180439      0.179821     Biso  1.000000 Si
   Si56       1.0     0.845280      0.867551      0.802910     Biso  1.000000 Si
   Si57       1.0     0.849998      0.023189      0.823443     Biso  1.000000 Si
   Si58       1.0     0.847005      0.630865      0.814481     Biso  1.000000 Si
   Si59       1.0     0.840536      0.552388      0.172040     Biso  1.000000 Si
   Si60       1.0     0.847070      0.473115      0.788862     Biso  1.000000 Si
   Si61       1.0     0.954029      0.047574      0.664248     Biso  1.000000 Si
   Si62       1.0     0.958738      0.667696      0.668603     Biso  1.000000 Si
   Si63       1.0     0.962924      0.822845      0.660050     Biso  1.000000 Si
   Si64       1.0     0.956785      0.525976      0.308353     Biso  1.000000 Si
   Si65       1.0     0.967678      0.442309      0.646111     Biso  1.000000 Si
   Si66       1.0     0.966246      0.970706      0.302059     Biso  1.000000 Si
   Si67       1.0     0.960310      0.369127      0.312072     Biso  1.000000 Si
   Si68       1.0     0.963699      0.127558      0.296911     Biso  1.000000 Si
   Si69       1.0     0.928082      0.316559      0.528520     Biso  1.000000 Si
   Si70       1.0     0.914927      0.929402      0.515873     Biso  1.000000 Si
   Si71       1.0     0.929454      0.169784      0.522786     Biso  1.000000 Si
   Si72       1.0     0.910144      0.559953      0.518556     Biso  1.000000 Si
   Si73       1.0     0.717071      0.435713      0.671114     Biso  1.000000 Si
   Si74       1.0     0.720876      0.832547      0.669693     Biso  1.000000 Si
   Si75       1.0     0.735112      0.047182      0.674998     Biso  1.000000 Si
   Si76       1.0     0.730616      0.968685      0.290503     Biso  1.000000 Si
   Si77       1.0     0.729331      0.677717      0.685476     Biso  1.000000 Si
   Si78       1.0     0.723065      0.529280      0.321699     Biso  1.000000 Si
   Si79       1.0     0.755742      0.558855      0.539956     Biso  1.000000 Si
   Si80       1.0     0.759319      0.933188      0.511230     Biso  1.000000 Si
   Si81       1.0     0.770693      0.162684      0.537518     Biso  1.000000 Si
   Si82       1.0     0.734420      0.122693      0.319024     Biso  1.000000 Si
   Si83       1.0     0.731425      0.371901      0.309175     Biso  1.000000 Si
   Si84       1.0     0.664028      0.056723      0.013930     Biso  1.000000 Si
   Si85       1.0     0.654758      0.821908      0.023662     Biso  1.000000 Si
   Si86       1.0     0.661459      0.430547      0.021353     Biso  1.000000 Si
   Si87       1.0     0.652249      0.668597      0.019512     Biso  1.000000 Si
   Si88       1.0     0.614119      0.323923      0.176357     Biso  1.000000 Si
   Si89       1.0     0.617984      0.552166      0.161990     Biso  1.000000 Si
   Si90       1.0     0.606689      0.629428      0.805520     Biso  1.000000 Si
   Si91       1.0     0.615185      0.025683      0.803576     Biso  1.000000 Si
   Si92       1.0     0.608668      0.943032      0.146741     Biso  1.000000 Si
   Si93       1.0     0.604725      0.868252      0.811875     Biso  1.000000 Si
   Si94       1.0     0.604242      0.472045      0.816274     Biso  1.000000 Si
   Al1        1.0     0.769339      0.320166      0.530337     Biso  1.000000 Al
   Al2        1.0     0.617934      0.162442      0.174702     Biso  1.000000 Al
   H1         1.0     0.611679      0.111002      0.594918     Biso  1.000000 H
   H2         1.0     0.447894      0.209014      0.510862     Biso  1.000000 H
   H3         1.0     0.395316      0.322432      0.559221     Biso  1.000000 H
   H4         1.0     0.640625      0.280780      0.382552     Biso  1.000000 H
   H5         1.0     0.514297      0.470375      0.556786     Biso  1.000000 H
   H6         1.0     0.466705      0.458176      0.447272     Biso  1.000000 H
   H7         1.0     0.545948      0.494761      0.439464     Biso  1.000000 H
   H8         1.0     0.601104      0.389843      0.486981     Biso  1.000000 H
   H9         1.0     0.426949      0.353805      0.653791     Biso  1.000000 H
   H10        1.0     0.550378      0.375063      0.383161     Biso  1.000000 H
   Ca1        1.0     0.556936      0.158977      0.389178     Biso  1.000000 Ca
   Ga1        1.0     0.521282      0.305584      0.531184     Biso  1.000000 Ga
   Ga2        1.0     0.636415      0.230006      0.558212     Biso  1.000000 Ga
   C1         1.0     0.516905      0.455973      0.477938     Biso  1.000000 C
   C2         1.0     0.549179      0.387898      0.462458     Biso  1.000000 C
