# Supplementary material for: High Stability of Methanol to Aromatic Conversion over Bimetallic Ca,Ga-Modified ZSM-5
Source: ACS Catal. 2022 Feb 23;12(5):3189–200. doi: 10.1021/acscatal.1c05481 (PMC8902757; doi:10.1021/acscatal.1c05481)
Supplement: Supplementary file 1 — cs1c05481_si_001.zip [file cs1c05481_si_001.zip › SI_structures/NEB/CaGa2W/1Step/IS.cif]

#======================================================================

# CRYSTAL DATA

#----------------------------------------------------------------------

data_VESTA_phase_1


_chemical_name_common                  'O    Si   Al   H    Ca   Ga   C       '
_cell_length_a                         20.24050
_cell_length_b                         20.01540
_cell_length_c                         13.43920
_cell_angle_alpha                      90
_cell_angle_beta                       90
_cell_angle_gamma                      90
_space_group_name_H-M_alt              'P 1'
_space_group_IT_number                 1

loop_
_space_group_symop_operation_xyz
   'x, y, z'

loop_
   _atom_site_label
   _atom_site_occupancy
   _atom_site_fract_x
   _atom_site_fract_y
   _atom_site_fract_z
   _atom_site_adp_type
   _atom_site_B_iso_or_equiv
   _atom_site_type_symbol
   O1         1.0     0.034350      0.542727      0.285039     Biso  1.000000 O
   O2         1.0     0.040718      0.141833      0.271005     Biso  1.000000 O
   O3         1.0     0.037329      0.358236      0.282467     Biso  1.000000 O
   O4         1.0     0.109958      0.627502      0.381434     Biso  1.000000 O
   O5         1.0     0.109266      0.875453      0.388426     Biso  1.000000 O
   O6         1.0     0.112820      0.049082      0.561066     Biso  1.000000 O
   O7         1.0     0.102822      0.250057      0.339959     Biso  1.000000 O
   O8         1.0     0.122877      0.668562      0.569747     Biso  1.000000 O
   O9         1.0     0.117617      0.497736      0.421071     Biso  1.000000 O
   O10        1.0     0.120761      0.831038      0.573520     Biso  1.000000 O
   O11        1.0     0.126570      0.943473      0.678513     Biso  1.000000 O
   O12        1.0     0.127338      0.548320      0.649689     Biso  1.000000 O
   O13        1.0     0.146053      0.751155      0.421589     Biso  1.000000 O
   O14        1.0     0.141338      0.425954      0.582039     Biso  1.000000 O
   O15        1.0     0.132833      0.133138      0.414623     Biso  1.000000 O
   O16        1.0     0.148786      0.655616      0.761779     Biso  1.000000 O
   O17        1.0     0.140642      0.366538      0.406569     Biso  1.000000 O
   O18        1.0     0.152119      0.828124      0.765515     Biso  1.000000 O
   O19        1.0     0.150266      0.064528      0.749664     Biso  1.000000 O
   O20        1.0     0.156736      0.450761      0.776528     Biso  1.000000 O
   O21        1.0     0.165573      0.162334      0.227886     Biso  1.000000 O
   O22        1.0     0.157982      0.336969      0.214800     Biso  1.000000 O
   O23        1.0     0.166029      0.926577      0.226878     Biso  1.000000 O
   O24        1.0     0.161427      0.544766      0.247085     Biso  1.000000 O
   O25        1.0     0.222273      0.933383      0.052263     Biso  1.000000 O
   O26        1.0     0.218369      0.544453      0.072226     Biso  1.000000 O
   O27        1.0     0.223635      0.621455      0.915709     Biso  1.000000 O
   O28        1.0     0.206161      0.044856      0.159444     Biso  1.000000 O
   O29        1.0     0.228705      0.649516      0.455375     Biso  1.000000 O
   O30        1.0     0.227868      0.852115      0.464997     Biso  1.000000 O
   O31        1.0     0.237359      0.158000      0.068314     Biso  1.000000 O
   O32        1.0     0.236929      0.442006      0.194787     Biso  1.000000 O
   O33        1.0     0.238375      0.739059      0.834169     Biso  1.000000 O
   O34        1.0     0.222465      0.352852      0.045491     Biso  1.000000 O
   O35        1.0     0.234384      0.066060      0.492641     Biso  1.000000 O
   O36        1.0     0.226793      0.126218      0.877771     Biso  1.000000 O
   O37        1.0     0.242816      0.365161      0.851144     Biso  1.000000 O
   O38        1.0     0.237474      0.450423      0.450530     Biso  1.000000 O
   O39        1.0     0.247876      0.863193      0.892056     Biso  1.000000 O
   O40        1.0     0.252931      0.492205      0.898144     Biso  1.000000 O
   O41        1.0     0.258829      0.248457      0.931415     Biso  1.000000 O
   O42        1.0     0.278941      0.453025      0.712890     Biso  1.000000 O
   O43        1.0     0.276514      0.628833      0.736036     Biso  1.000000 O
   O44        1.0     0.276543      0.829974      0.704080     Biso  1.000000 O
   O45        1.0     0.292186      0.127969      0.241765     Biso  1.000000 O
   O46        1.0     0.280805      0.055737      0.732438     Biso  1.000000 O
   O47        1.0     0.289985      0.322808      0.205473     Biso  1.000000 O
   O48        1.0     0.295126      0.954356      0.210522     Biso  1.000000 O
   O49        1.0     0.291591      0.559139      0.234282     Biso  1.000000 O
   O50        1.0     0.311296      0.751968      0.424652     Biso  1.000000 O
   O51        1.0     0.343713      0.125754      0.424846     Biso  1.000000 O
   O52        1.0     0.328828      0.363945      0.385881     Biso  1.000000 O
   O53        1.0     0.324148      0.996469      0.392777     Biso  1.000000 O
   O54        1.0     0.334027      0.955406      0.951098     Biso  1.000000 O
   O55        1.0     0.338655      0.238669      0.334580     Biso  1.000000 O
   O56        1.0     0.334974      0.572359      0.993694     Biso  1.000000 O
   O57        1.0     0.334615      0.668800      0.568657     Biso  1.000000 O
   O58        1.0     0.333690      0.868369      0.349971     Biso  1.000000 O
   O59        1.0     0.347624      0.628540      0.380346     Biso  1.000000 O
   O60        1.0     0.347216      0.854921      0.544523     Biso  1.000000 O
   O61        1.0     0.345244      0.942039      0.698445     Biso  1.000000 O
   O62        1.0     0.344850      0.148245      0.957937     Biso  1.000000 O
   O63        1.0     0.351522      0.495059      0.382365     Biso  1.000000 O
   O64        1.0     0.344343      0.345705      0.974297     Biso  1.000000 O
   O65        1.0     0.356005      0.547475      0.637649     Biso  1.000000 O
   O66        1.0     0.353553      0.042971      0.571686     Biso  1.000000 O
   O67        1.0     0.348902      0.427673      0.551379     Biso  1.000000 O
   O68        1.0     0.405615      0.655220      0.727797     Biso  1.000000 O
   O69        1.0     0.409317      0.828207      0.711830     Biso  1.000000 O
   O70        1.0     0.410223      0.438924      0.718920     Biso  1.000000 O
   O71        1.0     0.411444      0.052669      0.745846     Biso  1.000000 O
   O72        1.0     0.420911      0.144174      0.270635     Biso  1.000000 O
   O73        1.0     0.422320      0.861652      0.903159     Biso  1.000000 O
   O74        1.0     0.418824      0.325623      0.251747     Biso  1.000000 O
   O75        1.0     0.418339      0.952502      0.270208     Biso  1.000000 O
   O76        1.0     0.422860      0.564480      0.254629     Biso  1.000000 O
   O77        1.0     0.419326      0.499847      0.890639     Biso  1.000000 O
   O78        1.0     0.429253      0.248631      0.924185     Biso  1.000000 O
   O79        1.0     0.440186      0.630680      0.914472     Biso  1.000000 O
   O80        1.0     0.432119      0.923856      0.075233     Biso  1.000000 O
   O81        1.0     0.456703      0.990257      0.908388     Biso  1.000000 O
   O82        1.0     0.455951      0.550867      0.064212     Biso  1.000000 O
   O83        1.0     0.445823      0.444737      0.180492     Biso  1.000000 O
   O84        1.0     0.448546      0.046775      0.139390     Biso  1.000000 O
   O85        1.0     0.447497      0.170764      0.078925     Biso  1.000000 O
   O86        1.0     0.465071      0.122871      0.894271     Biso  1.000000 O
   O87        1.0     0.459465      0.337072      0.064406     Biso  1.000000 O
   O88        1.0     0.468276      0.746368      0.837427     Biso  1.000000 O
   O89        1.0     0.455936      0.372690      0.875395     Biso  1.000000 O
   O90        1.0     0.527154      0.859205      0.782693     Biso  1.000000 O
   O91        1.0     0.527546      0.466839      0.787021     Biso  1.000000 O
   O92        1.0     0.531097      0.638177      0.770151     Biso  1.000000 O
   O93        1.0     0.535283      0.951925      0.193129     Biso  1.000000 O
   O94        1.0     0.538999      0.047070      0.779966     Biso  1.000000 O
   O95        1.0     0.545453      0.531625      0.202051     Biso  1.000000 O
   O96        1.0     0.539799      0.130895      0.213803     Biso  1.000000 O
   O97        1.0     0.543090      0.358149      0.211022     Biso  1.000000 O
   O98        1.0     0.621408      0.828775      0.913087     Biso  1.000000 O
   O99        1.0     0.621020      0.946886      0.826269     Biso  1.000000 O
   O100       1.0     0.612354      0.620816      0.096052     Biso  1.000000 O
   O101       1.0     0.605549      0.246779      0.156671     Biso  1.000000 O
   O102       1.0     0.613472      0.439733      0.927753     Biso  1.000000 O
   O103       1.0     0.626079      0.550910      0.820771     Biso  1.000000 O
   O104       1.0     0.617098      0.667657      0.910809     Biso  1.000000 O
   O105       1.0     0.643006      0.362730      0.080503     Biso  1.000000 O
   O106       1.0     0.645292      0.067112      0.896059     Biso  1.000000 O
   O107       1.0     0.615851      0.867768      0.103356     Biso  1.000000 O
   O108       1.0     0.651936      0.125066      0.071951     Biso  1.000000 O
   O109       1.0     0.648293      0.839680      0.719097     Biso  1.000000 O
   O110       1.0     0.649319      0.745229      0.060246     Biso  1.000000 O
   O111       1.0     0.652329      0.494179      0.097400     Biso  1.000000 O
   O112       1.0     0.649136      0.433604      0.736488     Biso  1.000000 O
   O113       1.0     0.654483      0.661768      0.720462     Biso  1.000000 O
   O114       1.0     0.656064      0.044164      0.701027     Biso  1.000000 O
   O115       1.0     0.660247      0.956279      0.236468     Biso  1.000000 O
   O116       1.0     0.664967      0.566902      0.258643     Biso  1.000000 O
   O117       1.0     0.659405      0.143395      0.287897     Biso  1.000000 O
   O118       1.0     0.662428      0.334900      0.274043     Biso  1.000000 O
   O119       1.0     0.710740      0.450420      0.328192     Biso  1.000000 O
   O120       1.0     0.722847      0.948598      0.406019     Biso  1.000000 O
   O121       1.0     0.723723      0.564089      0.430031     Biso  1.000000 O
   O122       1.0     0.722585      0.870222      0.561615     Biso  1.000000 O
   O123       1.0     0.716056      0.503886      0.604545     Biso  1.000000 O
   O124       1.0     0.719510      0.369799      0.603912     Biso  1.000000 O
   O125       1.0     0.744031      0.125039      0.437725     Biso  1.000000 O
   O126       1.0     0.750803      0.123449      0.636753     Biso  1.000000 O
   O127       1.0     0.728521      0.643907      0.008870     Biso  1.000000 O
   O128       1.0     0.735895      0.754645      0.648286     Biso  1.000000 O
   O129       1.0     0.731778      0.845935      0.017178     Biso  1.000000 O
   O130       1.0     0.738075      0.427779      0.984792     Biso  1.000000 O
   O131       1.0     0.741110      0.033200      0.024575     Biso  1.000000 O
   O132       1.0     0.750948      0.631484      0.591902     Biso  1.000000 O
   O133       1.0     0.751386      0.047201      0.279728     Biso  1.000000 O
   O134       1.0     0.732601      0.237253      0.547683     Biso  1.000000 O
   O135       1.0     0.758088      0.336048      0.404613     Biso  1.000000 O
   O136       1.0     0.775764      0.867336      0.741220     Biso  1.000000 O
   O137       1.0     0.779530      0.668355      0.778831     Biso  1.000000 O
   O138       1.0     0.779821      0.439893      0.747342     Biso  1.000000 O
   O139       1.0     0.788300      0.924280      0.237584     Biso  1.000000 O
   O140       1.0     0.776694      0.032272      0.773892     Biso  1.000000 O
   O141       1.0     0.795032      0.542497      0.268784     Biso  1.000000 O
   O142       1.0     0.788887      0.172649      0.268594     Biso  1.000000 O
   O143       1.0     0.784310      0.368824      0.217730     Biso  1.000000 O
   O144       1.0     0.823277      0.500852      0.084845     Biso  1.000000 O
   O145       1.0     0.813068      0.742865      0.048723     Biso  1.000000 O
   O146       1.0     0.825098      0.128611      0.089537     Biso  1.000000 O
   O147       1.0     0.833848      0.536991      0.530376     Biso  1.000000 O
   O148       1.0     0.837326      0.918602      0.490589     Biso  1.000000 O
   O149       1.0     0.832072      0.628218      0.129746     Biso  1.000000 O
   O150       1.0     0.835312      0.256157      0.136798     Biso  1.000000 O
   O151       1.0     0.852175      0.865786      0.090328     Biso  1.000000 O
   O152       1.0     0.848907      0.172806      0.530223     Biso  1.000000 O
   O153       1.0     0.854614      0.999306      0.105915     Biso  1.000000 O
   O154       1.0     0.844577      0.554172      0.775869     Biso  1.000000 O
   O155       1.0     0.852249      0.322630      0.560288     Biso  1.000000 O
   O156       1.0     0.855210      0.456137      0.905753     Biso  1.000000 O
   O157       1.0     0.849885      0.637569      0.934987     Biso  1.000000 O
   O158       1.0     0.850830      0.372288      0.052184     Biso  1.000000 O
   O159       1.0     0.852887      0.058287      0.930617     Biso  1.000000 O
   O160       1.0     0.837668      0.825321      0.903684     Biso  1.000000 O
   O161       1.0     0.865965      0.944164      0.829005     Biso  1.000000 O
   O162       1.0     0.902372      0.832869      0.736452     Biso  1.000000 O
   O163       1.0     0.912068      0.666349      0.767272     Biso  1.000000 O
   O164       1.0     0.910447      0.443734      0.729859     Biso  1.000000 O
   O165       1.0     0.905338      0.062071      0.755810     Biso  1.000000 O
   O166       1.0     0.920314      0.924511      0.231883     Biso  1.000000 O
   O167       1.0     0.917777      0.543896      0.207327     Biso  1.000000 O
   O168       1.0     0.917030      0.169085      0.219126     Biso  1.000000 O
   O169       1.0     0.922765      0.985556      0.601115     Biso  1.000000 O
   O170       1.0     0.915025      0.345251      0.219656     Biso  1.000000 O
   O171       1.0     0.922789      0.630277      0.576258     Biso  1.000000 O
   O172       1.0     0.948814      0.152282      0.409198     Biso  1.000000 O
   O173       1.0     0.930437      0.570178      0.402252     Biso  1.000000 O
   O174       1.0     0.958045      0.242483      0.555524     Biso  1.000000 O
   O175       1.0     0.955596      0.952341      0.417925     Biso  1.000000 O
   O176       1.0     0.957470      0.501920      0.565219     Biso  1.000000 O
   O177       1.0     0.946936      0.859119      0.554183     Biso  1.000000 O
   O178       1.0     0.940300      0.326304      0.410105     Biso  1.000000 O
   O179       1.0     0.946990      0.049214      0.284958     Biso  1.000000 O
   O180       1.0     0.947770      0.447690      0.336536     Biso  1.000000 O
   O181       1.0     0.959776      0.113571      0.594546     Biso  1.000000 O
   O182       1.0     0.972821      0.371319      0.590609     Biso  1.000000 O
   O183       1.0     0.973723      0.744057      0.637176     Biso  1.000000 O
   O184       1.0     0.027284      0.028854      0.705329     Biso  1.000000 O
   O185       1.0     0.028574      0.630655      0.695729     Biso  1.000000 O
   O186       1.0     0.043609      0.959625      0.273844     Biso  1.000000 O
   O187       1.0     0.145828      0.003298      0.382213     Biso  1.000000 O
   O188       1.0     0.029651      0.854634      0.709256     Biso  1.000000 O
   O189       1.0     0.038702      0.455432      0.701906     Biso  1.000000 O
   O190       1.0     0.218196      0.992750      0.878551     Biso  1.000000 O
   O191       1.0     0.753180      0.997719      0.584272     Biso  1.000000 O
   O192       1.0     0.618193      0.996071      0.055727     Biso  1.000000 O
   O193       1.0     0.615870      0.140285      0.531956     Biso  1.000000 O
   O194       1.0     0.477730      0.199603      0.493566     Biso  1.000000 O
   O195       1.0     0.423708      0.300057      0.637594     Biso  1.000000 O
   O196       1.0     0.579130      0.267456      0.637164     Biso  1.000000 O
   O197       1.0     0.606122      0.253433      0.422158     Biso  1.000000 O
   Si1        1.0     0.104313      0.021528      0.673991     Biso  1.000000 Si
   Si2        1.0     0.106578      0.625486      0.669110     Biso  1.000000 Si
   Si3        1.0     0.115690      0.941282      0.318612     Biso  1.000000 Si
   Si4        1.0     0.107149      0.864627      0.681396     Biso  1.000000 Si
   Si5        1.0     0.109347      0.328338      0.310657     Biso  1.000000 Si
   Si6        1.0     0.109903      0.171629      0.313521     Biso  1.000000 Si
   Si7        1.0     0.115496      0.469911      0.676785     Biso  1.000000 Si
   Si8        1.0     0.106550      0.552942      0.333726     Biso  1.000000 Si
   Si9        1.0     0.151128      0.827335      0.462356     Biso  1.000000 Si
   Si10       1.0     0.156499      0.062704      0.462470     Biso  1.000000 Si
   Si11       1.0     0.159123      0.434896      0.464983     Biso  1.000000 Si
   Si12       1.0     0.151770      0.673825      0.457507     Biso  1.000000 Si
   Si13       1.0     0.255993      0.935981      0.943054     Biso  1.000000 Si
   Si14       1.0     0.267247      0.327781      0.951603     Biso  1.000000 Si
   Si15       1.0     0.267299      0.170266      0.958332     Biso  1.000000 Si
   Si16       1.0     0.257716      0.557466      0.969075     Biso  1.000000 Si
   Si17       1.0     0.228316      0.815722      0.798943     Biso  1.000000 Si
   Si18       1.0     0.225263      0.122859      0.174446     Biso  1.000000 Si
   Si19       1.0     0.225923      0.364104      0.165159     Biso  1.000000 Si
   Si20       1.0     0.232988      0.440777      0.810087     Biso  1.000000 Si
   Si21       1.0     0.227059      0.522550      0.187536     Biso  1.000000 Si
   Si22       1.0     0.219489      0.059623      0.810206     Biso  1.000000 Si
   Si23       1.0     0.222275      0.965258      0.162819     Biso  1.000000 Si
   Si24       1.0     0.221843      0.661336      0.810757     Biso  1.000000 Si
   Si25       1.0     0.411034      0.932658      0.959124     Biso  1.000000 Si
   Si26       1.0     0.412339      0.563016      0.965412     Biso  1.000000 Si
   Si27       1.0     0.421644      0.172494      0.963837     Biso  1.000000 Si
   Si28       1.0     0.457023      0.823961      0.809089     Biso  1.000000 Si
   Si29       1.0     0.421906      0.326122      0.959361     Biso  1.000000 Si
   Si30       1.0     0.467150      0.366471      0.176079     Biso  1.000000 Si
   Si31       1.0     0.464954      0.122994      0.172977     Biso  1.000000 Si
   Si32       1.0     0.467809      0.522918      0.175772     Biso  1.000000 Si
   Si33       1.0     0.467058      0.052901      0.832934     Biso  1.000000 Si
   Si34       1.0     0.458812      0.968302      0.168368     Biso  1.000000 Si
   Si35       1.0     0.461456      0.667533      0.811974     Biso  1.000000 Si
   Si36       1.0     0.453996      0.444321      0.819335     Biso  1.000000 Si
   Si37       1.0     0.343092      0.624808      0.668708     Biso  1.000000 Si
   Si38       1.0     0.344641      0.863948      0.664563     Biso  1.000000 Si
   Si39       1.0     0.344407      0.314620      0.293339     Biso  1.000000 Si
   Si40       1.0     0.348257      0.467789      0.657153     Biso  1.000000 Si
   Si41       1.0     0.342370      0.943163      0.306273     Biso  1.000000 Si
   Si42       1.0     0.352621      0.561554      0.312812     Biso  1.000000 Si
   Si43       1.0     0.347592      0.022818      0.688307     Biso  1.000000 Si
   Si44       1.0     0.347503      0.159708      0.314811     Biso  1.000000 Si
   Si45       1.0     0.312620      0.056966      0.470395     Biso  1.000000 Si
   Si46       1.0     0.315710      0.434604      0.441274     Biso  1.000000 Si
   Si47       1.0     0.305369      0.674249      0.456765     Biso  1.000000 Si
   Si48       1.0     0.304780      0.831001      0.447649     Biso  1.000000 Si
   Si49       1.0     0.808311      0.820211      0.015618     Biso  1.000000 Si
   Si50       1.0     0.805718      0.663412      0.028967     Biso  1.000000 Si
   Si51       1.0     0.817666      0.055523      0.039123     Biso  1.000000 Si
   Si52       1.0     0.816288      0.439155      0.007620     Biso  1.000000 Si
   Si53       1.0     0.853153      0.928980      0.165771     Biso  1.000000 Si
   Si54       1.0     0.846339      0.335036      0.159357     Biso  1.000000 Si
   Si55       1.0     0.842108      0.180684      0.178354     Biso  1.000000 Si
   Si56       1.0     0.845291      0.867838      0.802183     Biso  1.000000 Si
   Si57       1.0     0.850147      0.023719      0.822161     Biso  1.000000 Si
   Si58       1.0     0.846877      0.630919      0.814504     Biso  1.000000 Si
   Si59       1.0     0.841648      0.553014      0.172192     Biso  1.000000 Si
   Si60       1.0     0.847007      0.473206      0.788734     Biso  1.000000 Si
   Si61       1.0     0.954393      0.047540      0.663061     Biso  1.000000 Si
   Si62       1.0     0.959034      0.667353      0.669038     Biso  1.000000 Si
   Si63       1.0     0.963082      0.822652      0.659808     Biso  1.000000 Si
   Si64       1.0     0.957515      0.526000      0.308653     Biso  1.000000 Si
   Si65       1.0     0.968288      0.442763      0.646903     Biso  1.000000 Si
   Si66       1.0     0.966392      0.971386      0.301782     Biso  1.000000 Si
   Si67       1.0     0.959992      0.369134      0.312757     Biso  1.000000 Si
   Si68       1.0     0.963310      0.128292      0.296643     Biso  1.000000 Si
   Si69       1.0     0.928447      0.317042      0.529810     Biso  1.000000 Si
   Si70       1.0     0.915216      0.928945      0.515422     Biso  1.000000 Si
   Si71       1.0     0.929170      0.170404      0.522519     Biso  1.000000 Si
   Si72       1.0     0.910628      0.559821      0.518667     Biso  1.000000 Si
   Si73       1.0     0.716976      0.435477      0.671395     Biso  1.000000 Si
   Si74       1.0     0.720930      0.832582      0.668864     Biso  1.000000 Si
   Si75       1.0     0.734915      0.048042      0.674049     Biso  1.000000 Si
   Si76       1.0     0.730901      0.968841      0.289627     Biso  1.000000 Si
   Si77       1.0     0.729605      0.677820      0.684930     Biso  1.000000 Si
   Si78       1.0     0.723738      0.530164      0.320651     Biso  1.000000 Si
   Si79       1.0     0.756263      0.558509      0.539911     Biso  1.000000 Si
   Si80       1.0     0.759475      0.933641      0.510875     Biso  1.000000 Si
   Si81       1.0     0.770359      0.163241      0.536006     Biso  1.000000 Si
   Si82       1.0     0.734498      0.122837      0.317475     Biso  1.000000 Si
   Si83       1.0     0.730749      0.372671      0.308303     Biso  1.000000 Si
   Si84       1.0     0.664320      0.057097      0.013408     Biso  1.000000 Si
   Si85       1.0     0.654755      0.822122      0.022752     Biso  1.000000 Si
   Si86       1.0     0.662114      0.431026      0.022950     Biso  1.000000 Si
   Si87       1.0     0.652179      0.668835      0.019326     Biso  1.000000 Si
   Si88       1.0     0.613653      0.324403      0.177706     Biso  1.000000 Si
   Si89       1.0     0.618400      0.553108      0.162528     Biso  1.000000 Si
   Si90       1.0     0.607533      0.629086      0.805494     Biso  1.000000 Si
   Si91       1.0     0.615119      0.025951      0.802966     Biso  1.000000 Si
   Si92       1.0     0.608739      0.943231      0.146212     Biso  1.000000 Si
   Si93       1.0     0.604669      0.868370      0.810876     Biso  1.000000 Si
   Si94       1.0     0.604934      0.472361      0.817712     Biso  1.000000 Si
   Al1        1.0     0.769902      0.321870      0.529406     Biso  1.000000 Al
   Al2        1.0     0.618036      0.162907      0.173731     Biso  1.000000 Al
   H1         1.0     0.614196      0.113034      0.592040     Biso  1.000000 H
   H2         1.0     0.430362      0.190236      0.493922     Biso  1.000000 H
   H3         1.0     0.403250      0.333228      0.594097     Biso  1.000000 H
   H4         1.0     0.631049      0.283841      0.378608     Biso  1.000000 H
   H5         1.0     0.522806      0.497943      0.554727     Biso  1.000000 H
   H6         1.0     0.482940      0.495730      0.437107     Biso  1.000000 H
   H7         1.0     0.569272      0.509777      0.444057     Biso  1.000000 H
   H8         1.0     0.584577      0.391849      0.513771     Biso  1.000000 H
   H9         1.0     0.497998      0.378673      0.500246     Biso  1.000000 H
   H10        1.0     0.548148      0.389913      0.393450     Biso  1.000000 H
   Ca1        1.0     0.557194      0.154883      0.386882     Biso  1.000000 Ca
   Ga1        1.0     0.497482      0.264652      0.589212     Biso  1.000000 Ga
   Ga2        1.0     0.636852      0.231616      0.548742     Biso  1.000000 Ga
   C1         1.0     0.528163      0.481572      0.477084     Biso  1.000000 C
   C2         1.0     0.540918      0.406562      0.470458     Biso  1.000000 C
