# Supplementary material for: High Stability of Methanol to Aromatic Conversion over Bimetallic Ca,Ga-Modified ZSM-5
Source: ACS Catal. 2022 Feb 23;12(5):3189–200. doi: 10.1021/acscatal.1c05481 (PMC8902757; doi:10.1021/acscatal.1c05481)
Supplement: Supplementary file 1 — cs1c05481_si_001.zip [file cs1c05481_si_001.zip › SI_structures/NEB/CaGa2W/1Step/TS.cif]

#======================================================================

# CRYSTAL DATA

#----------------------------------------------------------------------

data_VESTA_phase_1


_chemical_name_common                  'O Si Al  H Ca Ga  C                   '
_cell_length_a                         20.24050
_cell_length_b                         20.01540
_cell_length_c                         13.43920
_cell_angle_alpha                      90
_cell_angle_beta                       90
_cell_angle_gamma                      90
_space_group_name_H-M_alt              'P 1'
_space_group_IT_number                 1

loop_
_space_group_symop_operation_xyz
   'x, y, z'

loop_
   _atom_site_label
   _atom_site_occupancy
   _atom_site_fract_x
   _atom_site_fract_y
   _atom_site_fract_z
   _atom_site_adp_type
   _atom_site_B_iso_or_equiv
   _atom_site_type_symbol
   O1         1.0     0.033883      0.543176      0.284626     Biso  1.000000 O
   O2         1.0     0.041034      0.141454      0.270437     Biso  1.000000 O
   O3         1.0     0.037463      0.358200      0.282366     Biso  1.000000 O
   O4         1.0     0.109719      0.627507      0.381669     Biso  1.000000 O
   O5         1.0     0.109242      0.875233      0.388783     Biso  1.000000 O
   O6         1.0     0.112419      0.049071      0.560980     Biso  1.000000 O
   O7         1.0     0.102626      0.249808      0.340205     Biso  1.000000 O
   O8         1.0     0.123226      0.668438      0.569846     Biso  1.000000 O
   O9         1.0     0.116524      0.497491      0.420491     Biso  1.000000 O
   O10        1.0     0.120798      0.830706      0.573699     Biso  1.000000 O
   O11        1.0     0.126744      0.943374      0.678081     Biso  1.000000 O
   O12        1.0     0.127369      0.548271      0.650091     Biso  1.000000 O
   O13        1.0     0.146524      0.751016      0.421694     Biso  1.000000 O
   O14        1.0     0.141900      0.426306      0.581758     Biso  1.000000 O
   O15        1.0     0.133095      0.132962      0.414488     Biso  1.000000 O
   O16        1.0     0.148508      0.655710      0.762062     Biso  1.000000 O
   O17        1.0     0.140351      0.366188      0.407035     Biso  1.000000 O
   O18        1.0     0.152033      0.828386      0.765805     Biso  1.000000 O
   O19        1.0     0.150265      0.064525      0.749361     Biso  1.000000 O
   O20        1.0     0.156051      0.450235      0.776962     Biso  1.000000 O
   O21        1.0     0.165636      0.162574      0.227694     Biso  1.000000 O
   O22        1.0     0.158134      0.336590      0.215242     Biso  1.000000 O
   O23        1.0     0.165905      0.926153      0.227052     Biso  1.000000 O
   O24        1.0     0.161064      0.545181      0.246949     Biso  1.000000 O
   O25        1.0     0.221846      0.933848      0.052324     Biso  1.000000 O
   O26        1.0     0.217421      0.544549      0.071459     Biso  1.000000 O
   O27        1.0     0.223956      0.621391      0.915127     Biso  1.000000 O
   O28        1.0     0.206297      0.044643      0.161343     Biso  1.000000 O
   O29        1.0     0.228770      0.648977      0.454959     Biso  1.000000 O
   O30        1.0     0.227935      0.852263      0.465405     Biso  1.000000 O
   O31        1.0     0.237185      0.157068      0.068089     Biso  1.000000 O
   O32        1.0     0.236126      0.442307      0.194516     Biso  1.000000 O
   O33        1.0     0.237817      0.739429      0.835170     Biso  1.000000 O
   O34        1.0     0.222583      0.352501      0.046133     Biso  1.000000 O
   O35        1.0     0.234191      0.065344      0.493088     Biso  1.000000 O
   O36        1.0     0.226913      0.126398      0.877157     Biso  1.000000 O
   O37        1.0     0.242530      0.364808      0.851578     Biso  1.000000 O
   O38        1.0     0.236592      0.451180      0.447314     Biso  1.000000 O
   O39        1.0     0.247816      0.863462      0.892415     Biso  1.000000 O
   O40        1.0     0.252607      0.491927      0.898249     Biso  1.000000 O
   O41        1.0     0.259239      0.248216      0.932115     Biso  1.000000 O
   O42        1.0     0.277624      0.452940      0.712838     Biso  1.000000 O
   O43        1.0     0.276266      0.630563      0.735114     Biso  1.000000 O
   O44        1.0     0.276580      0.829881      0.704624     Biso  1.000000 O
   O45        1.0     0.292198      0.128563      0.242113     Biso  1.000000 O
   O46        1.0     0.280806      0.055620      0.732135     Biso  1.000000 O
   O47        1.0     0.290266      0.323828      0.206860     Biso  1.000000 O
   O48        1.0     0.295113      0.953329      0.210489     Biso  1.000000 O
   O49        1.0     0.291242      0.559563      0.232210     Biso  1.000000 O
   O50        1.0     0.311010      0.751869      0.425534     Biso  1.000000 O
   O51        1.0     0.343212      0.125385      0.425189     Biso  1.000000 O
   O52        1.0     0.329650      0.364339      0.387787     Biso  1.000000 O
   O53        1.0     0.323818      0.996063      0.392537     Biso  1.000000 O
   O54        1.0     0.333805      0.955786      0.951524     Biso  1.000000 O
   O55        1.0     0.337960      0.238921      0.335806     Biso  1.000000 O
   O56        1.0     0.334773      0.571797      0.994124     Biso  1.000000 O
   O57        1.0     0.335499      0.667488      0.567143     Biso  1.000000 O
   O58        1.0     0.333987      0.867937      0.350545     Biso  1.000000 O
   O59        1.0     0.347335      0.629123      0.377968     Biso  1.000000 O
   O60        1.0     0.347276      0.854866      0.545209     Biso  1.000000 O
   O61        1.0     0.345560      0.941796      0.699432     Biso  1.000000 O
   O62        1.0     0.344914      0.147690      0.958178     Biso  1.000000 O
   O63        1.0     0.351126      0.495540      0.380092     Biso  1.000000 O
   O64        1.0     0.344316      0.345965      0.974491     Biso  1.000000 O
   O65        1.0     0.356930      0.548141      0.642213     Biso  1.000000 O
   O66        1.0     0.353497      0.042176      0.571499     Biso  1.000000 O
   O67        1.0     0.346465      0.431124      0.551103     Biso  1.000000 O
   O68        1.0     0.405306      0.657771      0.728127     Biso  1.000000 O
   O69        1.0     0.409356      0.827707      0.712559     Biso  1.000000 O
   O70        1.0     0.408177      0.438657      0.721191     Biso  1.000000 O
   O71        1.0     0.411418      0.052804      0.745642     Biso  1.000000 O
   O72        1.0     0.420505      0.144257      0.270696     Biso  1.000000 O
   O73        1.0     0.421994      0.861963      0.903458     Biso  1.000000 O
   O74        1.0     0.418965      0.325401      0.252868     Biso  1.000000 O
   O75        1.0     0.418321      0.952233      0.270430     Biso  1.000000 O
   O76        1.0     0.422641      0.564873      0.252962     Biso  1.000000 O
   O77        1.0     0.419251      0.499679      0.890676     Biso  1.000000 O
   O78        1.0     0.428563      0.248513      0.924532     Biso  1.000000 O
   O79        1.0     0.439600      0.630525      0.914338     Biso  1.000000 O
   O80        1.0     0.431958      0.924049      0.075374     Biso  1.000000 O
   O81        1.0     0.456495      0.990400      0.908336     Biso  1.000000 O
   O82        1.0     0.456249      0.549973      0.063390     Biso  1.000000 O
   O83        1.0     0.445632      0.444427      0.181215     Biso  1.000000 O
   O84        1.0     0.448504      0.046811      0.139964     Biso  1.000000 O
   O85        1.0     0.447629      0.170686      0.079117     Biso  1.000000 O
   O86        1.0     0.465186      0.122810      0.894441     Biso  1.000000 O
   O87        1.0     0.459345      0.336710      0.065149     Biso  1.000000 O
   O88        1.0     0.468773      0.746765      0.839669     Biso  1.000000 O
   O89        1.0     0.456057      0.372459      0.876122     Biso  1.000000 O
   O90        1.0     0.527111      0.859331      0.783099     Biso  1.000000 O
   O91        1.0     0.527092      0.466199      0.786104     Biso  1.000000 O
   O92        1.0     0.530751      0.638616      0.770357     Biso  1.000000 O
   O93        1.0     0.535188      0.951845      0.193146     Biso  1.000000 O
   O94        1.0     0.539023      0.046629      0.780000     Biso  1.000000 O
   O95        1.0     0.545287      0.531239      0.201930     Biso  1.000000 O
   O96        1.0     0.539727      0.130801      0.214381     Biso  1.000000 O
   O97        1.0     0.543058      0.357953      0.211912     Biso  1.000000 O
   O98        1.0     0.621302      0.828526      0.913420     Biso  1.000000 O
   O99        1.0     0.621257      0.946684      0.826755     Biso  1.000000 O
   O100       1.0     0.612649      0.620535      0.096584     Biso  1.000000 O
   O101       1.0     0.605422      0.246661      0.156751     Biso  1.000000 O
   O102       1.0     0.613162      0.439663      0.927512     Biso  1.000000 O
   O103       1.0     0.625262      0.550664      0.820198     Biso  1.000000 O
   O104       1.0     0.616952      0.667157      0.911156     Biso  1.000000 O
   O105       1.0     0.642694      0.362596      0.080581     Biso  1.000000 O
   O106       1.0     0.645317      0.066982      0.896245     Biso  1.000000 O
   O107       1.0     0.615805      0.867409      0.103865     Biso  1.000000 O
   O108       1.0     0.651666      0.124592      0.072452     Biso  1.000000 O
   O109       1.0     0.648310      0.839566      0.719410     Biso  1.000000 O
   O110       1.0     0.649289      0.744934      0.060450     Biso  1.000000 O
   O111       1.0     0.652255      0.493848      0.097338     Biso  1.000000 O
   O112       1.0     0.649070      0.433469      0.736269     Biso  1.000000 O
   O113       1.0     0.654395      0.661722      0.720789     Biso  1.000000 O
   O114       1.0     0.656185      0.043848      0.701309     Biso  1.000000 O
   O115       1.0     0.659994      0.956217      0.236634     Biso  1.000000 O
   O116       1.0     0.664456      0.565938      0.259347     Biso  1.000000 O
   O117       1.0     0.659501      0.144070      0.288502     Biso  1.000000 O
   O118       1.0     0.662470      0.334586      0.274310     Biso  1.000000 O
   O119       1.0     0.710991      0.449890      0.329637     Biso  1.000000 O
   O120       1.0     0.722665      0.948326      0.406082     Biso  1.000000 O
   O121       1.0     0.723551      0.564076      0.430316     Biso  1.000000 O
   O122       1.0     0.722579      0.869901      0.561670     Biso  1.000000 O
   O123       1.0     0.715839      0.504051      0.604903     Biso  1.000000 O
   O124       1.0     0.720365      0.370116      0.603891     Biso  1.000000 O
   O125       1.0     0.744376      0.124762      0.438021     Biso  1.000000 O
   O126       1.0     0.751629      0.122687      0.636995     Biso  1.000000 O
   O127       1.0     0.728579      0.643792      0.008680     Biso  1.000000 O
   O128       1.0     0.735976      0.754536      0.648774     Biso  1.000000 O
   O129       1.0     0.731688      0.845690      0.017438     Biso  1.000000 O
   O130       1.0     0.737821      0.427511      0.984393     Biso  1.000000 O
   O131       1.0     0.741087      0.033149      0.024919     Biso  1.000000 O
   O132       1.0     0.750875      0.631552      0.592000     Biso  1.000000 O
   O133       1.0     0.750931      0.047147      0.279915     Biso  1.000000 O
   O134       1.0     0.734893      0.236135      0.548907     Biso  1.000000 O
   O135       1.0     0.757764      0.334908      0.405080     Biso  1.000000 O
   O136       1.0     0.775811      0.867404      0.741271     Biso  1.000000 O
   O137       1.0     0.779495      0.667989      0.779052     Biso  1.000000 O
   O138       1.0     0.779804      0.440285      0.747760     Biso  1.000000 O
   O139       1.0     0.788057      0.924249      0.237569     Biso  1.000000 O
   O140       1.0     0.776685      0.031563      0.774241     Biso  1.000000 O
   O141       1.0     0.794576      0.542316      0.268841     Biso  1.000000 O
   O142       1.0     0.789009      0.172505      0.268932     Biso  1.000000 O
   O143       1.0     0.784667      0.368788      0.218731     Biso  1.000000 O
   O144       1.0     0.822660      0.500656      0.084882     Biso  1.000000 O
   O145       1.0     0.813111      0.742706      0.048949     Biso  1.000000 O
   O146       1.0     0.825157      0.128574      0.089813     Biso  1.000000 O
   O147       1.0     0.833682      0.536935      0.530616     Biso  1.000000 O
   O148       1.0     0.837278      0.918507      0.490395     Biso  1.000000 O
   O149       1.0     0.831942      0.627995      0.129785     Biso  1.000000 O
   O150       1.0     0.835380      0.256112      0.137237     Biso  1.000000 O
   O151       1.0     0.852053      0.865757      0.090266     Biso  1.000000 O
   O152       1.0     0.850312      0.171161      0.530086     Biso  1.000000 O
   O153       1.0     0.854583      0.999268      0.106206     Biso  1.000000 O
   O154       1.0     0.845267      0.554147      0.775862     Biso  1.000000 O
   O155       1.0     0.852690      0.321947      0.560111     Biso  1.000000 O
   O156       1.0     0.855261      0.456132      0.905948     Biso  1.000000 O
   O157       1.0     0.850052      0.637534      0.935047     Biso  1.000000 O
   O158       1.0     0.850438      0.372149      0.052223     Biso  1.000000 O
   O159       1.0     0.852776      0.058229      0.930842     Biso  1.000000 O
   O160       1.0     0.837489      0.824997      0.903678     Biso  1.000000 O
   O161       1.0     0.866154      0.943914      0.829592     Biso  1.000000 O
   O162       1.0     0.902384      0.832779      0.736546     Biso  1.000000 O
   O163       1.0     0.912073      0.666621      0.767170     Biso  1.000000 O
   O164       1.0     0.910466      0.443291      0.729827     Biso  1.000000 O
   O165       1.0     0.905319      0.061872      0.756085     Biso  1.000000 O
   O166       1.0     0.919995      0.924204      0.232259     Biso  1.000000 O
   O167       1.0     0.917274      0.543374      0.207375     Biso  1.000000 O
   O168       1.0     0.917081      0.169004      0.219589     Biso  1.000000 O
   O169       1.0     0.922479      0.985734      0.601100     Biso  1.000000 O
   O170       1.0     0.915390      0.345454      0.218977     Biso  1.000000 O
   O171       1.0     0.922698      0.630248      0.576222     Biso  1.000000 O
   O172       1.0     0.950037      0.151500      0.409322     Biso  1.000000 O
   O173       1.0     0.930077      0.570011      0.402282     Biso  1.000000 O
   O174       1.0     0.958751      0.242233      0.554942     Biso  1.000000 O
   O175       1.0     0.955532      0.952546      0.418045     Biso  1.000000 O
   O176       1.0     0.957278      0.501851      0.565300     Biso  1.000000 O
   O177       1.0     0.946884      0.859265      0.554266     Biso  1.000000 O
   O178       1.0     0.940264      0.325976      0.409517     Biso  1.000000 O
   O179       1.0     0.947112      0.048930      0.284200     Biso  1.000000 O
   O180       1.0     0.947911      0.447567      0.336781     Biso  1.000000 O
   O181       1.0     0.960982      0.113419      0.595336     Biso  1.000000 O
   O182       1.0     0.972956      0.371201      0.589939     Biso  1.000000 O
   O183       1.0     0.973669      0.744110      0.636860     Biso  1.000000 O
   O184       1.0     0.027306      0.028141      0.705840     Biso  1.000000 O
   O185       1.0     0.028539      0.630708      0.695382     Biso  1.000000 O
   O186       1.0     0.043461      0.959030      0.273754     Biso  1.000000 O
   O187       1.0     0.145476      0.003110      0.382199     Biso  1.000000 O
   O188       1.0     0.029629      0.854654      0.709186     Biso  1.000000 O
   O189       1.0     0.038704      0.455111      0.701288     Biso  1.000000 O
   O190       1.0     0.218089      0.992890      0.878430     Biso  1.000000 O
   O191       1.0     0.753099      0.997296      0.584338     Biso  1.000000 O
   O192       1.0     0.618259      0.995535      0.055498     Biso  1.000000 O
   O193       1.0     0.616423      0.137276      0.532621     Biso  1.000000 O
   O194       1.0     0.481274      0.216706      0.472160     Biso  1.000000 O
   O195       1.0     0.443877      0.334856      0.600896     Biso  1.000000 O
   O196       1.0     0.582087      0.268730      0.634506     Biso  1.000000 O
   O197       1.0     0.606763      0.253662      0.428603     Biso  1.000000 O
   Si1        1.0     0.104286      0.021362      0.673905     Biso  1.000000 Si
   Si2        1.0     0.106592      0.625477      0.669184     Biso  1.000000 Si
   Si3        1.0     0.115558      0.940957      0.318715     Biso  1.000000 Si
   Si4        1.0     0.107138      0.864588      0.681353     Biso  1.000000 Si
   Si5        1.0     0.109310      0.328058      0.310867     Biso  1.000000 Si
   Si6        1.0     0.110022      0.171440      0.313428     Biso  1.000000 Si
   Si7        1.0     0.115501      0.469795      0.676704     Biso  1.000000 Si
   Si8        1.0     0.106067      0.553102      0.333488     Biso  1.000000 Si
   Si9        1.0     0.151281      0.827195      0.462576     Biso  1.000000 Si
   Si10       1.0     0.156369      0.062420      0.462520     Biso  1.000000 Si
   Si11       1.0     0.158630      0.435044      0.464287     Biso  1.000000 Si
   Si12       1.0     0.151929      0.673638      0.457502     Biso  1.000000 Si
   Si13       1.0     0.255823      0.936274      0.943307     Biso  1.000000 Si
   Si14       1.0     0.267277      0.327614      0.952134     Biso  1.000000 Si
   Si15       1.0     0.267408      0.169886      0.958490     Biso  1.000000 Si
   Si16       1.0     0.257494      0.557320      0.968866     Biso  1.000000 Si
   Si17       1.0     0.228175      0.815987      0.799404     Biso  1.000000 Si
   Si18       1.0     0.225397      0.122773      0.174945     Biso  1.000000 Si
   Si19       1.0     0.225906      0.364200      0.165712     Biso  1.000000 Si
   Si20       1.0     0.232334      0.440436      0.810517     Biso  1.000000 Si
   Si21       1.0     0.226389      0.522810      0.186754     Biso  1.000000 Si
   Si22       1.0     0.219496      0.059645      0.809912     Biso  1.000000 Si
   Si23       1.0     0.222214      0.965011      0.163350     Biso  1.000000 Si
   Si24       1.0     0.221607      0.661832      0.810757     Biso  1.000000 Si
   Si25       1.0     0.410807      0.932984      0.959342     Biso  1.000000 Si
   Si26       1.0     0.412126      0.562703      0.965292     Biso  1.000000 Si
   Si27       1.0     0.421676      0.172254      0.964081     Biso  1.000000 Si
   Si28       1.0     0.457036      0.824074      0.809959     Biso  1.000000 Si
   Si29       1.0     0.421860      0.325989      0.959978     Biso  1.000000 Si
   Si30       1.0     0.467074      0.366157      0.176804     Biso  1.000000 Si
   Si31       1.0     0.464803      0.123087      0.173554     Biso  1.000000 Si
   Si32       1.0     0.467729      0.522555      0.175250     Biso  1.000000 Si
   Si33       1.0     0.467060      0.052993      0.832789     Biso  1.000000 Si
   Si34       1.0     0.458704      0.968330      0.168611     Biso  1.000000 Si
   Si35       1.0     0.461304      0.668202      0.812704     Biso  1.000000 Si
   Si36       1.0     0.453610      0.443926      0.819539     Biso  1.000000 Si
   Si37       1.0     0.343387      0.625816      0.669359     Biso  1.000000 Si
   Si38       1.0     0.344807      0.863734      0.665293     Biso  1.000000 Si
   Si39       1.0     0.344559      0.314837      0.294772     Biso  1.000000 Si
   Si40       1.0     0.347304      0.468492      0.658595     Biso  1.000000 Si
   Si41       1.0     0.342369      0.942632      0.306381     Biso  1.000000 Si
   Si42       1.0     0.352266      0.562083      0.310652     Biso  1.000000 Si
   Si43       1.0     0.347647      0.022547      0.688332     Biso  1.000000 Si
   Si44       1.0     0.347480      0.159987      0.315791     Biso  1.000000 Si
   Si45       1.0     0.312434      0.056490      0.470318     Biso  1.000000 Si
   Si46       1.0     0.314973      0.435935      0.440322     Biso  1.000000 Si
   Si47       1.0     0.305404      0.673871      0.456000     Biso  1.000000 Si
   Si48       1.0     0.304821      0.830907      0.448350     Biso  1.000000 Si
   Si49       1.0     0.808231      0.820020      0.015706     Biso  1.000000 Si
   Si50       1.0     0.805756      0.663271      0.028972     Biso  1.000000 Si
   Si51       1.0     0.817629      0.055484      0.039399     Biso  1.000000 Si
   Si52       1.0     0.815999      0.439017      0.007500     Biso  1.000000 Si
   Si53       1.0     0.852972      0.928866      0.165876     Biso  1.000000 Si
   Si54       1.0     0.846395      0.335039      0.159534     Biso  1.000000 Si
   Si55       1.0     0.842189      0.180618      0.178664     Biso  1.000000 Si
   Si56       1.0     0.845306      0.867687      0.802356     Biso  1.000000 Si
   Si57       1.0     0.850174      0.023436      0.822533     Biso  1.000000 Si
   Si58       1.0     0.847076      0.630902      0.814544     Biso  1.000000 Si
   Si59       1.0     0.841200      0.552756      0.172232     Biso  1.000000 Si
   Si60       1.0     0.847238      0.473186      0.788872     Biso  1.000000 Si
   Si61       1.0     0.954561      0.047300      0.663515     Biso  1.000000 Si
   Si62       1.0     0.958994      0.667427      0.668859     Biso  1.000000 Si
   Si63       1.0     0.963048      0.822674      0.659780     Biso  1.000000 Si
   Si64       1.0     0.957213      0.525905      0.308663     Biso  1.000000 Si
   Si65       1.0     0.968202      0.442503      0.646627     Biso  1.000000 Si
   Si66       1.0     0.966315      0.971109      0.301722     Biso  1.000000 Si
   Si67       1.0     0.960116      0.369082      0.312494     Biso  1.000000 Si
   Si68       1.0     0.963668      0.127914      0.296332     Biso  1.000000 Si
   Si69       1.0     0.928792      0.316676      0.529301     Biso  1.000000 Si
   Si70       1.0     0.915114      0.929042      0.515452     Biso  1.000000 Si
   Si71       1.0     0.930484      0.169810      0.522514     Biso  1.000000 Si
   Si72       1.0     0.910452      0.559754      0.518776     Biso  1.000000 Si
   Si73       1.0     0.717097      0.435555      0.671610     Biso  1.000000 Si
   Si74       1.0     0.720946      0.832484      0.669117     Biso  1.000000 Si
   Si75       1.0     0.735026      0.047431      0.674342     Biso  1.000000 Si
   Si76       1.0     0.730650      0.968716      0.289735     Biso  1.000000 Si
   Si77       1.0     0.729551      0.677694      0.685245     Biso  1.000000 Si
   Si78       1.0     0.723519      0.529687      0.321263     Biso  1.000000 Si
   Si79       1.0     0.756129      0.558528      0.540159     Biso  1.000000 Si
   Si80       1.0     0.759406      0.933314      0.510817     Biso  1.000000 Si
   Si81       1.0     0.771964      0.162113      0.536252     Biso  1.000000 Si
   Si82       1.0     0.734531      0.122833      0.317794     Biso  1.000000 Si
   Si83       1.0     0.730824      0.372143      0.309008     Biso  1.000000 Si
   Si84       1.0     0.664235      0.056793      0.013580     Biso  1.000000 Si
   Si85       1.0     0.654672      0.821853      0.023082     Biso  1.000000 Si
   Si86       1.0     0.661853      0.430780      0.022654     Biso  1.000000 Si
   Si87       1.0     0.652210      0.668544      0.019518     Biso  1.000000 Si
   Si88       1.0     0.613614      0.324264      0.178032     Biso  1.000000 Si
   Si89       1.0     0.618318      0.552637      0.162687     Biso  1.000000 Si
   Si90       1.0     0.607204      0.628994      0.805549     Biso  1.000000 Si
   Si91       1.0     0.615131      0.025718      0.803252     Biso  1.000000 Si
   Si92       1.0     0.608606      0.942979      0.146285     Biso  1.000000 Si
   Si93       1.0     0.604671      0.868224      0.811239     Biso  1.000000 Si
   Si94       1.0     0.604477      0.471998      0.817252     Biso  1.000000 Si
   Al1        1.0     0.770266      0.321473      0.529996     Biso  1.000000 Al
   Al2        1.0     0.617854      0.162783      0.173895     Biso  1.000000 Al
   H1         1.0     0.613401      0.109579      0.592198     Biso  1.000000 H
   H2         1.0     0.438066      0.204151      0.497796     Biso  1.000000 H
   H3         1.0     0.399565      0.329899      0.573361     Biso  1.000000 H
   H4         1.0     0.631617      0.283637      0.384160     Biso  1.000000 H
   H5         1.0     0.514002      0.482057      0.563902     Biso  1.000000 H
   H6         1.0     0.468631      0.473448      0.451350     Biso  1.000000 H
   H7         1.0     0.553892      0.493215      0.447407     Biso  1.000000 H
   H8         1.0     0.586894      0.385426      0.510797     Biso  1.000000 H
   H9         1.0     0.478276      0.370953      0.544267     Biso  1.000000 H
   H10        1.0     0.537120      0.373690      0.403238     Biso  1.000000 H
   Ca1        1.0     0.557929      0.154475      0.387367     Biso  1.000000 Ca
   Ga1        1.0     0.519170      0.289559      0.542346     Biso  1.000000 Ga
   Ga2        1.0     0.640236      0.227099      0.556164     Biso  1.000000 Ga
   C1         1.0     0.516392      0.463591      0.487036     Biso  1.000000 C
   C2         1.0     0.536051      0.388817      0.481847     Biso  1.000000 C
