# Supplementary material for: High Stability of Methanol to Aromatic Conversion over Bimetallic Ca,Ga-Modified ZSM-5
Source: ACS Catal. 2022 Feb 23;12(5):3189–200. doi: 10.1021/acscatal.1c05481 (PMC8902757; doi:10.1021/acscatal.1c05481)
Supplement: Supplementary file 1 — cs1c05481_si_001.zip [file cs1c05481_si_001.zip › SI_structures/NEB/CaGa2W/3Step/FS.cif]

#======================================================================

# CRYSTAL DATA

#----------------------------------------------------------------------

data_VESTA_phase_1


_chemical_name_common                  'O    Si   Al   H    Ca   Ga           '
_cell_length_a                         20.24050
_cell_length_b                         20.01540
_cell_length_c                         13.43920
_cell_angle_alpha                      90
_cell_angle_beta                       90
_cell_angle_gamma                      90
_space_group_name_H-M_alt              'P 1'
_space_group_IT_number                 1

loop_
_space_group_symop_operation_xyz
   'x, y, z'

loop_
   _atom_site_label
   _atom_site_occupancy
   _atom_site_fract_x
   _atom_site_fract_y
   _atom_site_fract_z
   _atom_site_adp_type
   _atom_site_B_iso_or_equiv
   _atom_site_type_symbol
   O1         1.0     0.033683      0.542935      0.285307     Biso  1.000000 O
   O2         1.0     0.040474      0.141510      0.272555     Biso  1.000000 O
   O3         1.0     0.038083      0.357508      0.284816     Biso  1.000000 O
   O4         1.0     0.109148      0.626685      0.383862     Biso  1.000000 O
   O5         1.0     0.109220      0.874110      0.389426     Biso  1.000000 O
   O6         1.0     0.112427      0.047988      0.561036     Biso  1.000000 O
   O7         1.0     0.103141      0.249042      0.342590     Biso  1.000000 O
   O8         1.0     0.123943      0.668135      0.571583     Biso  1.000000 O
   O9         1.0     0.117376      0.496550      0.419433     Biso  1.000000 O
   O10        1.0     0.120850      0.830181      0.574376     Biso  1.000000 O
   O11        1.0     0.126042      0.942898      0.679067     Biso  1.000000 O
   O12        1.0     0.127300      0.547654      0.650451     Biso  1.000000 O
   O13        1.0     0.146701      0.750022      0.422732     Biso  1.000000 O
   O14        1.0     0.141856      0.425766      0.581176     Biso  1.000000 O
   O15        1.0     0.133408      0.131885      0.414965     Biso  1.000000 O
   O16        1.0     0.148629      0.654603      0.763711     Biso  1.000000 O
   O17        1.0     0.142644      0.365685      0.406656     Biso  1.000000 O
   O18        1.0     0.152007      0.827865      0.766368     Biso  1.000000 O
   O19        1.0     0.150121      0.064012      0.749448     Biso  1.000000 O
   O20        1.0     0.157084      0.449160      0.775735     Biso  1.000000 O
   O21        1.0     0.165073      0.161771      0.228121     Biso  1.000000 O
   O22        1.0     0.158078      0.334179      0.215291     Biso  1.000000 O
   O23        1.0     0.165438      0.924607      0.227291     Biso  1.000000 O
   O24        1.0     0.160714      0.546340      0.246501     Biso  1.000000 O
   O25        1.0     0.221332      0.933485      0.052274     Biso  1.000000 O
   O26        1.0     0.216956      0.542997      0.070896     Biso  1.000000 O
   O27        1.0     0.225251      0.620941      0.915684     Biso  1.000000 O
   O28        1.0     0.205616      0.043398      0.163033     Biso  1.000000 O
   O29        1.0     0.228773      0.647695      0.455243     Biso  1.000000 O
   O30        1.0     0.228020      0.851305      0.466026     Biso  1.000000 O
   O31        1.0     0.235563      0.155175      0.067209     Biso  1.000000 O
   O32        1.0     0.233635      0.441370      0.195850     Biso  1.000000 O
   O33        1.0     0.238186      0.738814      0.834820     Biso  1.000000 O
   O34        1.0     0.222310      0.352122      0.046236     Biso  1.000000 O
   O35        1.0     0.234247      0.064102      0.492932     Biso  1.000000 O
   O36        1.0     0.227628      0.126203      0.875758     Biso  1.000000 O
   O37        1.0     0.242607      0.363703      0.852153     Biso  1.000000 O
   O38        1.0     0.237938      0.451767      0.449938     Biso  1.000000 O
   O39        1.0     0.247825      0.863042      0.892702     Biso  1.000000 O
   O40        1.0     0.252752      0.491353      0.897055     Biso  1.000000 O
   O41        1.0     0.259597      0.247501      0.933705     Biso  1.000000 O
   O42        1.0     0.279700      0.450122      0.713242     Biso  1.000000 O
   O43        1.0     0.276219      0.629575      0.734452     Biso  1.000000 O
   O44        1.0     0.276535      0.829807      0.704943     Biso  1.000000 O
   O45        1.0     0.291870      0.128090      0.240630     Biso  1.000000 O
   O46        1.0     0.280599      0.054654      0.730991     Biso  1.000000 O
   O47        1.0     0.290521      0.323651      0.205985     Biso  1.000000 O
   O48        1.0     0.294631      0.951659      0.210673     Biso  1.000000 O
   O49        1.0     0.291082      0.557529      0.231615     Biso  1.000000 O
   O50        1.0     0.311150      0.750612      0.427553     Biso  1.000000 O
   O51        1.0     0.342891      0.124766      0.424248     Biso  1.000000 O
   O52        1.0     0.328360      0.363726      0.387328     Biso  1.000000 O
   O53        1.0     0.323753      0.995318      0.391819     Biso  1.000000 O
   O54        1.0     0.333632      0.955447      0.952131     Biso  1.000000 O
   O55        1.0     0.337295      0.238352      0.335618     Biso  1.000000 O
   O56        1.0     0.334937      0.569596      0.995515     Biso  1.000000 O
   O57        1.0     0.336321      0.663545      0.565998     Biso  1.000000 O
   O58        1.0     0.333969      0.866747      0.351270     Biso  1.000000 O
   O59        1.0     0.346865      0.628398      0.375742     Biso  1.000000 O
   O60        1.0     0.347462      0.854123      0.545713     Biso  1.000000 O
   O61        1.0     0.346183      0.941387      0.699295     Biso  1.000000 O
   O62        1.0     0.344757      0.146753      0.960239     Biso  1.000000 O
   O63        1.0     0.352307      0.494867      0.380088     Biso  1.000000 O
   O64        1.0     0.344398      0.345695      0.975503     Biso  1.000000 O
   O65        1.0     0.358897      0.545768      0.646912     Biso  1.000000 O
   O66        1.0     0.353771      0.041674      0.570787     Biso  1.000000 O
   O67        1.0     0.349159      0.429294      0.550650     Biso  1.000000 O
   O68        1.0     0.405136      0.657862      0.727928     Biso  1.000000 O
   O69        1.0     0.409365      0.826978      0.713070     Biso  1.000000 O
   O70        1.0     0.411076      0.433501      0.718148     Biso  1.000000 O
   O71        1.0     0.411409      0.052715      0.745052     Biso  1.000000 O
   O72        1.0     0.420236      0.144707      0.270616     Biso  1.000000 O
   O73        1.0     0.421787      0.861674      0.903663     Biso  1.000000 O
   O74        1.0     0.419008      0.324727      0.254639     Biso  1.000000 O
   O75        1.0     0.418013      0.950915      0.270247     Biso  1.000000 O
   O76        1.0     0.422191      0.564393      0.250077     Biso  1.000000 O
   O77        1.0     0.417372      0.498720      0.886530     Biso  1.000000 O
   O78        1.0     0.428260      0.247887      0.925140     Biso  1.000000 O
   O79        1.0     0.438804      0.629047      0.913793     Biso  1.000000 O
   O80        1.0     0.432192      0.923856      0.075223     Biso  1.000000 O
   O81        1.0     0.456182      0.990149      0.908035     Biso  1.000000 O
   O82        1.0     0.457051      0.546932      0.060542     Biso  1.000000 O
   O83        1.0     0.445612      0.443409      0.181353     Biso  1.000000 O
   O84        1.0     0.448271      0.046373      0.141203     Biso  1.000000 O
   O85        1.0     0.448244      0.169887      0.079000     Biso  1.000000 O
   O86        1.0     0.464761      0.122649      0.893787     Biso  1.000000 O
   O87        1.0     0.459111      0.334949      0.067020     Biso  1.000000 O
   O88        1.0     0.468114      0.746047      0.841187     Biso  1.000000 O
   O89        1.0     0.456908      0.371931      0.878622     Biso  1.000000 O
   O90        1.0     0.527094      0.858204      0.783731     Biso  1.000000 O
   O91        1.0     0.527408      0.465624      0.787400     Biso  1.000000 O
   O92        1.0     0.530593      0.638381      0.771079     Biso  1.000000 O
   O93        1.0     0.535105      0.951389      0.193593     Biso  1.000000 O
   O94        1.0     0.538878      0.046640      0.779978     Biso  1.000000 O
   O95        1.0     0.545133      0.530685      0.201173     Biso  1.000000 O
   O96        1.0     0.539577      0.130628      0.215255     Biso  1.000000 O
   O97        1.0     0.543225      0.357358      0.213293     Biso  1.000000 O
   O98        1.0     0.621524      0.828529      0.914138     Biso  1.000000 O
   O99        1.0     0.620795      0.946230      0.826112     Biso  1.000000 O
   O100       1.0     0.612882      0.620216      0.097423     Biso  1.000000 O
   O101       1.0     0.605581      0.246285      0.157631     Biso  1.000000 O
   O102       1.0     0.613204      0.439849      0.928820     Biso  1.000000 O
   O103       1.0     0.625298      0.550484      0.820467     Biso  1.000000 O
   O104       1.0     0.616807      0.666729      0.911955     Biso  1.000000 O
   O105       1.0     0.642315      0.362296      0.081012     Biso  1.000000 O
   O106       1.0     0.645278      0.066346      0.896087     Biso  1.000000 O
   O107       1.0     0.616215      0.867061      0.104874     Biso  1.000000 O
   O108       1.0     0.650691      0.124286      0.071760     Biso  1.000000 O
   O109       1.0     0.648248      0.838791      0.719785     Biso  1.000000 O
   O110       1.0     0.649463      0.744594      0.060871     Biso  1.000000 O
   O111       1.0     0.653100      0.493615      0.098439     Biso  1.000000 O
   O112       1.0     0.649438      0.432843      0.738111     Biso  1.000000 O
   O113       1.0     0.654274      0.661689      0.721536     Biso  1.000000 O
   O114       1.0     0.655899      0.043643      0.701134     Biso  1.000000 O
   O115       1.0     0.659796      0.956875      0.236880     Biso  1.000000 O
   O116       1.0     0.664084      0.565481      0.260585     Biso  1.000000 O
   O117       1.0     0.659463      0.143119      0.287888     Biso  1.000000 O
   O118       1.0     0.663405      0.334367      0.273934     Biso  1.000000 O
   O119       1.0     0.711391      0.449509      0.330419     Biso  1.000000 O
   O120       1.0     0.722129      0.947561      0.406682     Biso  1.000000 O
   O121       1.0     0.723798      0.563737      0.431066     Biso  1.000000 O
   O122       1.0     0.722788      0.869618      0.562565     Biso  1.000000 O
   O123       1.0     0.715789      0.503237      0.605480     Biso  1.000000 O
   O124       1.0     0.719250      0.369097      0.604896     Biso  1.000000 O
   O125       1.0     0.742357      0.125346      0.439001     Biso  1.000000 O
   O126       1.0     0.750551      0.123037      0.637823     Biso  1.000000 O
   O127       1.0     0.728659      0.643323      0.009093     Biso  1.000000 O
   O128       1.0     0.736163      0.754023      0.649149     Biso  1.000000 O
   O129       1.0     0.731909      0.845365      0.018030     Biso  1.000000 O
   O130       1.0     0.737890      0.426549      0.985152     Biso  1.000000 O
   O131       1.0     0.740482      0.032698      0.026218     Biso  1.000000 O
   O132       1.0     0.750681      0.630858      0.592890     Biso  1.000000 O
   O133       1.0     0.751565      0.046699      0.281863     Biso  1.000000 O
   O134       1.0     0.731385      0.237395      0.550094     Biso  1.000000 O
   O135       1.0     0.758211      0.334596      0.405564     Biso  1.000000 O
   O136       1.0     0.775648      0.866736      0.742340     Biso  1.000000 O
   O137       1.0     0.779494      0.667417      0.779631     Biso  1.000000 O
   O138       1.0     0.780204      0.439217      0.747496     Biso  1.000000 O
   O139       1.0     0.787391      0.923534      0.237992     Biso  1.000000 O
   O140       1.0     0.776523      0.031331      0.774198     Biso  1.000000 O
   O141       1.0     0.794348      0.542102      0.269253     Biso  1.000000 O
   O142       1.0     0.789182      0.172049      0.270073     Biso  1.000000 O
   O143       1.0     0.785697      0.368786      0.219654     Biso  1.000000 O
   O144       1.0     0.822374      0.500188      0.085362     Biso  1.000000 O
   O145       1.0     0.813145      0.742245      0.049685     Biso  1.000000 O
   O146       1.0     0.824549      0.128146      0.090588     Biso  1.000000 O
   O147       1.0     0.833656      0.536218      0.531839     Biso  1.000000 O
   O148       1.0     0.837099      0.918399      0.490498     Biso  1.000000 O
   O149       1.0     0.832033      0.627498      0.130238     Biso  1.000000 O
   O150       1.0     0.835324      0.255756      0.138034     Biso  1.000000 O
   O151       1.0     0.852177      0.865276      0.091132     Biso  1.000000 O
   O152       1.0     0.847562      0.173377      0.530101     Biso  1.000000 O
   O153       1.0     0.854145      0.998740      0.107149     Biso  1.000000 O
   O154       1.0     0.845072      0.553442      0.776576     Biso  1.000000 O
   O155       1.0     0.852149      0.322297      0.561468     Biso  1.000000 O
   O156       1.0     0.855011      0.455457      0.906460     Biso  1.000000 O
   O157       1.0     0.850120      0.637141      0.935556     Biso  1.000000 O
   O158       1.0     0.850952      0.371775      0.052939     Biso  1.000000 O
   O159       1.0     0.851987      0.057607      0.931734     Biso  1.000000 O
   O160       1.0     0.837726      0.824385      0.904492     Biso  1.000000 O
   O161       1.0     0.865739      0.943411      0.830437     Biso  1.000000 O
   O162       1.0     0.902286      0.832256      0.737231     Biso  1.000000 O
   O163       1.0     0.912056      0.665827      0.767596     Biso  1.000000 O
   O164       1.0     0.910903      0.442868      0.730933     Biso  1.000000 O
   O165       1.0     0.905203      0.061316      0.757561     Biso  1.000000 O
   O166       1.0     0.919332      0.923808      0.233897     Biso  1.000000 O
   O167       1.0     0.917096      0.542644      0.207860     Biso  1.000000 O
   O168       1.0     0.917067      0.168241      0.219297     Biso  1.000000 O
   O169       1.0     0.922125      0.984531      0.602904     Biso  1.000000 O
   O170       1.0     0.916302      0.344533      0.219396     Biso  1.000000 O
   O171       1.0     0.922937      0.629521      0.576669     Biso  1.000000 O
   O172       1.0     0.947578      0.151239      0.409759     Biso  1.000000 O
   O173       1.0     0.929668      0.569128      0.402880     Biso  1.000000 O
   O174       1.0     0.957539      0.241683      0.555639     Biso  1.000000 O
   O175       1.0     0.955668      0.952295      0.419452     Biso  1.000000 O
   O176       1.0     0.957346      0.501103      0.565912     Biso  1.000000 O
   O177       1.0     0.946372      0.858438      0.554765     Biso  1.000000 O
   O178       1.0     0.939774      0.325666      0.410474     Biso  1.000000 O
   O179       1.0     0.947374      0.048418      0.285172     Biso  1.000000 O
   O180       1.0     0.948101      0.446937      0.337093     Biso  1.000000 O
   O181       1.0     0.957813      0.112870      0.595213     Biso  1.000000 O
   O182       1.0     0.972883      0.370481      0.590893     Biso  1.000000 O
   O183       1.0     0.973557      0.743463      0.637381     Biso  1.000000 O
   O184       1.0     0.026937      0.028831      0.705452     Biso  1.000000 O
   O185       1.0     0.028666      0.630223      0.696199     Biso  1.000000 O
   O186       1.0     0.043094      0.957742      0.274393     Biso  1.000000 O
   O187       1.0     0.145271      0.001991      0.382256     Biso  1.000000 O
   O188       1.0     0.029450      0.853951      0.709563     Biso  1.000000 O
   O189       1.0     0.039079      0.454279      0.701714     Biso  1.000000 O
   O190       1.0     0.218250      0.992685      0.878454     Biso  1.000000 O
   O191       1.0     0.752966      0.997390      0.584320     Biso  1.000000 O
   O192       1.0     0.617679      0.995025      0.055346     Biso  1.000000 O
   O193       1.0     0.614529      0.142800      0.534578     Biso  1.000000 O
   O194       1.0     0.476233      0.199899      0.490834     Biso  1.000000 O
   O195       1.0     0.418484      0.288332      0.649410     Biso  1.000000 O
   O196       1.0     0.575618      0.269081      0.637440     Biso  1.000000 O
   O197       1.0     0.606043      0.255794      0.423123     Biso  1.000000 O
   Si1        1.0     0.103902      0.020947      0.674189     Biso  1.000000 Si
   Si2        1.0     0.106776      0.624835      0.670429     Biso  1.000000 Si
   Si3        1.0     0.115260      0.939719      0.319101     Biso  1.000000 Si
   Si4        1.0     0.106966      0.863992      0.681979     Biso  1.000000 Si
   Si5        1.0     0.110035      0.327084      0.312097     Biso  1.000000 Si
   Si6        1.0     0.109924      0.170820      0.314636     Biso  1.000000 Si
   Si7        1.0     0.115781      0.468996      0.676408     Biso  1.000000 Si
   Si8        1.0     0.105988      0.552836      0.333759     Biso  1.000000 Si
   Si9        1.0     0.151353      0.826243      0.463334     Biso  1.000000 Si
   Si10       1.0     0.156368      0.061210      0.462655     Biso  1.000000 Si
   Si11       1.0     0.159878      0.434734      0.464222     Biso  1.000000 Si
   Si12       1.0     0.152089      0.672708      0.458863     Biso  1.000000 Si
   Si13       1.0     0.255660      0.935932      0.943475     Biso  1.000000 Si
   Si14       1.0     0.267473      0.326949      0.952872     Biso  1.000000 Si
   Si15       1.0     0.267258      0.168991      0.958760     Biso  1.000000 Si
   Si16       1.0     0.257674      0.556089      0.968941     Biso  1.000000 Si
   Si17       1.0     0.228225      0.815490      0.799702     Biso  1.000000 Si
   Si18       1.0     0.224436      0.121691      0.174761     Biso  1.000000 Si
   Si19       1.0     0.225317      0.363244      0.165901     Biso  1.000000 Si
   Si20       1.0     0.233135      0.439089      0.810020     Biso  1.000000 Si
   Si21       1.0     0.225534      0.521996      0.186625     Biso  1.000000 Si
   Si22       1.0     0.219626      0.059184      0.809314     Biso  1.000000 Si
   Si23       1.0     0.221692      0.963743      0.163846     Biso  1.000000 Si
   Si24       1.0     0.222138      0.661028      0.811049     Biso  1.000000 Si
   Si25       1.0     0.410663      0.932714      0.959407     Biso  1.000000 Si
   Si26       1.0     0.411811      0.560723      0.963830     Biso  1.000000 Si
   Si27       1.0     0.421422      0.171639      0.964485     Biso  1.000000 Si
   Si28       1.0     0.456872      0.823315      0.810645     Biso  1.000000 Si
   Si29       1.0     0.421847      0.325203      0.961408     Biso  1.000000 Si
   Si30       1.0     0.467228      0.365195      0.178230     Biso  1.000000 Si
   Si31       1.0     0.464825      0.122709      0.173998     Biso  1.000000 Si
   Si32       1.0     0.467763      0.521439      0.173770     Biso  1.000000 Si
   Si33       1.0     0.466807      0.052667      0.832525     Biso  1.000000 Si
   Si34       1.0     0.458637      0.967761      0.168981     Biso  1.000000 Si
   Si35       1.0     0.460899      0.667591      0.813063     Biso  1.000000 Si
   Si36       1.0     0.454028      0.442243      0.819063     Biso  1.000000 Si
   Si37       1.0     0.343898      0.623854      0.669945     Biso  1.000000 Si
   Si38       1.0     0.344992      0.863229      0.665712     Biso  1.000000 Si
   Si39       1.0     0.344126      0.314419      0.294776     Biso  1.000000 Si
   Si40       1.0     0.349367      0.465707      0.658970     Biso  1.000000 Si
   Si41       1.0     0.342145      0.941263      0.306396     Biso  1.000000 Si
   Si42       1.0     0.352404      0.560911      0.309395     Biso  1.000000 Si
   Si43       1.0     0.347794      0.022106      0.687687     Biso  1.000000 Si
   Si44       1.0     0.346689      0.159514      0.314636     Biso  1.000000 Si
   Si45       1.0     0.312413      0.055608      0.469787     Biso  1.000000 Si
   Si46       1.0     0.316121      0.435383      0.440737     Biso  1.000000 Si
   Si47       1.0     0.305543      0.672167      0.455713     Biso  1.000000 Si
   Si48       1.0     0.304881      0.829779      0.449235     Biso  1.000000 Si
   Si49       1.0     0.808399      0.819556      0.016476     Biso  1.000000 Si
   Si50       1.0     0.805823      0.662826      0.029510     Biso  1.000000 Si
   Si51       1.0     0.817082      0.054951      0.040441     Biso  1.000000 Si
   Si52       1.0     0.816014      0.438400      0.008215     Biso  1.000000 Si
   Si53       1.0     0.852575      0.928327      0.166896     Biso  1.000000 Si
   Si54       1.0     0.847082      0.334626      0.160228     Biso  1.000000 Si
   Si55       1.0     0.842034      0.180196      0.179278     Biso  1.000000 Si
   Si56       1.0     0.845240      0.867097      0.803161     Biso  1.000000 Si
   Si57       1.0     0.849747      0.022928      0.823344     Biso  1.000000 Si
   Si58       1.0     0.847038      0.630227      0.815108     Biso  1.000000 Si
   Si59       1.0     0.841039      0.552232      0.172728     Biso  1.000000 Si
   Si60       1.0     0.847291      0.472446      0.789363     Biso  1.000000 Si
   Si61       1.0     0.953673      0.046932      0.664088     Biso  1.000000 Si
   Si62       1.0     0.959058      0.666754      0.669402     Biso  1.000000 Si
   Si63       1.0     0.962832      0.822003      0.660307     Biso  1.000000 Si
   Si64       1.0     0.957063      0.525318      0.309160     Biso  1.000000 Si
   Si65       1.0     0.968408      0.441871      0.647401     Biso  1.000000 Si
   Si66       1.0     0.966129      0.970540      0.302897     Biso  1.000000 Si
   Si67       1.0     0.960481      0.368421      0.313497     Biso  1.000000 Si
   Si68       1.0     0.963042      0.127585      0.297350     Biso  1.000000 Si
   Si69       1.0     0.928197      0.316411      0.530273     Biso  1.000000 Si
   Si70       1.0     0.914879      0.928450      0.516358     Biso  1.000000 Si
   Si71       1.0     0.927853      0.169876      0.522877     Biso  1.000000 Si
   Si72       1.0     0.910397      0.558977      0.519507     Biso  1.000000 Si
   Si73       1.0     0.716939      0.434833      0.672311     Biso  1.000000 Si
   Si74       1.0     0.720993      0.831924      0.669741     Biso  1.000000 Si
   Si75       1.0     0.734780      0.047464      0.674446     Biso  1.000000 Si
   Si76       1.0     0.730435      0.968413      0.290533     Biso  1.000000 Si
   Si77       1.0     0.729512      0.677249      0.685901     Biso  1.000000 Si
   Si78       1.0     0.723429      0.529362      0.322064     Biso  1.000000 Si
   Si79       1.0     0.756091      0.557874      0.540989     Biso  1.000000 Si
   Si80       1.0     0.759245      0.933096      0.511311     Biso  1.000000 Si
   Si81       1.0     0.769035      0.163411      0.537195     Biso  1.000000 Si
   Si82       1.0     0.734376      0.122524      0.318537     Biso  1.000000 Si
   Si83       1.0     0.731529      0.371963      0.309430     Biso  1.000000 Si
   Si84       1.0     0.663715      0.056296      0.013619     Biso  1.000000 Si
   Si85       1.0     0.654900      0.821565      0.023743     Biso  1.000000 Si
   Si86       1.0     0.662013      0.430507      0.023659     Biso  1.000000 Si
   Si87       1.0     0.652316      0.668136      0.020143     Biso  1.000000 Si
   Si88       1.0     0.613702      0.323945      0.178718     Biso  1.000000 Si
   Si89       1.0     0.618438      0.552236      0.163389     Biso  1.000000 Si
   Si90       1.0     0.607064      0.628796      0.806145     Biso  1.000000 Si
   Si91       1.0     0.614955      0.025292      0.802981     Biso  1.000000 Si
   Si92       1.0     0.608531      0.942750      0.146670     Biso  1.000000 Si
   Si93       1.0     0.604638      0.867606      0.811533     Biso  1.000000 Si
   Si94       1.0     0.604703      0.471812      0.818363     Biso  1.000000 Si
   Al1        1.0     0.769817      0.321229      0.530627     Biso  1.000000 Al
   Al2        1.0     0.617712      0.162305      0.173921     Biso  1.000000 Al
   H1         1.0     0.614091      0.115153      0.594301     Biso  1.000000 H
   H2         1.0     0.429505      0.187618      0.490311     Biso  1.000000 H
   H3         1.0     0.485592      0.390306      0.539178     Biso  1.000000 H
   H4         1.0     0.632163      0.284830      0.378996     Biso  1.000000 H
   H5         1.0     0.510531      0.381809      0.499255     Biso  1.000000 H
   H6         1.0     0.390612      0.311633      0.601401     Biso  1.000000 H
   Ca1        1.0     0.558363      0.156414      0.387236     Biso  1.000000 Ca
   Ga1        1.0     0.493343      0.259567      0.594686     Biso  1.000000 Ga
   Ga2        1.0     0.635312      0.234386      0.550492     Biso  1.000000 Ga
