# Supplementary material for: High Stability of Methanol to Aromatic Conversion over Bimetallic Ca,Ga-Modified ZSM-5
Source: ACS Catal. 2022 Feb 23;12(5):3189–200. doi: 10.1021/acscatal.1c05481 (PMC8902757; doi:10.1021/acscatal.1c05481)
Supplement: Supplementary file 1 — cs1c05481_si_001.zip [file cs1c05481_si_001.zip › SI_structures/NEB/CaGa2W/3Step/IS.cif]

#======================================================================

# CRYSTAL DATA

#----------------------------------------------------------------------

data_VESTA_phase_1


_chemical_name_common                  'O    Si   Al   H    Ca   Ga           '
_cell_length_a                         20.24050
_cell_length_b                         20.01540
_cell_length_c                         13.43920
_cell_angle_alpha                      90
_cell_angle_beta                       90
_cell_angle_gamma                      90
_space_group_name_H-M_alt              'P 1'
_space_group_IT_number                 1

loop_
_space_group_symop_operation_xyz
   'x, y, z'

loop_
   _atom_site_label
   _atom_site_occupancy
   _atom_site_fract_x
   _atom_site_fract_y
   _atom_site_fract_z
   _atom_site_adp_type
   _atom_site_B_iso_or_equiv
   _atom_site_type_symbol
   O1         1.0     0.033325      0.543153      0.285620     Biso  1.000000 O
   O2         1.0     0.040745      0.141093      0.272070     Biso  1.000000 O
   O3         1.0     0.038053      0.357510      0.284992     Biso  1.000000 O
   O4         1.0     0.109240      0.626692      0.384095     Biso  1.000000 O
   O5         1.0     0.109376      0.873809      0.389557     Biso  1.000000 O
   O6         1.0     0.111794      0.048271      0.561275     Biso  1.000000 O
   O7         1.0     0.102778      0.248768      0.343108     Biso  1.000000 O
   O8         1.0     0.124024      0.668082      0.571602     Biso  1.000000 O
   O9         1.0     0.117580      0.496458      0.418793     Biso  1.000000 O
   O10        1.0     0.121268      0.829956      0.574553     Biso  1.000000 O
   O11        1.0     0.126321      0.942926      0.678641     Biso  1.000000 O
   O12        1.0     0.127420      0.547678      0.650742     Biso  1.000000 O
   O13        1.0     0.147330      0.749907      0.422865     Biso  1.000000 O
   O14        1.0     0.142328      0.426008      0.580864     Biso  1.000000 O
   O15        1.0     0.133690      0.131725      0.414923     Biso  1.000000 O
   O16        1.0     0.148782      0.654715      0.763530     Biso  1.000000 O
   O17        1.0     0.142666      0.365421      0.406856     Biso  1.000000 O
   O18        1.0     0.151943      0.828044      0.766579     Biso  1.000000 O
   O19        1.0     0.150144      0.064067      0.749422     Biso  1.000000 O
   O20        1.0     0.157323      0.448748      0.775144     Biso  1.000000 O
   O21        1.0     0.165076      0.162112      0.228059     Biso  1.000000 O
   O22        1.0     0.157973      0.333801      0.215797     Biso  1.000000 O
   O23        1.0     0.165575      0.924580      0.227678     Biso  1.000000 O
   O24        1.0     0.160140      0.546938      0.245834     Biso  1.000000 O
   O25        1.0     0.221213      0.933811      0.052610     Biso  1.000000 O
   O26        1.0     0.216338      0.543143      0.070174     Biso  1.000000 O
   O27        1.0     0.225408      0.620995      0.915124     Biso  1.000000 O
   O28        1.0     0.206047      0.043447      0.164215     Biso  1.000000 O
   O29        1.0     0.229000      0.647335      0.455616     Biso  1.000000 O
   O30        1.0     0.228354      0.851305      0.466010     Biso  1.000000 O
   O31        1.0     0.235217      0.154864      0.067239     Biso  1.000000 O
   O32        1.0     0.232594      0.441722      0.195577     Biso  1.000000 O
   O33        1.0     0.238072      0.739082      0.835231     Biso  1.000000 O
   O34        1.0     0.222241      0.351620      0.047170     Biso  1.000000 O
   O35        1.0     0.233849      0.063087      0.493915     Biso  1.000000 O
   O36        1.0     0.227931      0.126304      0.875534     Biso  1.000000 O
   O37        1.0     0.242651      0.363437      0.852804     Biso  1.000000 O
   O38        1.0     0.238111      0.451588      0.449052     Biso  1.000000 O
   O39        1.0     0.247679      0.863260      0.893071     Biso  1.000000 O
   O40        1.0     0.252466      0.491214      0.897140     Biso  1.000000 O
   O41        1.0     0.259973      0.247307      0.934032     Biso  1.000000 O
   O42        1.0     0.280564      0.449676      0.714432     Biso  1.000000 O
   O43        1.0     0.276510      0.630353      0.733945     Biso  1.000000 O
   O44        1.0     0.276627      0.829780      0.705354     Biso  1.000000 O
   O45        1.0     0.291867      0.128864      0.241087     Biso  1.000000 O
   O46        1.0     0.280615      0.054491      0.731052     Biso  1.000000 O
   O47        1.0     0.290572      0.325107      0.208149     Biso  1.000000 O
   O48        1.0     0.294796      0.950949      0.210870     Biso  1.000000 O
   O49        1.0     0.290379      0.557997      0.230248     Biso  1.000000 O
   O50        1.0     0.311491      0.750332      0.429717     Biso  1.000000 O
   O51        1.0     0.341791      0.124178      0.424602     Biso  1.000000 O
   O52        1.0     0.330016      0.363592      0.390111     Biso  1.000000 O
   O53        1.0     0.323343      0.994470      0.392397     Biso  1.000000 O
   O54        1.0     0.333472      0.955758      0.952427     Biso  1.000000 O
   O55        1.0     0.336421      0.238575      0.336640     Biso  1.000000 O
   O56        1.0     0.334803      0.569200      0.995054     Biso  1.000000 O
   O57        1.0     0.337468      0.660421      0.564663     Biso  1.000000 O
   O58        1.0     0.334527      0.866158      0.351528     Biso  1.000000 O
   O59        1.0     0.346732      0.628766      0.373751     Biso  1.000000 O
   O60        1.0     0.347680      0.854257      0.546329     Biso  1.000000 O
   O61        1.0     0.346424      0.941255      0.700257     Biso  1.000000 O
   O62        1.0     0.344868      0.146548      0.961362     Biso  1.000000 O
   O63        1.0     0.352179      0.495218      0.377647     Biso  1.000000 O
   O64        1.0     0.344202      0.345959      0.976416     Biso  1.000000 O
   O65        1.0     0.362303      0.545851      0.654629     Biso  1.000000 O
   O66        1.0     0.353683      0.040993      0.570868     Biso  1.000000 O
   O67        1.0     0.349241      0.432514      0.550315     Biso  1.000000 O
   O68        1.0     0.405208      0.660621      0.728269     Biso  1.000000 O
   O69        1.0     0.409441      0.826631      0.713722     Biso  1.000000 O
   O70        1.0     0.411434      0.428890      0.716599     Biso  1.000000 O
   O71        1.0     0.411407      0.052830      0.745184     Biso  1.000000 O
   O72        1.0     0.419648      0.144444      0.270610     Biso  1.000000 O
   O73        1.0     0.421546      0.861997      0.903907     Biso  1.000000 O
   O74        1.0     0.418904      0.324351      0.254560     Biso  1.000000 O
   O75        1.0     0.418077      0.951009      0.270549     Biso  1.000000 O
   O76        1.0     0.421445      0.564972      0.246561     Biso  1.000000 O
   O77        1.0     0.415625      0.499605      0.881406     Biso  1.000000 O
   O78        1.0     0.427552      0.247950      0.925730     Biso  1.000000 O
   O79        1.0     0.438534      0.629077      0.913415     Biso  1.000000 O
   O80        1.0     0.432018      0.924056      0.075451     Biso  1.000000 O
   O81        1.0     0.456062      0.990374      0.908151     Biso  1.000000 O
   O82        1.0     0.457053      0.544131      0.057331     Biso  1.000000 O
   O83        1.0     0.445381      0.443172      0.182269     Biso  1.000000 O
   O84        1.0     0.448449      0.046526      0.141322     Biso  1.000000 O
   O85        1.0     0.448694      0.170158      0.079484     Biso  1.000000 O
   O86        1.0     0.464739      0.122715      0.894218     Biso  1.000000 O
   O87        1.0     0.459427      0.335314      0.067418     Biso  1.000000 O
   O88        1.0     0.469069      0.746642      0.842767     Biso  1.000000 O
   O89        1.0     0.455968      0.371866      0.878931     Biso  1.000000 O
   O90        1.0     0.527092      0.858855      0.783985     Biso  1.000000 O
   O91        1.0     0.527263      0.464981      0.787207     Biso  1.000000 O
   O92        1.0     0.530484      0.638574      0.771208     Biso  1.000000 O
   O93        1.0     0.535051      0.951249      0.193648     Biso  1.000000 O
   O94        1.0     0.538987      0.046496      0.780360     Biso  1.000000 O
   O95        1.0     0.544643      0.530998      0.199773     Biso  1.000000 O
   O96        1.0     0.539455      0.130655      0.216338     Biso  1.000000 O
   O97        1.0     0.543409      0.357396      0.213596     Biso  1.000000 O
   O98        1.0     0.621493      0.828359      0.914014     Biso  1.000000 O
   O99        1.0     0.621104      0.946432      0.827091     Biso  1.000000 O
   O100       1.0     0.613104      0.620457      0.097849     Biso  1.000000 O
   O101       1.0     0.605725      0.246378      0.157519     Biso  1.000000 O
   O102       1.0     0.613007      0.439270      0.928763     Biso  1.000000 O
   O103       1.0     0.624615      0.550225      0.820768     Biso  1.000000 O
   O104       1.0     0.616667      0.666485      0.912178     Biso  1.000000 O
   O105       1.0     0.642604      0.362494      0.081904     Biso  1.000000 O
   O106       1.0     0.645249      0.066647      0.896756     Biso  1.000000 O
   O107       1.0     0.616089      0.866897      0.104851     Biso  1.000000 O
   O108       1.0     0.650539      0.124048      0.073001     Biso  1.000000 O
   O109       1.0     0.648256      0.839281      0.719826     Biso  1.000000 O
   O110       1.0     0.649592      0.744602      0.060743     Biso  1.000000 O
   O111       1.0     0.652982      0.493885      0.097656     Biso  1.000000 O
   O112       1.0     0.649594      0.432828      0.737927     Biso  1.000000 O
   O113       1.0     0.654285      0.661306      0.721739     Biso  1.000000 O
   O114       1.0     0.656126      0.043687      0.701824     Biso  1.000000 O
   O115       1.0     0.659717      0.956476      0.237091     Biso  1.000000 O
   O116       1.0     0.663596      0.564713      0.260927     Biso  1.000000 O
   O117       1.0     0.659506      0.143337      0.288753     Biso  1.000000 O
   O118       1.0     0.663377      0.334144      0.274946     Biso  1.000000 O
   O119       1.0     0.711736      0.449170      0.331211     Biso  1.000000 O
   O120       1.0     0.722142      0.947537      0.406820     Biso  1.000000 O
   O121       1.0     0.723776      0.563724      0.431116     Biso  1.000000 O
   O122       1.0     0.722998      0.869084      0.562319     Biso  1.000000 O
   O123       1.0     0.715576      0.503607      0.605979     Biso  1.000000 O
   O124       1.0     0.720885      0.369515      0.605250     Biso  1.000000 O
   O125       1.0     0.743129      0.124637      0.439283     Biso  1.000000 O
   O126       1.0     0.751798      0.122323      0.638088     Biso  1.000000 O
   O127       1.0     0.728720      0.643260      0.008845     Biso  1.000000 O
   O128       1.0     0.736035      0.753941      0.650036     Biso  1.000000 O
   O129       1.0     0.731873      0.845428      0.017876     Biso  1.000000 O
   O130       1.0     0.737844      0.426587      0.984759     Biso  1.000000 O
   O131       1.0     0.740549      0.032826      0.026458     Biso  1.000000 O
   O132       1.0     0.750639      0.631046      0.592705     Biso  1.000000 O
   O133       1.0     0.751261      0.046619      0.281567     Biso  1.000000 O
   O134       1.0     0.732640      0.236578      0.550877     Biso  1.000000 O
   O135       1.0     0.758799      0.334174      0.406105     Biso  1.000000 O
   O136       1.0     0.775761      0.866775      0.742352     Biso  1.000000 O
   O137       1.0     0.779464      0.666799      0.779780     Biso  1.000000 O
   O138       1.0     0.780120      0.440130      0.748404     Biso  1.000000 O
   O139       1.0     0.787307      0.923402      0.238121     Biso  1.000000 O
   O140       1.0     0.776508      0.030806      0.774875     Biso  1.000000 O
   O141       1.0     0.793992      0.542101      0.269110     Biso  1.000000 O
   O142       1.0     0.789196      0.171890      0.270240     Biso  1.000000 O
   O143       1.0     0.785507      0.368455      0.219972     Biso  1.000000 O
   O144       1.0     0.822211      0.500081      0.085351     Biso  1.000000 O
   O145       1.0     0.813022      0.742233      0.049702     Biso  1.000000 O
   O146       1.0     0.824950      0.128071      0.090763     Biso  1.000000 O
   O147       1.0     0.833524      0.536154      0.532288     Biso  1.000000 O
   O148       1.0     0.837140      0.918379      0.490482     Biso  1.000000 O
   O149       1.0     0.831947      0.627421      0.130247     Biso  1.000000 O
   O150       1.0     0.835490      0.255590      0.138247     Biso  1.000000 O
   O151       1.0     0.852123      0.865215      0.091102     Biso  1.000000 O
   O152       1.0     0.848595      0.172480      0.529821     Biso  1.000000 O
   O153       1.0     0.854147      0.998622      0.107400     Biso  1.000000 O
   O154       1.0     0.846227      0.553461      0.776806     Biso  1.000000 O
   O155       1.0     0.852747      0.321528      0.561931     Biso  1.000000 O
   O156       1.0     0.855402      0.455340      0.906784     Biso  1.000000 O
   O157       1.0     0.850331      0.637225      0.935687     Biso  1.000000 O
   O158       1.0     0.850658      0.371594      0.053127     Biso  1.000000 O
   O159       1.0     0.852202      0.057387      0.932021     Biso  1.000000 O
   O160       1.0     0.837707      0.824221      0.904430     Biso  1.000000 O
   O161       1.0     0.866088      0.943236      0.830590     Biso  1.000000 O
   O162       1.0     0.902384      0.832119      0.737224     Biso  1.000000 O
   O163       1.0     0.912091      0.666288      0.767607     Biso  1.000000 O
   O164       1.0     0.910998      0.442426      0.730959     Biso  1.000000 O
   O165       1.0     0.905125      0.061232      0.757641     Biso  1.000000 O
   O166       1.0     0.919215      0.923493      0.234039     Biso  1.000000 O
   O167       1.0     0.916825      0.542458      0.208009     Biso  1.000000 O
   O168       1.0     0.917120      0.168272      0.220085     Biso  1.000000 O
   O169       1.0     0.922180      0.984582      0.602895     Biso  1.000000 O
   O170       1.0     0.916234      0.344678      0.219384     Biso  1.000000 O
   O171       1.0     0.922963      0.629415      0.576854     Biso  1.000000 O
   O172       1.0     0.948820      0.150389      0.410226     Biso  1.000000 O
   O173       1.0     0.929286      0.569032      0.403061     Biso  1.000000 O
   O174       1.0     0.958390      0.241369      0.555411     Biso  1.000000 O
   O175       1.0     0.955688      0.952363      0.419450     Biso  1.000000 O
   O176       1.0     0.957282      0.500974      0.566027     Biso  1.000000 O
   O177       1.0     0.946410      0.858477      0.554717     Biso  1.000000 O
   O178       1.0     0.939852      0.325439      0.410440     Biso  1.000000 O
   O179       1.0     0.947508      0.048142      0.284563     Biso  1.000000 O
   O180       1.0     0.948134      0.446864      0.337405     Biso  1.000000 O
   O181       1.0     0.958818      0.112766      0.596030     Biso  1.000000 O
   O182       1.0     0.973262      0.370286      0.590657     Biso  1.000000 O
   O183       1.0     0.973752      0.743480      0.637167     Biso  1.000000 O
   O184       1.0     0.026925      0.028185      0.706322     Biso  1.000000 O
   O185       1.0     0.028683      0.630224      0.696279     Biso  1.000000 O
   O186       1.0     0.043011      0.957131      0.274240     Biso  1.000000 O
   O187       1.0     0.144675      0.001801      0.382689     Biso  1.000000 O
   O188       1.0     0.029552      0.853995      0.709345     Biso  1.000000 O
   O189       1.0     0.039198      0.454092      0.701417     Biso  1.000000 O
   O190       1.0     0.218059      0.992796      0.878645     Biso  1.000000 O
   O191       1.0     0.752761      0.996694      0.585047     Biso  1.000000 O
   O192       1.0     0.617819      0.994790      0.055463     Biso  1.000000 O
   O193       1.0     0.615526      0.141642      0.537235     Biso  1.000000 O
   O194       1.0     0.479479      0.217521      0.470302     Biso  1.000000 O
   O195       1.0     0.426116      0.307542      0.615729     Biso  1.000000 O
   O196       1.0     0.575361      0.278343      0.625563     Biso  1.000000 O
   O197       1.0     0.606721      0.254669      0.425042     Biso  1.000000 O
   Si1        1.0     0.103821      0.020917      0.674351     Biso  1.000000 Si
   Si2        1.0     0.106748      0.624893      0.670457     Biso  1.000000 Si
   Si3        1.0     0.115167      0.939478      0.319239     Biso  1.000000 Si
   Si4        1.0     0.107067      0.864071      0.681866     Biso  1.000000 Si
   Si5        1.0     0.109790      0.326722      0.312455     Biso  1.000000 Si
   Si6        1.0     0.109971      0.170586      0.314662     Biso  1.000000 Si
   Si7        1.0     0.115792      0.468969      0.676085     Biso  1.000000 Si
   Si8        1.0     0.105716      0.553010      0.333605     Biso  1.000000 Si
   Si9        1.0     0.151715      0.826175      0.463456     Biso  1.000000 Si
   Si10       1.0     0.156088      0.060975      0.463036     Biso  1.000000 Si
   Si11       1.0     0.159960      0.434660      0.463704     Biso  1.000000 Si
   Si12       1.0     0.152331      0.672627      0.458992     Biso  1.000000 Si
   Si13       1.0     0.255537      0.936185      0.943866     Biso  1.000000 Si
   Si14       1.0     0.267345      0.326661      0.953814     Biso  1.000000 Si
   Si15       1.0     0.267362      0.168672      0.959239     Biso  1.000000 Si
   Si16       1.0     0.257388      0.556128      0.968646     Biso  1.000000 Si
   Si17       1.0     0.228127      0.815802      0.799999     Biso  1.000000 Si
   Si18       1.0     0.224652      0.121877      0.175403     Biso  1.000000 Si
   Si19       1.0     0.225071      0.363330      0.166791     Biso  1.000000 Si
   Si20       1.0     0.233018      0.438743      0.810557     Biso  1.000000 Si
   Si21       1.0     0.224767      0.522279      0.185964     Biso  1.000000 Si
   Si22       1.0     0.219640      0.059176      0.809302     Biso  1.000000 Si
   Si23       1.0     0.221871      0.963771      0.164385     Biso  1.000000 Si
   Si24       1.0     0.222225      0.661448      0.810812     Biso  1.000000 Si
   Si25       1.0     0.410529      0.933082      0.959664     Biso  1.000000 Si
   Si26       1.0     0.411380      0.560421      0.962004     Biso  1.000000 Si
   Si27       1.0     0.421567      0.171477      0.965267     Biso  1.000000 Si
   Si28       1.0     0.457061      0.823731      0.811268     Biso  1.000000 Si
   Si29       1.0     0.421561      0.325018      0.962826     Biso  1.000000 Si
   Si30       1.0     0.467406      0.365042      0.179211     Biso  1.000000 Si
   Si31       1.0     0.464799      0.122865      0.174782     Biso  1.000000 Si
   Si32       1.0     0.467494      0.520997      0.172060     Biso  1.000000 Si
   Si33       1.0     0.466891      0.052898      0.832574     Biso  1.000000 Si
   Si34       1.0     0.458633      0.967946      0.169168     Biso  1.000000 Si
   Si35       1.0     0.461242      0.668502      0.813564     Biso  1.000000 Si
   Si36       1.0     0.454109      0.441965      0.819208     Biso  1.000000 Si
   Si37       1.0     0.344876      0.624443      0.671313     Biso  1.000000 Si
   Si38       1.0     0.345187      0.863202      0.666364     Biso  1.000000 Si
   Si39       1.0     0.344474      0.314418      0.296215     Biso  1.000000 Si
   Si40       1.0     0.349709      0.466318      0.660038     Biso  1.000000 Si
   Si41       1.0     0.342288      0.940862      0.306707     Biso  1.000000 Si
   Si42       1.0     0.352121      0.561407      0.307088     Biso  1.000000 Si
   Si43       1.0     0.347902      0.021964      0.687906     Biso  1.000000 Si
   Si44       1.0     0.346766      0.159728      0.316043     Biso  1.000000 Si
   Si45       1.0     0.312034      0.055034      0.470047     Biso  1.000000 Si
   Si46       1.0     0.316442      0.436286      0.439769     Biso  1.000000 Si
   Si47       1.0     0.305829      0.671600      0.455406     Biso  1.000000 Si
   Si48       1.0     0.305256      0.829734      0.449812     Biso  1.000000 Si
   Si49       1.0     0.808347      0.819550      0.016417     Biso  1.000000 Si
   Si50       1.0     0.805856      0.662823      0.029508     Biso  1.000000 Si
   Si51       1.0     0.817194      0.054901      0.040680     Biso  1.000000 Si
   Si52       1.0     0.815978      0.438262      0.008215     Biso  1.000000 Si
   Si53       1.0     0.852476      0.928196      0.167033     Biso  1.000000 Si
   Si54       1.0     0.846914      0.334472      0.160472     Biso  1.000000 Si
   Si55       1.0     0.842118      0.180058      0.179672     Biso  1.000000 Si
   Si56       1.0     0.845357      0.867024      0.803184     Biso  1.000000 Si
   Si57       1.0     0.849839      0.022728      0.823634     Biso  1.000000 Si
   Si58       1.0     0.847332      0.630243      0.815248     Biso  1.000000 Si
   Si59       1.0     0.840781      0.552129      0.172739     Biso  1.000000 Si
   Si60       1.0     0.847680      0.472473      0.789726     Biso  1.000000 Si
   Si61       1.0     0.953839      0.046738      0.664514     Biso  1.000000 Si
   Si62       1.0     0.959067      0.666853      0.669396     Biso  1.000000 Si
   Si63       1.0     0.962892      0.822023      0.660201     Biso  1.000000 Si
   Si64       1.0     0.956728      0.525248      0.309373     Biso  1.000000 Si
   Si65       1.0     0.968394      0.441578      0.647266     Biso  1.000000 Si
   Si66       1.0     0.966104      0.970281      0.302770     Biso  1.000000 Si
   Si67       1.0     0.960383      0.368340      0.313587     Biso  1.000000 Si
   Si68       1.0     0.963350      0.127229      0.297323     Biso  1.000000 Si
   Si69       1.0     0.928641      0.315949      0.530296     Biso  1.000000 Si
   Si70       1.0     0.914888      0.928508      0.516347     Biso  1.000000 Si
   Si71       1.0     0.928810      0.169401      0.523085     Biso  1.000000 Si
   Si72       1.0     0.910232      0.558857      0.519770     Biso  1.000000 Si
   Si73       1.0     0.717323      0.435012      0.672414     Biso  1.000000 Si
   Si74       1.0     0.721020      0.831955      0.669911     Biso  1.000000 Si
   Si75       1.0     0.735002      0.047101      0.674912     Biso  1.000000 Si
   Si76       1.0     0.730344      0.968344      0.290616     Biso  1.000000 Si
   Si77       1.0     0.729513      0.677057      0.686124     Biso  1.000000 Si
   Si78       1.0     0.723269      0.529006      0.322346     Biso  1.000000 Si
   Si79       1.0     0.755953      0.557923      0.541128     Biso  1.000000 Si
   Si80       1.0     0.759236      0.932837      0.511373     Biso  1.000000 Si
   Si81       1.0     0.770014      0.162777      0.537336     Biso  1.000000 Si
   Si82       1.0     0.734355      0.122433      0.318898     Biso  1.000000 Si
   Si83       1.0     0.731659      0.371529      0.310312     Biso  1.000000 Si
   Si84       1.0     0.663712      0.056368      0.014269     Biso  1.000000 Si
   Si85       1.0     0.654881      0.821593      0.023652     Biso  1.000000 Si
   Si86       1.0     0.662044      0.430369      0.023683     Biso  1.000000 Si
   Si87       1.0     0.652438      0.668156      0.020205     Biso  1.000000 Si
   Si88       1.0     0.613927      0.323876      0.179450     Biso  1.000000 Si
   Si89       1.0     0.618344      0.552190      0.163175     Biso  1.000000 Si
   Si90       1.0     0.606988      0.628669      0.806334     Biso  1.000000 Si
   Si91       1.0     0.615103      0.025483      0.803638     Biso  1.000000 Si
   Si92       1.0     0.608483      0.942589      0.146803     Biso  1.000000 Si
   Si93       1.0     0.604724      0.867950      0.811782     Biso  1.000000 Si
   Si94       1.0     0.604899      0.471380      0.818353     Biso  1.000000 Si
   Al1        1.0     0.770345      0.320494      0.531273     Biso  1.000000 Al
   Al2        1.0     0.617456      0.162406      0.174905     Biso  1.000000 Al
   H1         1.0     0.613554      0.113761      0.596657     Biso  1.000000 H
   H2         1.0     0.441411      0.200337      0.506221     Biso  1.000000 H
   H3         1.0     0.426636      0.349194      0.655807     Biso  1.000000 H
   H4         1.0     0.631986      0.284500      0.381000     Biso  1.000000 H
   H5         1.0     0.507497      0.364436      0.469662     Biso  1.000000 H
   H6         1.0     0.389865      0.314848      0.568844     Biso  1.000000 H
   Ca1        1.0     0.557890      0.155613      0.389854     Biso  1.000000 Ca
   Ga1        1.0     0.514894      0.298311      0.527508     Biso  1.000000 Ga
   Ga2        1.0     0.636061      0.232922      0.556369     Biso  1.000000 Ga
