# Supplementary material for: High Stability of Methanol to Aromatic Conversion over Bimetallic Ca,Ga-Modified ZSM-5
Source: ACS Catal. 2022 Feb 23;12(5):3189–200. doi: 10.1021/acscatal.1c05481 (PMC8902757; doi:10.1021/acscatal.1c05481)
Supplement: Supplementary file 1 — cs1c05481_si_001.zip [file cs1c05481_si_001.zip › SI_structures/NEB/CaGa2W/3Step/TS.cif]

#======================================================================

# CRYSTAL DATA

#----------------------------------------------------------------------

data_VESTA_phase_1


_chemical_name_common                  'O    Si   Al   H    Ca   Ga           '
_cell_length_a                         20.24050
_cell_length_b                         20.01540
_cell_length_c                         13.43920
_cell_angle_alpha                      90
_cell_angle_beta                       90
_cell_angle_gamma                      90
_space_group_name_H-M_alt              'P 1'
_space_group_IT_number                 1

loop_
_space_group_symop_operation_xyz
   'x, y, z'

loop_
   _atom_site_label
   _atom_site_occupancy
   _atom_site_fract_x
   _atom_site_fract_y
   _atom_site_fract_z
   _atom_site_adp_type
   _atom_site_B_iso_or_equiv
   _atom_site_type_symbol
   O1         1.0     0.033935      0.542613      0.285497     Biso  1.000000 O
   O2         1.0     0.040474      0.141394      0.271442     Biso  1.000000 O
   O3         1.0     0.037534      0.357423      0.284428     Biso  1.000000 O
   O4         1.0     0.109128      0.626271      0.384722     Biso  1.000000 O
   O5         1.0     0.109287      0.874155      0.387801     Biso  1.000000 O
   O6         1.0     0.112492      0.047636      0.560914     Biso  1.000000 O
   O7         1.0     0.103211      0.249079      0.341250     Biso  1.000000 O
   O8         1.0     0.124257      0.668578      0.571948     Biso  1.000000 O
   O9         1.0     0.116668      0.496137      0.420764     Biso  1.000000 O
   O10        1.0     0.120572      0.830669      0.573091     Biso  1.000000 O
   O11        1.0     0.126705      0.942679      0.679224     Biso  1.000000 O
   O12        1.0     0.127698      0.547908      0.650092     Biso  1.000000 O
   O13        1.0     0.146113      0.749969      0.422072     Biso  1.000000 O
   O14        1.0     0.142965      0.425695      0.582135     Biso  1.000000 O
   O15        1.0     0.132818      0.131960      0.414846     Biso  1.000000 O
   O16        1.0     0.148723      0.654596      0.764037     Biso  1.000000 O
   O17        1.0     0.141698      0.365260      0.407466     Biso  1.000000 O
   O18        1.0     0.152188      0.827107      0.765032     Biso  1.000000 O
   O19        1.0     0.150272      0.064074      0.749218     Biso  1.000000 O
   O20        1.0     0.157597      0.450147      0.776691     Biso  1.000000 O
   O21        1.0     0.165075      0.161369      0.227894     Biso  1.000000 O
   O22        1.0     0.157547      0.335908      0.215225     Biso  1.000000 O
   O23        1.0     0.165157      0.925602      0.226083     Biso  1.000000 O
   O24        1.0     0.161186      0.545409      0.248324     Biso  1.000000 O
   O25        1.0     0.221839      0.932562      0.051841     Biso  1.000000 O
   O26        1.0     0.217717      0.544519      0.073099     Biso  1.000000 O
   O27        1.0     0.224613      0.621256      0.916809     Biso  1.000000 O
   O28        1.0     0.205570      0.043858      0.159191     Biso  1.000000 O
   O29        1.0     0.228865      0.648268      0.455052     Biso  1.000000 O
   O30        1.0     0.227893      0.850965      0.464819     Biso  1.000000 O
   O31        1.0     0.236729      0.156906      0.068076     Biso  1.000000 O
   O32        1.0     0.235255      0.441798      0.195143     Biso  1.000000 O
   O33        1.0     0.238522      0.738698      0.834704     Biso  1.000000 O
   O34        1.0     0.221947      0.352151      0.046114     Biso  1.000000 O
   O35        1.0     0.234108      0.064623      0.492703     Biso  1.000000 O
   O36        1.0     0.227056      0.125989      0.877042     Biso  1.000000 O
   O37        1.0     0.243585      0.364530      0.852048     Biso  1.000000 O
   O38        1.0     0.237517      0.451117      0.447852     Biso  1.000000 O
   O39        1.0     0.247808      0.863021      0.891419     Biso  1.000000 O
   O40        1.0     0.252727      0.491655      0.899805     Biso  1.000000 O
   O41        1.0     0.259015      0.247850      0.932066     Biso  1.000000 O
   O42        1.0     0.280132      0.452451      0.714903     Biso  1.000000 O
   O43        1.0     0.276390      0.628688      0.736255     Biso  1.000000 O
   O44        1.0     0.276709      0.829180      0.703898     Biso  1.000000 O
   O45        1.0     0.291460      0.127078      0.241793     Biso  1.000000 O
   O46        1.0     0.280819      0.055071      0.732077     Biso  1.000000 O
   O47        1.0     0.289644      0.323203      0.206329     Biso  1.000000 O
   O48        1.0     0.294355      0.953168      0.210461     Biso  1.000000 O
   O49        1.0     0.291415      0.558464      0.234356     Biso  1.000000 O
   O50        1.0     0.311381      0.750809      0.424432     Biso  1.000000 O
   O51        1.0     0.343061      0.124994      0.424660     Biso  1.000000 O
   O52        1.0     0.328585      0.362830      0.387696     Biso  1.000000 O
   O53        1.0     0.323899      0.995456      0.392371     Biso  1.000000 O
   O54        1.0     0.333712      0.955297      0.951036     Biso  1.000000 O
   O55        1.0     0.337482      0.237989      0.334725     Biso  1.000000 O
   O56        1.0     0.335142      0.571126      0.995899     Biso  1.000000 O
   O57        1.0     0.334616      0.668037      0.568701     Biso  1.000000 O
   O58        1.0     0.333555      0.867319      0.349762     Biso  1.000000 O
   O59        1.0     0.347908      0.627271      0.380506     Biso  1.000000 O
   O60        1.0     0.347292      0.853891      0.544272     Biso  1.000000 O
   O61        1.0     0.345260      0.941270      0.697918     Biso  1.000000 O
   O62        1.0     0.344809      0.147563      0.958796     Biso  1.000000 O
   O63        1.0     0.352805      0.493556      0.379809     Biso  1.000000 O
   O64        1.0     0.344274      0.344935      0.977091     Biso  1.000000 O
   O65        1.0     0.356686      0.547503      0.639652     Biso  1.000000 O
   O66        1.0     0.353477      0.042347      0.571236     Biso  1.000000 O
   O67        1.0     0.347600      0.429364      0.551072     Biso  1.000000 O
   O68        1.0     0.405407      0.655998      0.728518     Biso  1.000000 O
   O69        1.0     0.409544      0.827476      0.711714     Biso  1.000000 O
   O70        1.0     0.411409      0.438772      0.718013     Biso  1.000000 O
   O71        1.0     0.411434      0.052057      0.745204     Biso  1.000000 O
   O72        1.0     0.419932      0.143574      0.269820     Biso  1.000000 O
   O73        1.0     0.421904      0.861570      0.902712     Biso  1.000000 O
   O74        1.0     0.418308      0.324846      0.252330     Biso  1.000000 O
   O75        1.0     0.417779      0.951728      0.269645     Biso  1.000000 O
   O76        1.0     0.422795      0.564647      0.252532     Biso  1.000000 O
   O77        1.0     0.418521      0.499842      0.889329     Biso  1.000000 O
   O78        1.0     0.428735      0.248309      0.924663     Biso  1.000000 O
   O79        1.0     0.439500      0.630409      0.915251     Biso  1.000000 O
   O80        1.0     0.431847      0.923577      0.074879     Biso  1.000000 O
   O81        1.0     0.456427      0.990051      0.908203     Biso  1.000000 O
   O82        1.0     0.456931      0.548956      0.062955     Biso  1.000000 O
   O83        1.0     0.445832      0.443985      0.181331     Biso  1.000000 O
   O84        1.0     0.448724      0.046324      0.139507     Biso  1.000000 O
   O85        1.0     0.448048      0.170159      0.078691     Biso  1.000000 O
   O86        1.0     0.464749      0.122571      0.893693     Biso  1.000000 O
   O87        1.0     0.460094      0.336402      0.065325     Biso  1.000000 O
   O88        1.0     0.468376      0.746174      0.838822     Biso  1.000000 O
   O89        1.0     0.454844      0.372514      0.876210     Biso  1.000000 O
   O90        1.0     0.527244      0.858633      0.782979     Biso  1.000000 O
   O91        1.0     0.528012      0.465849      0.788873     Biso  1.000000 O
   O92        1.0     0.530897      0.637805      0.771488     Biso  1.000000 O
   O93        1.0     0.534890      0.951184      0.193258     Biso  1.000000 O
   O94        1.0     0.538952      0.046369      0.779971     Biso  1.000000 O
   O95        1.0     0.545594      0.530761      0.202178     Biso  1.000000 O
   O96        1.0     0.539599      0.130777      0.214698     Biso  1.000000 O
   O97        1.0     0.542861      0.357222      0.213530     Biso  1.000000 O
   O98        1.0     0.621278      0.828289      0.913797     Biso  1.000000 O
   O99        1.0     0.621141      0.946243      0.826270     Biso  1.000000 O
   O100       1.0     0.612903      0.620257      0.097615     Biso  1.000000 O
   O101       1.0     0.605824      0.246547      0.157570     Biso  1.000000 O
   O102       1.0     0.613738      0.439994      0.929912     Biso  1.000000 O
   O103       1.0     0.626172      0.550462      0.820821     Biso  1.000000 O
   O104       1.0     0.617137      0.666726      0.911991     Biso  1.000000 O
   O105       1.0     0.642891      0.362751      0.082729     Biso  1.000000 O
   O106       1.0     0.645129      0.066451      0.896388     Biso  1.000000 O
   O107       1.0     0.615865      0.866843      0.104415     Biso  1.000000 O
   O108       1.0     0.651212      0.124023      0.072540     Biso  1.000000 O
   O109       1.0     0.648500      0.838837      0.719739     Biso  1.000000 O
   O110       1.0     0.649547      0.744541      0.060812     Biso  1.000000 O
   O111       1.0     0.653677      0.493982      0.099298     Biso  1.000000 O
   O112       1.0     0.650099      0.432617      0.739210     Biso  1.000000 O
   O113       1.0     0.654443      0.661731      0.721528     Biso  1.000000 O
   O114       1.0     0.656051      0.043713      0.701343     Biso  1.000000 O
   O115       1.0     0.659498      0.956070      0.237058     Biso  1.000000 O
   O116       1.0     0.664475      0.566155      0.261161     Biso  1.000000 O
   O117       1.0     0.659378      0.144040      0.288663     Biso  1.000000 O
   O118       1.0     0.662404      0.334320      0.276262     Biso  1.000000 O
   O119       1.0     0.711284      0.449667      0.329657     Biso  1.000000 O
   O120       1.0     0.722170      0.947966      0.406629     Biso  1.000000 O
   O121       1.0     0.724067      0.563117      0.431881     Biso  1.000000 O
   O122       1.0     0.722757      0.869591      0.562242     Biso  1.000000 O
   O123       1.0     0.716461      0.502998      0.606676     Biso  1.000000 O
   O124       1.0     0.720153      0.368826      0.605771     Biso  1.000000 O
   O125       1.0     0.743722      0.124839      0.438427     Biso  1.000000 O
   O126       1.0     0.750889      0.122854      0.637387     Biso  1.000000 O
   O127       1.0     0.728824      0.643200      0.009574     Biso  1.000000 O
   O128       1.0     0.736311      0.753994      0.648935     Biso  1.000000 O
   O129       1.0     0.731701      0.845447      0.017728     Biso  1.000000 O
   O130       1.0     0.738367      0.426726      0.985942     Biso  1.000000 O
   O131       1.0     0.740710      0.032531      0.025425     Biso  1.000000 O
   O132       1.0     0.751024      0.630686      0.593151     Biso  1.000000 O
   O133       1.0     0.750451      0.046876      0.280561     Biso  1.000000 O
   O134       1.0     0.733329      0.236766      0.549039     Biso  1.000000 O
   O135       1.0     0.758815      0.335357      0.406073     Biso  1.000000 O
   O136       1.0     0.775930      0.866807      0.741786     Biso  1.000000 O
   O137       1.0     0.779686      0.667595      0.779723     Biso  1.000000 O
   O138       1.0     0.780943      0.438792      0.748358     Biso  1.000000 O
   O139       1.0     0.787392      0.923931      0.237927     Biso  1.000000 O
   O140       1.0     0.776699      0.031460      0.774177     Biso  1.000000 O
   O141       1.0     0.794589      0.542425      0.269677     Biso  1.000000 O
   O142       1.0     0.788981      0.172090      0.269216     Biso  1.000000 O
   O143       1.0     0.784418      0.367971      0.219010     Biso  1.000000 O
   O144       1.0     0.822809      0.500547      0.085842     Biso  1.000000 O
   O145       1.0     0.813075      0.742438      0.049433     Biso  1.000000 O
   O146       1.0     0.824582      0.128184      0.089896     Biso  1.000000 O
   O147       1.0     0.834098      0.535958      0.532259     Biso  1.000000 O
   O148       1.0     0.837084      0.918428      0.490308     Biso  1.000000 O
   O149       1.0     0.832342      0.627902      0.130572     Biso  1.000000 O
   O150       1.0     0.835266      0.255680      0.137226     Biso  1.000000 O
   O151       1.0     0.851925      0.865494      0.091093     Biso  1.000000 O
   O152       1.0     0.849083      0.171997      0.530739     Biso  1.000000 O
   O153       1.0     0.854275      0.998950      0.106879     Biso  1.000000 O
   O154       1.0     0.845065      0.553481      0.776789     Biso  1.000000 O
   O155       1.0     0.852865      0.321827      0.562298     Biso  1.000000 O
   O156       1.0     0.855667      0.455832      0.907147     Biso  1.000000 O
   O157       1.0     0.850201      0.637191      0.935743     Biso  1.000000 O
   O158       1.0     0.851402      0.372137      0.053700     Biso  1.000000 O
   O159       1.0     0.852439      0.057684      0.931266     Biso  1.000000 O
   O160       1.0     0.837674      0.824805      0.904436     Biso  1.000000 O
   O161       1.0     0.866078      0.943585      0.829662     Biso  1.000000 O
   O162       1.0     0.902546      0.832144      0.737428     Biso  1.000000 O
   O163       1.0     0.912298      0.665761      0.767955     Biso  1.000000 O
   O164       1.0     0.911623      0.443238      0.731578     Biso  1.000000 O
   O165       1.0     0.905397      0.061593      0.756790     Biso  1.000000 O
   O166       1.0     0.919281      0.924009      0.233744     Biso  1.000000 O
   O167       1.0     0.917374      0.543052      0.208247     Biso  1.000000 O
   O168       1.0     0.916877      0.168298      0.219210     Biso  1.000000 O
   O169       1.0     0.922199      0.984545      0.602632     Biso  1.000000 O
   O170       1.0     0.915239      0.344179      0.220978     Biso  1.000000 O
   O171       1.0     0.923130      0.629369      0.577088     Biso  1.000000 O
   O172       1.0     0.948676      0.151932      0.409512     Biso  1.000000 O
   O173       1.0     0.930100      0.569168      0.403270     Biso  1.000000 O
   O174       1.0     0.958405      0.241530      0.556497     Biso  1.000000 O
   O175       1.0     0.955722      0.952108      0.419332     Biso  1.000000 O
   O176       1.0     0.957848      0.500985      0.566085     Biso  1.000000 O
   O177       1.0     0.946192      0.858297      0.554733     Biso  1.000000 O
   O178       1.0     0.940297      0.325704      0.411510     Biso  1.000000 O
   O179       1.0     0.946901      0.048630      0.285714     Biso  1.000000 O
   O180       1.0     0.947851      0.446964      0.337250     Biso  1.000000 O
   O181       1.0     0.959674      0.112455      0.594731     Biso  1.000000 O
   O182       1.0     0.973486      0.370377      0.591869     Biso  1.000000 O
   O183       1.0     0.973676      0.743366      0.637459     Biso  1.000000 O
   O184       1.0     0.027217      0.027961      0.705688     Biso  1.000000 O
   O185       1.0     0.028907      0.630195      0.696340     Biso  1.000000 O
   O186       1.0     0.042973      0.958448      0.274192     Biso  1.000000 O
   O187       1.0     0.145479      0.002141      0.381881     Biso  1.000000 O
   O188       1.0     0.029656      0.853968      0.709070     Biso  1.000000 O
   O189       1.0     0.039791      0.454429      0.701902     Biso  1.000000 O
   O190       1.0     0.217951      0.992571      0.878598     Biso  1.000000 O
   O191       1.0     0.752994      0.997274      0.584423     Biso  1.000000 O
   O192       1.0     0.617891      0.994911      0.055555     Biso  1.000000 O
   O193       1.0     0.615726      0.141174      0.533685     Biso  1.000000 O
   O194       1.0     0.477179      0.207409      0.479966     Biso  1.000000 O
   O195       1.0     0.426010      0.309279      0.629267     Biso  1.000000 O
   O196       1.0     0.578754      0.269501      0.637305     Biso  1.000000 O
   O197       1.0     0.604104      0.256033      0.428072     Biso  1.000000 O
   Si1        1.0     0.104212      0.020616      0.674167     Biso  1.000000 Si
   Si2        1.0     0.107019      0.625004      0.670529     Biso  1.000000 Si
   Si3        1.0     0.115217      0.940164      0.318314     Biso  1.000000 Si
   Si4        1.0     0.107156      0.863833      0.681231     Biso  1.000000 Si
   Si5        1.0     0.109594      0.327355      0.311830     Biso  1.000000 Si
   Si6        1.0     0.109788      0.170739      0.314024     Biso  1.000000 Si
   Si7        1.0     0.116499      0.469337      0.676857     Biso  1.000000 Si
   Si8        1.0     0.106016      0.552381      0.334777     Biso  1.000000 Si
   Si9        1.0     0.151122      0.826298      0.462121     Biso  1.000000 Si
   Si10       1.0     0.156218      0.061352      0.462427     Biso  1.000000 Si
   Si11       1.0     0.159623      0.434320      0.464588     Biso  1.000000 Si
   Si12       1.0     0.152050      0.672849      0.458962     Biso  1.000000 Si
   Si13       1.0     0.255749      0.935652      0.942812     Biso  1.000000 Si
   Si14       1.0     0.267356      0.327147      0.952943     Biso  1.000000 Si
   Si15       1.0     0.267260      0.169557      0.958598     Biso  1.000000 Si
   Si16       1.0     0.257838      0.556991      0.970524     Biso  1.000000 Si
   Si17       1.0     0.228400      0.815159      0.798727     Biso  1.000000 Si
   Si18       1.0     0.224661      0.121844      0.174308     Biso  1.000000 Si
   Si19       1.0     0.225242      0.363769      0.165753     Biso  1.000000 Si
   Si20       1.0     0.233646      0.440278      0.811327     Biso  1.000000 Si
   Si21       1.0     0.226413      0.522464      0.188318     Biso  1.000000 Si
   Si22       1.0     0.219487      0.059215      0.809866     Biso  1.000000 Si
   Si23       1.0     0.221608      0.964249      0.162497     Biso  1.000000 Si
   Si24       1.0     0.222111      0.660895      0.811791     Biso  1.000000 Si
   Si25       1.0     0.410727      0.932494      0.958851     Biso  1.000000 Si
   Si26       1.0     0.412255      0.562254      0.965579     Biso  1.000000 Si
   Si27       1.0     0.421629      0.172017      0.963931     Biso  1.000000 Si
   Si28       1.0     0.457022      0.823552      0.809315     Biso  1.000000 Si
   Si29       1.0     0.421849      0.325698      0.960725     Biso  1.000000 Si
   Si30       1.0     0.467171      0.365698      0.177361     Biso  1.000000 Si
   Si31       1.0     0.464878      0.122580      0.173232     Biso  1.000000 Si
   Si32       1.0     0.468067      0.522079      0.175292     Biso  1.000000 Si
   Si33       1.0     0.466938      0.052544      0.832551     Biso  1.000000 Si
   Si34       1.0     0.458534      0.967794      0.168216     Biso  1.000000 Si
   Si35       1.0     0.461245      0.667398      0.813031     Biso  1.000000 Si
   Si36       1.0     0.454009      0.443988      0.819511     Biso  1.000000 Si
   Si37       1.0     0.343213      0.624786      0.669462     Biso  1.000000 Si
   Si38       1.0     0.344823      0.863070      0.664287     Biso  1.000000 Si
   Si39       1.0     0.343936      0.314139      0.294137     Biso  1.000000 Si
   Si40       1.0     0.348818      0.467692      0.657659     Biso  1.000000 Si
   Si41       1.0     0.341928      0.942059      0.305839     Biso  1.000000 Si
   Si42       1.0     0.353024      0.560758      0.311831     Biso  1.000000 Si
   Si43       1.0     0.347575      0.022028      0.687862     Biso  1.000000 Si
   Si44       1.0     0.346812      0.159054      0.314553     Biso  1.000000 Si
   Si45       1.0     0.312331      0.055911      0.469932     Biso  1.000000 Si
   Si46       1.0     0.315822      0.434657      0.440530     Biso  1.000000 Si
   Si47       1.0     0.305544      0.673039      0.456671     Biso  1.000000 Si
   Si48       1.0     0.304797      0.829826      0.447482     Biso  1.000000 Si
   Si49       1.0     0.808240      0.819757      0.016327     Biso  1.000000 Si
   Si50       1.0     0.805950      0.662946      0.029696     Biso  1.000000 Si
   Si51       1.0     0.817246      0.054980      0.039774     Biso  1.000000 Si
   Si52       1.0     0.816506      0.438712      0.008775     Biso  1.000000 Si
   Si53       1.0     0.852525      0.928592      0.166728     Biso  1.000000 Si
   Si54       1.0     0.846526      0.334477      0.160487     Biso  1.000000 Si
   Si55       1.0     0.841961      0.180192      0.178641     Biso  1.000000 Si
   Si56       1.0     0.845412      0.867232      0.802894     Biso  1.000000 Si
   Si57       1.0     0.850070      0.023096      0.822809     Biso  1.000000 Si
   Si58       1.0     0.847144      0.630272      0.815291     Biso  1.000000 Si
   Si59       1.0     0.841309      0.552649      0.173177     Biso  1.000000 Si
   Si60       1.0     0.847834      0.472515      0.789948     Biso  1.000000 Si
   Si61       1.0     0.954209      0.046692      0.663846     Biso  1.000000 Si
   Si62       1.0     0.959250      0.666676      0.669713     Biso  1.000000 Si
   Si63       1.0     0.962939      0.821921      0.660233     Biso  1.000000 Si
   Si64       1.0     0.957254      0.525327      0.309426     Biso  1.000000 Si
   Si65       1.0     0.969034      0.441963      0.647885     Biso  1.000000 Si
   Si66       1.0     0.965972      0.970751      0.302883     Biso  1.000000 Si
   Si67       1.0     0.960106      0.368378      0.314065     Biso  1.000000 Si
   Si68       1.0     0.963099      0.127748      0.297036     Biso  1.000000 Si
   Si69       1.0     0.928929      0.316229      0.531233     Biso  1.000000 Si
   Si70       1.0     0.914868      0.928357      0.516232     Biso  1.000000 Si
   Si71       1.0     0.929322      0.169628      0.523061     Biso  1.000000 Si
   Si72       1.0     0.910783      0.558842      0.519836     Biso  1.000000 Si
   Si73       1.0     0.717578      0.434475      0.673289     Biso  1.000000 Si
   Si74       1.0     0.721155      0.831909      0.669473     Biso  1.000000 Si
   Si75       1.0     0.734889      0.047412      0.674452     Biso  1.000000 Si
   Si76       1.0     0.730120      0.968450      0.290298     Biso  1.000000 Si
   Si77       1.0     0.729703      0.677236      0.685914     Biso  1.000000 Si
   Si78       1.0     0.723642      0.529493      0.322396     Biso  1.000000 Si
   Si79       1.0     0.756526      0.557522      0.541731     Biso  1.000000 Si
   Si80       1.0     0.759239      0.933121      0.511177     Biso  1.000000 Si
   Si81       1.0     0.770592      0.162630      0.536737     Biso  1.000000 Si
   Si82       1.0     0.734343      0.122682      0.318161     Biso  1.000000 Si
   Si83       1.0     0.731055      0.371890      0.309896     Biso  1.000000 Si
   Si84       1.0     0.663881      0.056197      0.013773     Biso  1.000000 Si
   Si85       1.0     0.654737      0.821437      0.023398     Biso  1.000000 Si
   Si86       1.0     0.662544      0.430743      0.024752     Biso  1.000000 Si
   Si87       1.0     0.652462      0.668035      0.020303     Biso  1.000000 Si
   Si88       1.0     0.613617      0.324124      0.179749     Biso  1.000000 Si
   Si89       1.0     0.618774      0.552514      0.164106     Biso  1.000000 Si
   Si90       1.0     0.607466      0.628644      0.806306     Biso  1.000000 Si
   Si91       1.0     0.615049      0.025320      0.803166     Biso  1.000000 Si
   Si92       1.0     0.608360      0.942446      0.146539     Biso  1.000000 Si
   Si93       1.0     0.604753      0.867680      0.811310     Biso  1.000000 Si
   Si94       1.0     0.605373      0.471798      0.819301     Biso  1.000000 Si
   Al1        1.0     0.770646      0.321357      0.530966     Biso  1.000000 Al
   Al2        1.0     0.617821      0.162610      0.173945     Biso  1.000000 Al
   H1         1.0     0.614018      0.113241      0.593086     Biso  1.000000 H
   H2         1.0     0.431982      0.192796      0.492247     Biso  1.000000 H
   H3         1.0     0.453224      0.351833      0.563252     Biso  1.000000 H
   H4         1.0     0.628089      0.286917      0.383882     Biso  1.000000 H
   H5         1.0     0.490861      0.359557      0.515947     Biso  1.000000 H
   H6         1.0     0.383803      0.294483      0.602025     Biso  1.000000 H
   Ca1        1.0     0.558826      0.155722      0.386997     Biso  1.000000 Ca
   Ga1        1.0     0.504737      0.276302      0.564510     Biso  1.000000 Ga
   Ga2        1.0     0.638067      0.232034      0.553853     Biso  1.000000 Ga
