# Supplementary material for: High Stability of Methanol to Aromatic Conversion over Bimetallic Ca,Ga-Modified ZSM-5
Source: ACS Catal. 2022 Feb 23;12(5):3189–200. doi: 10.1021/acscatal.1c05481 (PMC8902757; doi:10.1021/acscatal.1c05481)
Supplement: Supplementary file 1 — cs1c05481_si_001.zip [file cs1c05481_si_001.zip › SI_structures/NEB/CaGa4W/1Step/FS.cif]

#======================================================================

# CRYSTAL DATA

#----------------------------------------------------------------------

data_VESTA_phase_1


_chemical_name_common                  'O    Si   Al   H    Ca   Ga   C       '
_cell_length_a                         20.24050
_cell_length_b                         20.01540
_cell_length_c                         13.43920
_cell_angle_alpha                      90
_cell_angle_beta                       90
_cell_angle_gamma                      90
_space_group_name_H-M_alt              'P 1'
_space_group_IT_number                 1

loop_
_space_group_symop_operation_xyz
   'x, y, z'

loop_
   _atom_site_label
   _atom_site_occupancy
   _atom_site_fract_x
   _atom_site_fract_y
   _atom_site_fract_z
   _atom_site_adp_type
   _atom_site_B_iso_or_equiv
   _atom_site_type_symbol
   O1         1.0     0.027340      0.552372      0.293084     Biso  1.000000 O
   O2         1.0     0.045801      0.145298      0.276870     Biso  1.000000 O
   O3         1.0     0.038851      0.363953      0.273692     Biso  1.000000 O
   O4         1.0     0.105169      0.636352      0.384307     Biso  1.000000 O
   O5         1.0     0.111285      0.884090      0.392867     Biso  1.000000 O
   O6         1.0     0.113235      0.052372      0.572442     Biso  1.000000 O
   O7         1.0     0.101847      0.256732      0.346470     Biso  1.000000 O
   O8         1.0     0.116126      0.676193      0.573784     Biso  1.000000 O
   O9         1.0     0.113799      0.506507      0.423989     Biso  1.000000 O
   O10        1.0     0.116283      0.840145      0.578495     Biso  1.000000 O
   O11        1.0     0.124333      0.948500      0.692831     Biso  1.000000 O
   O12        1.0     0.118462      0.555826      0.652246     Biso  1.000000 O
   O13        1.0     0.142839      0.758906      0.427642     Biso  1.000000 O
   O14        1.0     0.137020      0.433954      0.583476     Biso  1.000000 O
   O15        1.0     0.129429      0.142224      0.432117     Biso  1.000000 O
   O16        1.0     0.151429      0.661765      0.762132     Biso  1.000000 O
   O17        1.0     0.137320      0.375754      0.406380     Biso  1.000000 O
   O18        1.0     0.151186      0.830659      0.769563     Biso  1.000000 O
   O19        1.0     0.148127      0.069203      0.762729     Biso  1.000000 O
   O20        1.0     0.154703      0.460102      0.777204     Biso  1.000000 O
   O21        1.0     0.173002      0.166064      0.249917     Biso  1.000000 O
   O22        1.0     0.160731      0.337363      0.218573     Biso  1.000000 O
   O23        1.0     0.162697      0.939065      0.229969     Biso  1.000000 O
   O24        1.0     0.153472      0.552669      0.247576     Biso  1.000000 O
   O25        1.0     0.234082      0.936490      0.069135     Biso  1.000000 O
   O26        1.0     0.212285      0.550014      0.074554     Biso  1.000000 O
   O27        1.0     0.221193      0.628739      0.921243     Biso  1.000000 O
   O28        1.0     0.207564      0.054521      0.153774     Biso  1.000000 O
   O29        1.0     0.222969      0.654918      0.461777     Biso  1.000000 O
   O30        1.0     0.226958      0.856274      0.477376     Biso  1.000000 O
   O31        1.0     0.231163      0.174198      0.077422     Biso  1.000000 O
   O32        1.0     0.229264      0.448778      0.199462     Biso  1.000000 O
   O33        1.0     0.240589      0.745079      0.837014     Biso  1.000000 O
   O34        1.0     0.220373      0.360985      0.047089     Biso  1.000000 O
   O35        1.0     0.232232      0.070976      0.496826     Biso  1.000000 O
   O36        1.0     0.223495      0.131760      0.891374     Biso  1.000000 O
   O37        1.0     0.238825      0.372806      0.851587     Biso  1.000000 O
   O38        1.0     0.233886      0.459743      0.453764     Biso  1.000000 O
   O39        1.0     0.242200      0.868428      0.902517     Biso  1.000000 O
   O40        1.0     0.249484      0.499120      0.901093     Biso  1.000000 O
   O41        1.0     0.255560      0.256577      0.930974     Biso  1.000000 O
   O42        1.0     0.277750      0.461059      0.715734     Biso  1.000000 O
   O43        1.0     0.279498      0.632654      0.746126     Biso  1.000000 O
   O44        1.0     0.275968      0.841497      0.714189     Biso  1.000000 O
   O45        1.0     0.299549      0.133022      0.233489     Biso  1.000000 O
   O46        1.0     0.278598      0.057401      0.752443     Biso  1.000000 O
   O47        1.0     0.292800      0.334045      0.203669     Biso  1.000000 O
   O48        1.0     0.290202      0.971748      0.239224     Biso  1.000000 O
   O49        1.0     0.283615      0.566321      0.237809     Biso  1.000000 O
   O50        1.0     0.307187      0.755132      0.427470     Biso  1.000000 O
   O51        1.0     0.339775      0.129820      0.421037     Biso  1.000000 O
   O52        1.0     0.320472      0.368553      0.391548     Biso  1.000000 O
   O53        1.0     0.330783      0.997179      0.424257     Biso  1.000000 O
   O54        1.0     0.333763      0.959715      0.944365     Biso  1.000000 O
   O55        1.0     0.334214      0.244858      0.332857     Biso  1.000000 O
   O56        1.0     0.330945      0.576296      0.001012     Biso  1.000000 O
   O57        1.0     0.329429      0.671221      0.572695     Biso  1.000000 O
   O58        1.0     0.330684      0.873501      0.358531     Biso  1.000000 O
   O59        1.0     0.341720      0.631406      0.385229     Biso  1.000000 O
   O60        1.0     0.347912      0.852351      0.551570     Biso  1.000000 O
   O61        1.0     0.343695      0.951992      0.683303     Biso  1.000000 O
   O62        1.0     0.340979      0.158278      0.970675     Biso  1.000000 O
   O63        1.0     0.348396      0.498065      0.377212     Biso  1.000000 O
   O64        1.0     0.341150      0.353943      0.972772     Biso  1.000000 O
   O65        1.0     0.361297      0.552934      0.649370     Biso  1.000000 O
   O66        1.0     0.347548      0.068728      0.589237     Biso  1.000000 O
   O67        1.0     0.346141      0.438197      0.552146     Biso  1.000000 O
   O68        1.0     0.406374      0.667165      0.724884     Biso  1.000000 O
   O69        1.0     0.408441      0.840936      0.723181     Biso  1.000000 O
   O70        1.0     0.407781      0.438185      0.722590     Biso  1.000000 O
   O71        1.0     0.409859      0.055734      0.757957     Biso  1.000000 O
   O72        1.0     0.425348      0.156404      0.277947     Biso  1.000000 O
   O73        1.0     0.428097      0.869308      0.915494     Biso  1.000000 O
   O74        1.0     0.417694      0.335694      0.264807     Biso  1.000000 O
   O75        1.0     0.415812      0.959349      0.283247     Biso  1.000000 O
   O76        1.0     0.414970      0.573870      0.250476     Biso  1.000000 O
   O77        1.0     0.414148      0.507130      0.888738     Biso  1.000000 O
   O78        1.0     0.427331      0.256122      0.929460     Biso  1.000000 O
   O79        1.0     0.430942      0.638230      0.913969     Biso  1.000000 O
   O80        1.0     0.422732      0.932667      0.087221     Biso  1.000000 O
   O81        1.0     0.457074      0.999029      0.923982     Biso  1.000000 O
   O82        1.0     0.454104      0.557666      0.061697     Biso  1.000000 O
   O83        1.0     0.437573      0.453530      0.180534     Biso  1.000000 O
   O84        1.0     0.442711      0.054665      0.151807     Biso  1.000000 O
   O85        1.0     0.447019      0.177905      0.085962     Biso  1.000000 O
   O86        1.0     0.460212      0.131482      0.900638     Biso  1.000000 O
   O87        1.0     0.452055      0.342339      0.073855     Biso  1.000000 O
   O88        1.0     0.466306      0.754093      0.843737     Biso  1.000000 O
   O89        1.0     0.455961      0.380485      0.884672     Biso  1.000000 O
   O90        1.0     0.528547      0.864742      0.786463     Biso  1.000000 O
   O91        1.0     0.524618      0.473781      0.790845     Biso  1.000000 O
   O92        1.0     0.528790      0.645238      0.779804     Biso  1.000000 O
   O93        1.0     0.530095      0.958297      0.198678     Biso  1.000000 O
   O94        1.0     0.537925      0.054755      0.793555     Biso  1.000000 O
   O95        1.0     0.538507      0.539034      0.205436     Biso  1.000000 O
   O96        1.0     0.544073      0.131185      0.207520     Biso  1.000000 O
   O97        1.0     0.538759      0.372951      0.212701     Biso  1.000000 O
   O98        1.0     0.620770      0.834494      0.920233     Biso  1.000000 O
   O99        1.0     0.619285      0.953706      0.837667     Biso  1.000000 O
   O100       1.0     0.612712      0.630697      0.115036     Biso  1.000000 O
   O101       1.0     0.591578      0.257458      0.152789     Biso  1.000000 O
   O102       1.0     0.606985      0.447407      0.936520     Biso  1.000000 O
   O103       1.0     0.623124      0.558080      0.829163     Biso  1.000000 O
   O104       1.0     0.610894      0.672130      0.926279     Biso  1.000000 O
   O105       1.0     0.643146      0.372125      0.089575     Biso  1.000000 O
   O106       1.0     0.645496      0.073335      0.908061     Biso  1.000000 O
   O107       1.0     0.614008      0.878181      0.108199     Biso  1.000000 O
   O108       1.0     0.656791      0.137168      0.079294     Biso  1.000000 O
   O109       1.0     0.650878      0.848333      0.727328     Biso  1.000000 O
   O110       1.0     0.646006      0.753784      0.071010     Biso  1.000000 O
   O111       1.0     0.648038      0.503645      0.103788     Biso  1.000000 O
   O112       1.0     0.648224      0.440669      0.748155     Biso  1.000000 O
   O113       1.0     0.652512      0.672011      0.736778     Biso  1.000000 O
   O114       1.0     0.654427      0.050756      0.712981     Biso  1.000000 O
   O115       1.0     0.652744      0.961371      0.252544     Biso  1.000000 O
   O116       1.0     0.655801      0.565462      0.275348     Biso  1.000000 O
   O117       1.0     0.669123      0.177011      0.282131     Biso  1.000000 O
   O118       1.0     0.652964      0.335902      0.280348     Biso  1.000000 O
   O119       1.0     0.704224      0.450396      0.348162     Biso  1.000000 O
   O120       1.0     0.716868      0.946682      0.419946     Biso  1.000000 O
   O121       1.0     0.724827      0.568014      0.436333     Biso  1.000000 O
   O122       1.0     0.733595      0.868718      0.576473     Biso  1.000000 O
   O123       1.0     0.709601      0.516512      0.616812     Biso  1.000000 O
   O124       1.0     0.721928      0.382683      0.616161     Biso  1.000000 O
   O125       1.0     0.724527      0.159232      0.450247     Biso  1.000000 O
   O126       1.0     0.745868      0.127256      0.639847     Biso  1.000000 O
   O127       1.0     0.725405      0.653263      0.015738     Biso  1.000000 O
   O128       1.0     0.744527      0.759781      0.683752     Biso  1.000000 O
   O129       1.0     0.730286      0.852051      0.025668     Biso  1.000000 O
   O130       1.0     0.733036      0.439169      0.987876     Biso  1.000000 O
   O131       1.0     0.740840      0.039558      0.037203     Biso  1.000000 O
   O132       1.0     0.740453      0.644141      0.592869     Biso  1.000000 O
   O133       1.0     0.732665      0.058098      0.314313     Biso  1.000000 O
   O134       1.0     0.763995      0.248898      0.583320     Biso  1.000000 O
   O135       1.0     0.729592      0.327860      0.424971     Biso  1.000000 O
   O136       1.0     0.775961      0.877725      0.763679     Biso  1.000000 O
   O137       1.0     0.777016      0.651044      0.783515     Biso  1.000000 O
   O138       1.0     0.778560      0.457192      0.758103     Biso  1.000000 O
   O139       1.0     0.782752      0.944043      0.249192     Biso  1.000000 O
   O140       1.0     0.777366      0.039436      0.779997     Biso  1.000000 O
   O141       1.0     0.784850      0.538371      0.266920     Biso  1.000000 O
   O142       1.0     0.802125      0.166591      0.294029     Biso  1.000000 O
   O143       1.0     0.782091      0.367329      0.250425     Biso  1.000000 O
   O144       1.0     0.824801      0.506087      0.084406     Biso  1.000000 O
   O145       1.0     0.811985      0.749251      0.059334     Biso  1.000000 O
   O146       1.0     0.826232      0.132285      0.105553     Biso  1.000000 O
   O147       1.0     0.829248      0.548410      0.551629     Biso  1.000000 O
   O148       1.0     0.836896      0.931689      0.493488     Biso  1.000000 O
   O149       1.0     0.825675      0.631960      0.139662     Biso  1.000000 O
   O150       1.0     0.829530      0.258187      0.159251     Biso  1.000000 O
   O151       1.0     0.845262      0.869754      0.117374     Biso  1.000000 O
   O152       1.0     0.847039      0.150205      0.519679     Biso  1.000000 O
   O153       1.0     0.856138      0.002828      0.108528     Biso  1.000000 O
   O154       1.0     0.864939      0.553560      0.801346     Biso  1.000000 O
   O155       1.0     0.851364      0.356193      0.528231     Biso  1.000000 O
   O156       1.0     0.854831      0.446048      0.915010     Biso  1.000000 O
   O157       1.0     0.848207      0.645367      0.945658     Biso  1.000000 O
   O158       1.0     0.834296      0.373400      0.071392     Biso  1.000000 O
   O159       1.0     0.850385      0.069264      0.938779     Biso  1.000000 O
   O160       1.0     0.842220      0.839617      0.925142     Biso  1.000000 O
   O161       1.0     0.869790      0.955642      0.838702     Biso  1.000000 O
   O162       1.0     0.901618      0.840383      0.753372     Biso  1.000000 O
   O163       1.0     0.907313      0.675226      0.774557     Biso  1.000000 O
   O164       1.0     0.908079      0.436680      0.737382     Biso  1.000000 O
   O165       1.0     0.905057      0.074901      0.765128     Biso  1.000000 O
   O166       1.0     0.914040      0.933930      0.250926     Biso  1.000000 O
   O167       1.0     0.910242      0.547063      0.219805     Biso  1.000000 O
   O168       1.0     0.923450      0.176908      0.224669     Biso  1.000000 O
   O169       1.0     0.918646      0.998114      0.610669     Biso  1.000000 O
   O170       1.0     0.912322      0.351316      0.225777     Biso  1.000000 O
   O171       1.0     0.925601      0.634703      0.585483     Biso  1.000000 O
   O172       1.0     0.957328      0.164198      0.416797     Biso  1.000000 O
   O173       1.0     0.922858      0.570830      0.413982     Biso  1.000000 O
   O174       1.0     0.930994      0.249634      0.563435     Biso  1.000000 O
   O175       1.0     0.958652      0.961412      0.432214     Biso  1.000000 O
   O176       1.0     0.950765      0.503825      0.577369     Biso  1.000000 O
   O177       1.0     0.941916      0.870330      0.569924     Biso  1.000000 O
   O178       1.0     0.953349      0.326179      0.410188     Biso  1.000000 O
   O179       1.0     0.947074      0.057892      0.298184     Biso  1.000000 O
   O180       1.0     0.949623      0.450563      0.343934     Biso  1.000000 O
   O181       1.0     0.962969      0.124571      0.603642     Biso  1.000000 O
   O182       1.0     0.973559      0.372770      0.593529     Biso  1.000000 O
   O183       1.0     0.967030      0.752462      0.643315     Biso  1.000000 O
   O184       1.0     0.025376      0.035454      0.714308     Biso  1.000000 O
   O185       1.0     0.027350      0.643677      0.711294     Biso  1.000000 O
   O186       1.0     0.040033      0.964703      0.279959     Biso  1.000000 O
   O187       1.0     0.140224      0.013898      0.387273     Biso  1.000000 O
   O188       1.0     0.028176      0.858891      0.719911     Biso  1.000000 O
   O189       1.0     0.035693      0.458158      0.708132     Biso  1.000000 O
   O190       1.0     0.212691      0.998446      0.898398     Biso  1.000000 O
   O191       1.0     0.746682      0.999557      0.595058     Biso  1.000000 O
   O192       1.0     0.617154      0.008650      0.072384     Biso  1.000000 O
   O193       1.0     0.611014      0.299860      0.570428     Biso  1.000000 O
   O194       1.0     0.595195      0.159618      0.590757     Biso  1.000000 O
   O195       1.0     0.643321      0.232199      0.778891     Biso  1.000000 O
   O196       1.0     0.500690      0.246291      0.704039     Biso  1.000000 O
   O197       1.0     0.447419      0.171260      0.575327     Biso  1.000000 O
   O198       1.0     0.587909      0.074480      0.380487     Biso  1.000000 O
   O199       1.0     0.535162      0.195981      0.421178     Biso  1.000000 O
   Si1        1.0     0.102687      0.026559      0.685725     Biso  1.000000 Si
   Si2        1.0     0.103265      0.633831      0.675056     Biso  1.000000 Si
   Si3        1.0     0.113265      0.950381      0.323672     Biso  1.000000 Si
   Si4        1.0     0.105038      0.869701      0.689560     Biso  1.000000 Si
   Si5        1.0     0.109338      0.333969      0.311533     Biso  1.000000 Si
   Si6        1.0     0.112010      0.177830      0.326013     Biso  1.000000 Si
   Si7        1.0     0.111057      0.476873      0.679146     Biso  1.000000 Si
   Si8        1.0     0.100889      0.561635      0.337289     Biso  1.000000 Si
   Si9        1.0     0.149416      0.834755      0.469243     Biso  1.000000 Si
   Si10       1.0     0.153631      0.069740      0.472279     Biso  1.000000 Si
   Si11       1.0     0.155597      0.443460      0.466671     Biso  1.000000 Si
   Si12       1.0     0.146696      0.681231      0.462465     Biso  1.000000 Si
   Si13       1.0     0.255556      0.940572      0.953334     Biso  1.000000 Si
   Si14       1.0     0.263887      0.335908      0.951957     Biso  1.000000 Si
   Si15       1.0     0.263241      0.180007      0.967277     Biso  1.000000 Si
   Si16       1.0     0.253663      0.563490      0.973566     Biso  1.000000 Si
   Si17       1.0     0.227216      0.822052      0.806022     Biso  1.000000 Si
   Si18       1.0     0.227442      0.131431      0.179308     Biso  1.000000 Si
   Si19       1.0     0.225152      0.370718      0.167058     Biso  1.000000 Si
   Si20       1.0     0.230484      0.448843      0.811289     Biso  1.000000 Si
   Si21       1.0     0.219710      0.529214      0.190386     Biso  1.000000 Si
   Si22       1.0     0.215886      0.063964      0.826847     Biso  1.000000 Si
   Si23       1.0     0.223378      0.975762      0.173220     Biso  1.000000 Si
   Si24       1.0     0.223008      0.667326      0.815241     Biso  1.000000 Si
   Si25       1.0     0.410206      0.939924      0.968150     Biso  1.000000 Si
   Si26       1.0     0.407291      0.569308      0.965812     Biso  1.000000 Si
   Si27       1.0     0.418467      0.180599      0.973232     Biso  1.000000 Si
   Si28       1.0     0.457890      0.832248      0.817346     Biso  1.000000 Si
   Si29       1.0     0.418759      0.333686      0.965487     Biso  1.000000 Si
   Si30       1.0     0.461379      0.376012      0.182598     Biso  1.000000 Si
   Si31       1.0     0.466835      0.130182      0.179815     Biso  1.000000 Si
   Si32       1.0     0.461453      0.531168      0.175181     Biso  1.000000 Si
   Si33       1.0     0.465541      0.059898      0.844934     Biso  1.000000 Si
   Si34       1.0     0.453235      0.976273      0.179070     Biso  1.000000 Si
   Si35       1.0     0.458328      0.675868      0.815469     Biso  1.000000 Si
   Si36       1.0     0.451136      0.450046      0.822584     Biso  1.000000 Si
   Si37       1.0     0.343894      0.630296      0.673892     Biso  1.000000 Si
   Si38       1.0     0.343996      0.871532      0.668644     Biso  1.000000 Si
   Si39       1.0     0.341602      0.322046      0.298296     Biso  1.000000 Si
   Si40       1.0     0.348113      0.473013      0.660855     Biso  1.000000 Si
   Si41       1.0     0.341330      0.950680      0.325971     Biso  1.000000 Si
   Si42       1.0     0.346509      0.566789      0.312847     Biso  1.000000 Si
   Si43       1.0     0.344648      0.031878      0.697773     Biso  1.000000 Si
   Si44       1.0     0.349087      0.166602      0.314537     Biso  1.000000 Si
   Si45       1.0     0.311144      0.066063      0.480669     Biso  1.000000 Si
   Si46       1.0     0.311754      0.441242      0.443362     Biso  1.000000 Si
   Si47       1.0     0.300156      0.677714      0.461235     Biso  1.000000 Si
   Si48       1.0     0.302909      0.833632      0.455032     Biso  1.000000 Si
   Si49       1.0     0.807090      0.827712      0.032043     Biso  1.000000 Si
   Si50       1.0     0.802832      0.670082      0.038817     Biso  1.000000 Si
   Si51       1.0     0.817696      0.061630      0.048442     Biso  1.000000 Si
   Si52       1.0     0.811347      0.441141      0.015599     Biso  1.000000 Si
   Si53       1.0     0.848759      0.938366      0.181046     Biso  1.000000 Si
   Si54       1.0     0.839822      0.337364      0.178681     Biso  1.000000 Si
   Si55       1.0     0.845568      0.182775      0.194993     Biso  1.000000 Si
   Si56       1.0     0.847284      0.878732      0.820227     Biso  1.000000 Si
   Si57       1.0     0.850492      0.034467      0.830270     Biso  1.000000 Si
   Si58       1.0     0.849354      0.631082      0.826566     Biso  1.000000 Si
   Si59       1.0     0.835849      0.555591      0.177839     Biso  1.000000 Si
   Si60       1.0     0.851012      0.473474      0.801704     Biso  1.000000 Si
   Si61       1.0     0.953656      0.058621      0.672079     Biso  1.000000 Si
   Si62       1.0     0.956619      0.675737      0.678744     Biso  1.000000 Si
   Si63       1.0     0.959639      0.830568      0.672054     Biso  1.000000 Si
   Si64       1.0     0.952367      0.529933      0.318935     Biso  1.000000 Si
   Si65       1.0     0.965611      0.442558      0.653829     Biso  1.000000 Si
   Si66       1.0     0.964660      0.979603      0.314820     Biso  1.000000 Si
   Si67       1.0     0.963079      0.373176      0.313376     Biso  1.000000 Si
   Si68       1.0     0.968035      0.136178      0.305017     Biso  1.000000 Si
   Si69       1.0     0.924990      0.326952      0.524240     Biso  1.000000 Si
   Si70       1.0     0.913670      0.940294      0.526495     Biso  1.000000 Si
   Si71       1.0     0.924339      0.173183      0.525758     Biso  1.000000 Si
   Si72       1.0     0.906927      0.564234      0.532238     Biso  1.000000 Si
   Si73       1.0     0.716052      0.448348      0.683407     Biso  1.000000 Si
   Si74       1.0     0.726278      0.838269      0.688348     Biso  1.000000 Si
   Si75       1.0     0.732864      0.053268      0.682246     Biso  1.000000 Si
   Si76       1.0     0.721863      0.977952      0.308385     Biso  1.000000 Si
   Si77       1.0     0.728272      0.681149      0.698876     Biso  1.000000 Si
   Si78       1.0     0.717684      0.529942      0.331026     Biso  1.000000 Si
   Si79       1.0     0.751379      0.568845      0.549686     Biso  1.000000 Si
   Si80       1.0     0.758875      0.936471      0.521766     Biso  1.000000 Si
   Si81       1.0     0.772343      0.173362      0.548883     Biso  1.000000 Si
   Si82       1.0     0.731149      0.138067      0.331643     Biso  1.000000 Si
   Si83       1.0     0.719703      0.372071      0.325861     Biso  1.000000 Si
   Si84       1.0     0.664977      0.066939      0.025576     Biso  1.000000 Si
   Si85       1.0     0.652903      0.830023      0.031004     Biso  1.000000 Si
   Si86       1.0     0.657844      0.440541      0.029377     Biso  1.000000 Si
   Si87       1.0     0.649093      0.676867      0.032189     Biso  1.000000 Si
   Si88       1.0     0.605985      0.333298      0.179674     Biso  1.000000 Si
   Si89       1.0     0.613180      0.559615      0.173628     Biso  1.000000 Si
   Si90       1.0     0.604516      0.636539      0.818019     Biso  1.000000 Si
   Si91       1.0     0.614183      0.033093      0.815629     Biso  1.000000 Si
   Si92       1.0     0.604974      0.952040      0.156194     Biso  1.000000 Si
   Si93       1.0     0.605281      0.875153      0.818401     Biso  1.000000 Si
   Si94       1.0     0.601221      0.479864      0.825719     Biso  1.000000 Si
   Al1        1.0     0.770215      0.331136      0.541882     Biso  1.000000 Al
   Al2        1.0     0.616390      0.176332      0.175504     Biso  1.000000 Al
   H1         1.0     0.451433      0.019323      0.504182     Biso  1.000000 H
   H2         1.0     0.487179      0.033374      0.621524     Biso  1.000000 H
   H3         1.0     0.530221      0.926938      0.567626     Biso  1.000000 H
   H4         1.0     0.547094      0.954393      0.446593     Biso  1.000000 H
   H5         1.0     0.597084      0.982094      0.547503     Biso  1.000000 H
   H6         1.0     0.640061      0.336022      0.594133     Biso  1.000000 H
   H7         1.0     0.617877      0.125324      0.630352     Biso  1.000000 H
   H8         1.0     0.689292      0.237942      0.759191     Biso  1.000000 H
   H9         1.0     0.491010      0.245346      0.775005     Biso  1.000000 H
   H10        1.0     0.462576      0.201546      0.633617     Biso  1.000000 H
   H11        1.0     0.411758      0.141465      0.596480     Biso  1.000000 H
   H12        1.0     0.570617      0.093520      0.317174     Biso  1.000000 H
   H13        1.0     0.497211      0.200890      0.377209     Biso  1.000000 H
   H14        1.0     0.582942      0.026162      0.375436     Biso  1.000000 H
   Ca1        1.0     0.636125      0.248066      0.423921     Biso  1.000000 Ca
   Ga1        1.0     0.589420      0.241765      0.673481     Biso  1.000000 Ga
   Ga2        1.0     0.525470      0.121620      0.507142     Biso  1.000000 Ga
   C1         1.0     0.498498      0.029302      0.541945     Biso  1.000000 C
   C2         1.0     0.546136      0.970987      0.524737     Biso  1.000000 C
