# Supplementary material for: High Stability of Methanol to Aromatic Conversion over Bimetallic Ca,Ga-Modified ZSM-5
Source: ACS Catal. 2022 Feb 23;12(5):3189–200. doi: 10.1021/acscatal.1c05481 (PMC8902757; doi:10.1021/acscatal.1c05481)
Supplement: Supplementary file 1 — cs1c05481_si_001.zip [file cs1c05481_si_001.zip › SI_structures/NEB/CaGa4W/1Step/IS.cif]

#======================================================================

# CRYSTAL DATA

#----------------------------------------------------------------------

data_VESTA_phase_1


_chemical_name_common                  'O    Si   Al   H    Ca   Ga   C       '
_cell_length_a                         20.24050
_cell_length_b                         20.01540
_cell_length_c                         13.43920
_cell_angle_alpha                      90
_cell_angle_beta                       90
_cell_angle_gamma                      90
_space_group_name_H-M_alt              'P 1'
_space_group_IT_number                 1

loop_
_space_group_symop_operation_xyz
   'x, y, z'

loop_
   _atom_site_label
   _atom_site_occupancy
   _atom_site_fract_x
   _atom_site_fract_y
   _atom_site_fract_z
   _atom_site_adp_type
   _atom_site_B_iso_or_equiv
   _atom_site_type_symbol
   O1         1.0     0.028205      0.542128      0.294914     Biso  1.000000 O
   O2         1.0     0.044772      0.136320      0.279705     Biso  1.000000 O
   O3         1.0     0.040597      0.355019      0.278083     Biso  1.000000 O
   O4         1.0     0.104744      0.626110      0.388829     Biso  1.000000 O
   O5         1.0     0.109836      0.873926      0.395719     Biso  1.000000 O
   O6         1.0     0.112054      0.040605      0.570138     Biso  1.000000 O
   O7         1.0     0.101542      0.246663      0.351186     Biso  1.000000 O
   O8         1.0     0.115459      0.666909      0.577632     Biso  1.000000 O
   O9         1.0     0.114680      0.495957      0.425195     Biso  1.000000 O
   O10        1.0     0.115598      0.830107      0.581178     Biso  1.000000 O
   O11        1.0     0.124773      0.938732      0.694274     Biso  1.000000 O
   O12        1.0     0.119327      0.546754      0.656333     Biso  1.000000 O
   O13        1.0     0.142386      0.748709      0.430616     Biso  1.000000 O
   O14        1.0     0.136092      0.424845      0.586879     Biso  1.000000 O
   O15        1.0     0.131247      0.131010      0.431430     Biso  1.000000 O
   O16        1.0     0.150288      0.653196      0.766438     Biso  1.000000 O
   O17        1.0     0.138970      0.365125      0.411112     Biso  1.000000 O
   O18        1.0     0.151663      0.821268      0.772029     Biso  1.000000 O
   O19        1.0     0.149728      0.061096      0.757659     Biso  1.000000 O
   O20        1.0     0.155159      0.450216      0.780541     Biso  1.000000 O
   O21        1.0     0.171180      0.158261      0.248035     Biso  1.000000 O
   O22        1.0     0.162045      0.325862      0.223396     Biso  1.000000 O
   O23        1.0     0.162333      0.925928      0.231411     Biso  1.000000 O
   O24        1.0     0.154407      0.545089      0.250130     Biso  1.000000 O
   O25        1.0     0.227278      0.928757      0.064223     Biso  1.000000 O
   O26        1.0     0.212695      0.538647      0.076476     Biso  1.000000 O
   O27        1.0     0.220791      0.618649      0.924410     Biso  1.000000 O
   O28        1.0     0.204612      0.043295      0.160987     Biso  1.000000 O
   O29        1.0     0.222586      0.644583      0.466747     Biso  1.000000 O
   O30        1.0     0.225960      0.846421      0.479054     Biso  1.000000 O
   O31        1.0     0.228430      0.159778      0.074824     Biso  1.000000 O
   O32        1.0     0.227318      0.438921      0.204671     Biso  1.000000 O
   O33        1.0     0.239982      0.735549      0.842003     Biso  1.000000 O
   O34        1.0     0.219983      0.351543      0.051293     Biso  1.000000 O
   O35        1.0     0.233101      0.060627      0.501485     Biso  1.000000 O
   O36        1.0     0.224891      0.124101      0.885749     Biso  1.000000 O
   O37        1.0     0.238661      0.362891      0.856133     Biso  1.000000 O
   O38        1.0     0.234526      0.449901      0.459492     Biso  1.000000 O
   O39        1.0     0.245271      0.860711      0.899660     Biso  1.000000 O
   O40        1.0     0.251077      0.489666      0.902389     Biso  1.000000 O
   O41        1.0     0.256595      0.247093      0.936393     Biso  1.000000 O
   O42        1.0     0.277807      0.449185      0.717792     Biso  1.000000 O
   O43        1.0     0.277837      0.623224      0.748412     Biso  1.000000 O
   O44        1.0     0.276011      0.827485      0.712401     Biso  1.000000 O
   O45        1.0     0.297359      0.124053      0.233291     Biso  1.000000 O
   O46        1.0     0.280472      0.051310      0.745822     Biso  1.000000 O
   O47        1.0     0.294123      0.325951      0.206418     Biso  1.000000 O
   O48        1.0     0.290783      0.956721      0.230798     Biso  1.000000 O
   O49        1.0     0.284760      0.555714      0.238554     Biso  1.000000 O
   O50        1.0     0.306468      0.744530      0.432464     Biso  1.000000 O
   O51        1.0     0.339516      0.118226      0.419533     Biso  1.000000 O
   O52        1.0     0.320862      0.358779      0.395281     Biso  1.000000 O
   O53        1.0     0.325981      0.985614      0.416745     Biso  1.000000 O
   O54        1.0     0.332893      0.953993      0.950911     Biso  1.000000 O
   O55        1.0     0.331472      0.234950      0.336352     Biso  1.000000 O
   O56        1.0     0.331218      0.567250      0.003623     Biso  1.000000 O
   O57        1.0     0.330442      0.659677      0.575895     Biso  1.000000 O
   O58        1.0     0.328102      0.860957      0.356719     Biso  1.000000 O
   O59        1.0     0.340733      0.621178      0.387620     Biso  1.000000 O
   O60        1.0     0.347357      0.844883      0.550753     Biso  1.000000 O
   O61        1.0     0.340873      0.940310      0.690272     Biso  1.000000 O
   O62        1.0     0.340614      0.147231      0.973192     Biso  1.000000 O
   O63        1.0     0.348198      0.488079      0.379782     Biso  1.000000 O
   O64        1.0     0.340967      0.345611      0.978035     Biso  1.000000 O
   O65        1.0     0.361302      0.542548      0.655976     Biso  1.000000 O
   O66        1.0     0.352324      0.052267      0.582772     Biso  1.000000 O
   O67        1.0     0.347783      0.428832      0.555091     Biso  1.000000 O
   O68        1.0     0.404901      0.657052      0.732002     Biso  1.000000 O
   O69        1.0     0.408301      0.829084      0.721572     Biso  1.000000 O
   O70        1.0     0.407968      0.427126      0.726393     Biso  1.000000 O
   O71        1.0     0.411728      0.044667      0.753002     Biso  1.000000 O
   O72        1.0     0.422928      0.150162      0.274892     Biso  1.000000 O
   O73        1.0     0.424246      0.862599      0.912154     Biso  1.000000 O
   O74        1.0     0.418367      0.323601      0.269936     Biso  1.000000 O
   O75        1.0     0.415002      0.944583      0.282393     Biso  1.000000 O
   O76        1.0     0.415802      0.563631      0.254180     Biso  1.000000 O
   O77        1.0     0.413972      0.498177      0.890469     Biso  1.000000 O
   O78        1.0     0.425292      0.246977      0.933249     Biso  1.000000 O
   O79        1.0     0.433217      0.628522      0.920410     Biso  1.000000 O
   O80        1.0     0.425088      0.922687      0.086135     Biso  1.000000 O
   O81        1.0     0.455959      0.992174      0.924002     Biso  1.000000 O
   O82        1.0     0.453683      0.544720      0.065326     Biso  1.000000 O
   O83        1.0     0.438816      0.442381      0.188038     Biso  1.000000 O
   O84        1.0     0.440134      0.043683      0.156975     Biso  1.000000 O
   O85        1.0     0.449175      0.164601      0.083144     Biso  1.000000 O
   O86        1.0     0.457937      0.124708      0.892687     Biso  1.000000 O
   O87        1.0     0.452152      0.331966      0.078766     Biso  1.000000 O
   O88        1.0     0.464449      0.745397      0.848768     Biso  1.000000 O
   O89        1.0     0.455907      0.371328      0.890284     Biso  1.000000 O
   O90        1.0     0.527278      0.855073      0.788934     Biso  1.000000 O
   O91        1.0     0.524722      0.463178      0.794426     Biso  1.000000 O
   O92        1.0     0.528580      0.637596      0.783045     Biso  1.000000 O
   O93        1.0     0.530369      0.948331      0.199461     Biso  1.000000 O
   O94        1.0     0.538751      0.047317      0.794349     Biso  1.000000 O
   O95        1.0     0.539362      0.528792      0.207971     Biso  1.000000 O
   O96        1.0     0.542082      0.119664      0.211778     Biso  1.000000 O
   O97        1.0     0.539422      0.360745      0.218516     Biso  1.000000 O
   O98        1.0     0.616915      0.825731      0.925709     Biso  1.000000 O
   O99        1.0     0.617269      0.944651      0.841283     Biso  1.000000 O
   O100       1.0     0.611993      0.619604      0.113305     Biso  1.000000 O
   O101       1.0     0.593411      0.246006      0.159299     Biso  1.000000 O
   O102       1.0     0.607965      0.438517      0.940064     Biso  1.000000 O
   O103       1.0     0.621974      0.548979      0.831793     Biso  1.000000 O
   O104       1.0     0.613561      0.663918      0.926578     Biso  1.000000 O
   O105       1.0     0.641612      0.361167      0.091385     Biso  1.000000 O
   O106       1.0     0.645979      0.064229      0.910033     Biso  1.000000 O
   O107       1.0     0.616284      0.867595      0.114611     Biso  1.000000 O
   O108       1.0     0.655926      0.125522      0.085636     Biso  1.000000 O
   O109       1.0     0.650398      0.838071      0.734128     Biso  1.000000 O
   O110       1.0     0.646545      0.743687      0.073775     Biso  1.000000 O
   O111       1.0     0.649461      0.492585      0.108764     Biso  1.000000 O
   O112       1.0     0.648501      0.431401      0.751802     Biso  1.000000 O
   O113       1.0     0.652345      0.661382      0.736356     Biso  1.000000 O
   O114       1.0     0.654750      0.039135      0.714178     Biso  1.000000 O
   O115       1.0     0.653639      0.953682      0.253841     Biso  1.000000 O
   O116       1.0     0.656616      0.558698      0.276380     Biso  1.000000 O
   O117       1.0     0.665855      0.165089      0.291138     Biso  1.000000 O
   O118       1.0     0.656132      0.327324      0.282300     Biso  1.000000 O
   O119       1.0     0.704460      0.443324      0.348405     Biso  1.000000 O
   O120       1.0     0.717330      0.932460      0.421834     Biso  1.000000 O
   O121       1.0     0.722152      0.559582      0.441296     Biso  1.000000 O
   O122       1.0     0.731878      0.860638      0.582970     Biso  1.000000 O
   O123       1.0     0.710714      0.507814      0.621887     Biso  1.000000 O
   O124       1.0     0.723165      0.374006      0.620656     Biso  1.000000 O
   O125       1.0     0.726518      0.154398      0.453909     Biso  1.000000 O
   O126       1.0     0.743243      0.119597      0.642303     Biso  1.000000 O
   O127       1.0     0.726577      0.643169      0.020815     Biso  1.000000 O
   O128       1.0     0.744316      0.750776      0.687705     Biso  1.000000 O
   O129       1.0     0.729803      0.841330      0.022336     Biso  1.000000 O
   O130       1.0     0.733748      0.426897      0.992809     Biso  1.000000 O
   O131       1.0     0.741121      0.030454      0.038642     Biso  1.000000 O
   O132       1.0     0.743308      0.635051      0.597087     Biso  1.000000 O
   O133       1.0     0.728685      0.048380      0.330241     Biso  1.000000 O
   O134       1.0     0.764959      0.241821      0.587415     Biso  1.000000 O
   O135       1.0     0.732419      0.322524      0.427952     Biso  1.000000 O
   O136       1.0     0.775649      0.868200      0.769039     Biso  1.000000 O
   O137       1.0     0.776304      0.642791      0.789358     Biso  1.000000 O
   O138       1.0     0.778689      0.447704      0.764103     Biso  1.000000 O
   O139       1.0     0.784098      0.940429      0.252747     Biso  1.000000 O
   O140       1.0     0.778314      0.030444      0.778752     Biso  1.000000 O
   O141       1.0     0.786226      0.533126      0.274504     Biso  1.000000 O
   O142       1.0     0.800077      0.154819      0.292938     Biso  1.000000 O
   O143       1.0     0.784678      0.360739      0.252968     Biso  1.000000 O
   O144       1.0     0.821868      0.496863      0.091429     Biso  1.000000 O
   O145       1.0     0.812661      0.740519      0.061813     Biso  1.000000 O
   O146       1.0     0.826339      0.124331      0.104166     Biso  1.000000 O
   O147       1.0     0.829255      0.537977      0.550953     Biso  1.000000 O
   O148       1.0     0.836778      0.919694      0.498926     Biso  1.000000 O
   O149       1.0     0.827684      0.623538      0.143372     Biso  1.000000 O
   O150       1.0     0.828844      0.249480      0.163697     Biso  1.000000 O
   O151       1.0     0.841859      0.861930      0.120840     Biso  1.000000 O
   O152       1.0     0.847610      0.141458      0.526872     Biso  1.000000 O
   O153       1.0     0.857019      0.994675      0.108321     Biso  1.000000 O
   O154       1.0     0.864551      0.545260      0.803353     Biso  1.000000 O
   O155       1.0     0.853777      0.348046      0.532595     Biso  1.000000 O
   O156       1.0     0.855401      0.439547      0.920735     Biso  1.000000 O
   O157       1.0     0.849137      0.636015      0.949518     Biso  1.000000 O
   O158       1.0     0.837886      0.364732      0.075141     Biso  1.000000 O
   O159       1.0     0.849949      0.060790      0.938347     Biso  1.000000 O
   O160       1.0     0.844473      0.831331      0.928839     Biso  1.000000 O
   O161       1.0     0.870378      0.946757      0.839558     Biso  1.000000 O
   O162       1.0     0.901265      0.830940      0.754986     Biso  1.000000 O
   O163       1.0     0.906800      0.666780      0.777598     Biso  1.000000 O
   O164       1.0     0.908221      0.428083      0.742413     Biso  1.000000 O
   O165       1.0     0.906002      0.065849      0.765864     Biso  1.000000 O
   O166       1.0     0.914869      0.925239      0.250031     Biso  1.000000 O
   O167       1.0     0.910786      0.536935      0.222797     Biso  1.000000 O
   O168       1.0     0.922250      0.167081      0.227012     Biso  1.000000 O
   O169       1.0     0.919290      0.988721      0.611605     Biso  1.000000 O
   O170       1.0     0.914318      0.339923      0.230953     Biso  1.000000 O
   O171       1.0     0.924657      0.624835      0.589371     Biso  1.000000 O
   O172       1.0     0.955737      0.156033      0.418889     Biso  1.000000 O
   O173       1.0     0.924669      0.561500      0.417167     Biso  1.000000 O
   O174       1.0     0.932186      0.240504      0.567865     Biso  1.000000 O
   O175       1.0     0.957454      0.950516      0.433170     Biso  1.000000 O
   O176       1.0     0.950540      0.493965      0.580824     Biso  1.000000 O
   O177       1.0     0.943650      0.860733      0.572717     Biso  1.000000 O
   O178       1.0     0.956115      0.317430      0.415828     Biso  1.000000 O
   O179       1.0     0.946687      0.048596      0.302131     Biso  1.000000 O
   O180       1.0     0.950086      0.440944      0.347228     Biso  1.000000 O
   O181       1.0     0.964781      0.114877      0.604827     Biso  1.000000 O
   O182       1.0     0.975025      0.363434      0.600311     Biso  1.000000 O
   O183       1.0     0.967491      0.742702      0.646312     Biso  1.000000 O
   O184       1.0     0.026219      0.025576      0.715589     Biso  1.000000 O
   O185       1.0     0.026645      0.633310      0.714521     Biso  1.000000 O
   O186       1.0     0.040536      0.956309      0.283107     Biso  1.000000 O
   O187       1.0     0.143816      0.002644      0.387027     Biso  1.000000 O
   O188       1.0     0.028478      0.849023      0.723912     Biso  1.000000 O
   O189       1.0     0.035760      0.450386      0.713219     Biso  1.000000 O
   O190       1.0     0.214556      0.990550      0.891846     Biso  1.000000 O
   O191       1.0     0.747424      0.992595      0.592660     Biso  1.000000 O
   O192       1.0     0.617600      0.996951      0.072089     Biso  1.000000 O
   O193       1.0     0.612434      0.292633      0.579229     Biso  1.000000 O
   O194       1.0     0.594995      0.156461      0.564333     Biso  1.000000 O
   O195       1.0     0.634154      0.207476      0.780821     Biso  1.000000 O
   O196       1.0     0.499538      0.219950      0.696958     Biso  1.000000 O
   O197       1.0     0.453585      0.150428      0.567678     Biso  1.000000 O
   O198       1.0     0.533128      0.061433      0.407855     Biso  1.000000 O
   O199       1.0     0.533087      0.218414      0.408141     Biso  1.000000 O
   Si1        1.0     0.103156      0.016654      0.684727     Biso  1.000000 Si
   Si2        1.0     0.102865      0.624566      0.678937     Biso  1.000000 Si
   Si3        1.0     0.113693      0.939635      0.325373     Biso  1.000000 Si
   Si4        1.0     0.105158      0.859976      0.692237     Biso  1.000000 Si
   Si5        1.0     0.110497      0.323707      0.316217     Biso  1.000000 Si
   Si6        1.0     0.111760      0.168118      0.327386     Biso  1.000000 Si
   Si7        1.0     0.111265      0.467862      0.683109     Biso  1.000000 Si
   Si8        1.0     0.101507      0.551979      0.339878     Biso  1.000000 Si
   Si9        1.0     0.148500      0.824728      0.471785     Biso  1.000000 Si
   Si10       1.0     0.154987      0.058619      0.472563     Biso  1.000000 Si
   Si11       1.0     0.156134      0.433550      0.470473     Biso  1.000000 Si
   Si12       1.0     0.146404      0.671290      0.466466     Biso  1.000000 Si
   Si13       1.0     0.255059      0.933113      0.951516     Biso  1.000000 Si
   Si14       1.0     0.264001      0.326467      0.956692     Biso  1.000000 Si
   Si15       1.0     0.263087      0.169375      0.967276     Biso  1.000000 Si
   Si16       1.0     0.254111      0.553550      0.975928     Biso  1.000000 Si
   Si17       1.0     0.227964      0.812030      0.806793     Biso  1.000000 Si
   Si18       1.0     0.225179      0.120693      0.179831     Biso  1.000000 Si
   Si19       1.0     0.225244      0.361009      0.171214     Biso  1.000000 Si
   Si20       1.0     0.230951      0.438571      0.814237     Biso  1.000000 Si
   Si21       1.0     0.219837      0.519430      0.192948     Biso  1.000000 Si
   Si22       1.0     0.217811      0.056302      0.821037     Biso  1.000000 Si
   Si23       1.0     0.221276      0.964043      0.172258     Biso  1.000000 Si
   Si24       1.0     0.222173      0.658006      0.818978     Biso  1.000000 Si
   Si25       1.0     0.409581      0.932594      0.968694     Biso  1.000000 Si
   Si26       1.0     0.407707      0.559332      0.969522     Biso  1.000000 Si
   Si27       1.0     0.417850      0.170361      0.972811     Biso  1.000000 Si
   Si28       1.0     0.456256      0.823025      0.818033     Biso  1.000000 Si
   Si29       1.0     0.418286      0.324255      0.970414     Biso  1.000000 Si
   Si30       1.0     0.462079      0.364712      0.188119     Biso  1.000000 Si
   Si31       1.0     0.465635      0.119163      0.181164     Biso  1.000000 Si
   Si32       1.0     0.462059      0.520131      0.179516     Biso  1.000000 Si
   Si33       1.0     0.465488      0.051122      0.842142     Biso  1.000000 Si
   Si34       1.0     0.453446      0.965142      0.180901     Biso  1.000000 Si
   Si35       1.0     0.457985      0.666966      0.820855     Biso  1.000000 Si
   Si36       1.0     0.451025      0.440155      0.826422     Biso  1.000000 Si
   Si37       1.0     0.343394      0.620061      0.678693     Biso  1.000000 Si
   Si38       1.0     0.343456      0.860434      0.668999     Biso  1.000000 Si
   Si39       1.0     0.341444      0.311974      0.302118     Biso  1.000000 Si
   Si40       1.0     0.348483      0.462505      0.664644     Biso  1.000000 Si
   Si41       1.0     0.339815      0.937431      0.321451     Biso  1.000000 Si
   Si42       1.0     0.346734      0.556714      0.315289     Biso  1.000000 Si
   Si43       1.0     0.345925      0.020621      0.694897     Biso  1.000000 Si
   Si44       1.0     0.347213      0.157075      0.314204     Biso  1.000000 Si
   Si45       1.0     0.311224      0.053546      0.477643     Biso  1.000000 Si
   Si46       1.0     0.312261      0.431494      0.447082     Biso  1.000000 Si
   Si47       1.0     0.299932      0.667043      0.465260     Biso  1.000000 Si
   Si48       1.0     0.301763      0.823556      0.456017     Biso  1.000000 Si
   Si49       1.0     0.806807      0.818880      0.033711     Biso  1.000000 Si
   Si50       1.0     0.803906      0.661174      0.042619     Biso  1.000000 Si
   Si51       1.0     0.817815      0.053031      0.048319     Biso  1.000000 Si
   Si52       1.0     0.811872      0.432068      0.020929     Biso  1.000000 Si
   Si53       1.0     0.848509      0.931083      0.182514     Biso  1.000000 Si
   Si54       1.0     0.841933      0.328341      0.182375     Biso  1.000000 Si
   Si55       1.0     0.844686      0.173197      0.195932     Biso  1.000000 Si
   Si56       1.0     0.847778      0.869641      0.823004     Biso  1.000000 Si
   Si57       1.0     0.850973      0.025474      0.830252     Biso  1.000000 Si
   Si58       1.0     0.849185      0.622606      0.830292     Biso  1.000000 Si
   Si59       1.0     0.836146      0.547324      0.182841     Biso  1.000000 Si
   Si60       1.0     0.851232      0.465183      0.806543     Biso  1.000000 Si
   Si61       1.0     0.954636      0.048892      0.673150     Biso  1.000000 Si
   Si62       1.0     0.956269      0.666170      0.681966     Biso  1.000000 Si
   Si63       1.0     0.960126      0.820872      0.675084     Biso  1.000000 Si
   Si64       1.0     0.953259      0.520269      0.321832     Biso  1.000000 Si
   Si65       1.0     0.965921      0.433781      0.658943     Biso  1.000000 Si
   Si66       1.0     0.964676      0.970132      0.316604     Biso  1.000000 Si
   Si67       1.0     0.964842      0.363631      0.317924     Biso  1.000000 Si
   Si68       1.0     0.967108      0.126993      0.307783     Biso  1.000000 Si
   Si69       1.0     0.927177      0.318031      0.529436     Biso  1.000000 Si
   Si70       1.0     0.913778      0.929875      0.528966     Biso  1.000000 Si
   Si71       1.0     0.925116      0.164218      0.529444     Biso  1.000000 Si
   Si72       1.0     0.907153      0.554504      0.534908     Biso  1.000000 Si
   Si73       1.0     0.716772      0.439616      0.688235     Biso  1.000000 Si
   Si74       1.0     0.725518      0.829139      0.693974     Biso  1.000000 Si
   Si75       1.0     0.732438      0.044182      0.682400     Biso  1.000000 Si
   Si76       1.0     0.721032      0.968508      0.313696     Biso  1.000000 Si
   Si77       1.0     0.728703      0.672062      0.702394     Biso  1.000000 Si
   Si78       1.0     0.717591      0.523257      0.334313     Biso  1.000000 Si
   Si79       1.0     0.751773      0.559793      0.553014     Biso  1.000000 Si
   Si80       1.0     0.758498      0.926385      0.524860     Biso  1.000000 Si
   Si81       1.0     0.773160      0.165993      0.553940     Biso  1.000000 Si
   Si82       1.0     0.730254      0.128565      0.337463     Biso  1.000000 Si
   Si83       1.0     0.721968      0.365528      0.327424     Biso  1.000000 Si
   Si84       1.0     0.664675      0.056587      0.027955     Biso  1.000000 Si
   Si85       1.0     0.652424      0.820164      0.033901     Biso  1.000000 Si
   Si86       1.0     0.658287      0.429947      0.033213     Biso  1.000000 Si
   Si87       1.0     0.650075      0.667142      0.033874     Biso  1.000000 Si
   Si88       1.0     0.606959      0.322233      0.183627     Biso  1.000000 Si
   Si89       1.0     0.613715      0.549938      0.175266     Biso  1.000000 Si
   Si90       1.0     0.604544      0.627675      0.819417     Biso  1.000000 Si
   Si91       1.0     0.614369      0.024002      0.817263     Biso  1.000000 Si
   Si92       1.0     0.605436      0.942285      0.159138     Biso  1.000000 Si
   Si93       1.0     0.603474      0.866007      0.822879     Biso  1.000000 Si
   Si94       1.0     0.601178      0.470595      0.829202     Biso  1.000000 Si
   Al1        1.0     0.772610      0.323945      0.545546     Biso  1.000000 Al
   Al2        1.0     0.614714      0.163652      0.182617     Biso  1.000000 Al
   H1         1.0     0.464716      0.981068      0.533372     Biso  1.000000 H
   H2         1.0     0.490119      0.944097      0.647827     Biso  1.000000 H
   H3         1.0     0.487892      0.857395      0.510057     Biso  1.000000 H
   H4         1.0     0.543138      0.907206      0.438959     Biso  1.000000 H
   H5         1.0     0.570068      0.869848      0.551963     Biso  1.000000 H
   H6         1.0     0.642586      0.326713      0.606898     Biso  1.000000 H
   H7         1.0     0.615812      0.116074      0.590865     Biso  1.000000 H
   H8         1.0     0.681644      0.213904      0.774291     Biso  1.000000 H
   H9         1.0     0.490100      0.208641      0.766258     Biso  1.000000 H
   H10        1.0     0.472441      0.183876      0.640107     Biso  1.000000 H
   H11        1.0     0.420517      0.115174      0.578027     Biso  1.000000 H
   H12        1.0     0.544100      0.073647      0.338834     Biso  1.000000 H
   H13        1.0     0.500128      0.226635      0.356878     Biso  1.000000 H
   H14        1.0     0.546126      0.992951      0.577346     Biso  1.000000 H
   Ca1        1.0     0.641992      0.245741      0.425820     Biso  1.000000 Ca
   Ga1        1.0     0.591343      0.226424      0.668196     Biso  1.000000 Ga
   Ga2        1.0     0.520074      0.137565      0.474028     Biso  1.000000 Ga
   C1         1.0     0.505866      0.956303      0.571790     Biso  1.000000 C
   C2         1.0     0.528030      0.894245      0.515060     Biso  1.000000 C
