# Supplementary material for: High Stability of Methanol to Aromatic Conversion over Bimetallic Ca,Ga-Modified ZSM-5
Source: ACS Catal. 2022 Feb 23;12(5):3189–200. doi: 10.1021/acscatal.1c05481 (PMC8902757; doi:10.1021/acscatal.1c05481)
Supplement: Supplementary file 1 — cs1c05481_si_001.zip [file cs1c05481_si_001.zip › SI_structures/NEB/CaGa4W/1Step/TS.cif]

#======================================================================

# CRYSTAL DATA

#----------------------------------------------------------------------

data_VESTA_phase_1


_chemical_name_common                  'O    Si   Al   H    Ca   Ga   C       '
_cell_length_a                         20.24050
_cell_length_b                         20.01540
_cell_length_c                         13.43920
_cell_angle_alpha                      90
_cell_angle_beta                       90
_cell_angle_gamma                      90
_space_group_name_H-M_alt              'P 1'
_space_group_IT_number                 1

loop_
_space_group_symop_operation_xyz
   'x, y, z'

loop_
   _atom_site_label
   _atom_site_occupancy
   _atom_site_fract_x
   _atom_site_fract_y
   _atom_site_fract_z
   _atom_site_adp_type
   _atom_site_B_iso_or_equiv
   _atom_site_type_symbol
   O1         1.0     0.027464      0.548819      0.293865     Biso  1.000000 O
   O2         1.0     0.045471      0.142306      0.277755     Biso  1.000000 O
   O3         1.0     0.039234      0.361359      0.275357     Biso  1.000000 O
   O4         1.0     0.104672      0.633008      0.385954     Biso  1.000000 O
   O5         1.0     0.110741      0.881245      0.393573     Biso  1.000000 O
   O6         1.0     0.112481      0.048722      0.571584     Biso  1.000000 O
   O7         1.0     0.101582      0.253621      0.347591     Biso  1.000000 O
   O8         1.0     0.116150      0.673456      0.575035     Biso  1.000000 O
   O9         1.0     0.113775      0.503104      0.425026     Biso  1.000000 O
   O10        1.0     0.116071      0.837233      0.578975     Biso  1.000000 O
   O11        1.0     0.124264      0.945429      0.693405     Biso  1.000000 O
   O12        1.0     0.119226      0.552909      0.653299     Biso  1.000000 O
   O13        1.0     0.142057      0.755840      0.428195     Biso  1.000000 O
   O14        1.0     0.137156      0.430928      0.584824     Biso  1.000000 O
   O15        1.0     0.130171      0.138841      0.431820     Biso  1.000000 O
   O16        1.0     0.151204      0.658846      0.763475     Biso  1.000000 O
   O17        1.0     0.137752      0.372326      0.407894     Biso  1.000000 O
   O18        1.0     0.151286      0.827490      0.769807     Biso  1.000000 O
   O19        1.0     0.148861      0.066655      0.760643     Biso  1.000000 O
   O20        1.0     0.154904      0.456881      0.778523     Biso  1.000000 O
   O21        1.0     0.172424      0.163818      0.249135     Biso  1.000000 O
   O22        1.0     0.160762      0.334027      0.219694     Biso  1.000000 O
   O23        1.0     0.162464      0.935157      0.230185     Biso  1.000000 O
   O24        1.0     0.153666      0.549930      0.249000     Biso  1.000000 O
   O25        1.0     0.232051      0.934034      0.067437     Biso  1.000000 O
   O26        1.0     0.212404      0.547021      0.075653     Biso  1.000000 O
   O27        1.0     0.221227      0.625865      0.922634     Biso  1.000000 O
   O28        1.0     0.206484      0.051179      0.155631     Biso  1.000000 O
   O29        1.0     0.222638      0.651946      0.462526     Biso  1.000000 O
   O30        1.0     0.226606      0.852885      0.477062     Biso  1.000000 O
   O31        1.0     0.230386      0.169937      0.076386     Biso  1.000000 O
   O32        1.0     0.228671      0.445664      0.200332     Biso  1.000000 O
   O33        1.0     0.240540      0.742044      0.837865     Biso  1.000000 O
   O34        1.0     0.220268      0.357684      0.048067     Biso  1.000000 O
   O35        1.0     0.232306      0.067537      0.499285     Biso  1.000000 O
   O36        1.0     0.224041      0.129249      0.889241     Biso  1.000000 O
   O37        1.0     0.239305      0.369809      0.852828     Biso  1.000000 O
   O38        1.0     0.233996      0.456609      0.454975     Biso  1.000000 O
   O39        1.0     0.242831      0.866063      0.901231     Biso  1.000000 O
   O40        1.0     0.249762      0.496244      0.902114     Biso  1.000000 O
   O41        1.0     0.256019      0.253468      0.931884     Biso  1.000000 O
   O42        1.0     0.277826      0.458054      0.716772     Biso  1.000000 O
   O43        1.0     0.279268      0.629144      0.747502     Biso  1.000000 O
   O44        1.0     0.276037      0.837189      0.713334     Biso  1.000000 O
   O45        1.0     0.298825      0.130139      0.233327     Biso  1.000000 O
   O46        1.0     0.279551      0.054941      0.750648     Biso  1.000000 O
   O47        1.0     0.292795      0.331208      0.204673     Biso  1.000000 O
   O48        1.0     0.290313      0.967162      0.236429     Biso  1.000000 O
   O49        1.0     0.283866      0.562876      0.238652     Biso  1.000000 O
   O50        1.0     0.307257      0.751506      0.428215     Biso  1.000000 O
   O51        1.0     0.339157      0.126082      0.420753     Biso  1.000000 O
   O52        1.0     0.320433      0.365109      0.392847     Biso  1.000000 O
   O53        1.0     0.329230      0.993364      0.421786     Biso  1.000000 O
   O54        1.0     0.333417      0.957885      0.945351     Biso  1.000000 O
   O55        1.0     0.333548      0.241546      0.333911     Biso  1.000000 O
   O56        1.0     0.331139      0.573423      0.002039     Biso  1.000000 O
   O57        1.0     0.329043      0.668044      0.574242     Biso  1.000000 O
   O58        1.0     0.329890      0.869420      0.357453     Biso  1.000000 O
   O59        1.0     0.341511      0.627481      0.387086     Biso  1.000000 O
   O60        1.0     0.347717      0.849524      0.550765     Biso  1.000000 O
   O61        1.0     0.343495      0.947860      0.684953     Biso  1.000000 O
   O62        1.0     0.340889      0.154625      0.971225     Biso  1.000000 O
   O63        1.0     0.348507      0.494415      0.377912     Biso  1.000000 O
   O64        1.0     0.341252      0.350862      0.974964     Biso  1.000000 O
   O65        1.0     0.361364      0.549811      0.650279     Biso  1.000000 O
   O66        1.0     0.349374      0.063116      0.586961     Biso  1.000000 O
   O67        1.0     0.346258      0.434991      0.553220     Biso  1.000000 O
   O68        1.0     0.406044      0.663816      0.727120     Biso  1.000000 O
   O69        1.0     0.408617      0.836589      0.722075     Biso  1.000000 O
   O70        1.0     0.407838      0.435072      0.723626     Biso  1.000000 O
   O71        1.0     0.411115      0.052151      0.755004     Biso  1.000000 O
   O72        1.0     0.424667      0.153637      0.277745     Biso  1.000000 O
   O73        1.0     0.426761      0.866905      0.913915     Biso  1.000000 O
   O74        1.0     0.417570      0.331946      0.265824     Biso  1.000000 O
   O75        1.0     0.415574      0.954697      0.282683     Biso  1.000000 O
   O76        1.0     0.415185      0.570537      0.251789     Biso  1.000000 O
   O77        1.0     0.414383      0.504545      0.889380     Biso  1.000000 O
   O78        1.0     0.426875      0.253013      0.930425     Biso  1.000000 O
   O79        1.0     0.431688      0.635527      0.916222     Biso  1.000000 O
   O80        1.0     0.422969      0.929314      0.086334     Biso  1.000000 O
   O81        1.0     0.456736      0.996511      0.923106     Biso  1.000000 O
   O82        1.0     0.454111      0.553853      0.062988     Biso  1.000000 O
   O83        1.0     0.437745      0.449983      0.182450     Biso  1.000000 O
   O84        1.0     0.441171      0.051010      0.152727     Biso  1.000000 O
   O85        1.0     0.447380      0.173689      0.085418     Biso  1.000000 O
   O86        1.0     0.459425      0.128914      0.898273     Biso  1.000000 O
   O87        1.0     0.452652      0.339121      0.074988     Biso  1.000000 O
   O88        1.0     0.466664      0.751329      0.844631     Biso  1.000000 O
   O89        1.0     0.455636      0.377425      0.885793     Biso  1.000000 O
   O90        1.0     0.528108      0.862569      0.786808     Biso  1.000000 O
   O91        1.0     0.524733      0.470372      0.792151     Biso  1.000000 O
   O92        1.0     0.528817      0.642260      0.780981     Biso  1.000000 O
   O93        1.0     0.529959      0.955084      0.197502     Biso  1.000000 O
   O94        1.0     0.538356      0.052392      0.793082     Biso  1.000000 O
   O95        1.0     0.538712      0.535534      0.206473     Biso  1.000000 O
   O96        1.0     0.543135      0.126502      0.208932     Biso  1.000000 O
   O97        1.0     0.538853      0.369308      0.215124     Biso  1.000000 O
   O98        1.0     0.619404      0.831610      0.921107     Biso  1.000000 O
   O99        1.0     0.619218      0.951192      0.838376     Biso  1.000000 O
   O100       1.0     0.612375      0.626755      0.114245     Biso  1.000000 O
   O101       1.0     0.591328      0.253594      0.156912     Biso  1.000000 O
   O102       1.0     0.607150      0.444577      0.938179     Biso  1.000000 O
   O103       1.0     0.623034      0.554996      0.830278     Biso  1.000000 O
   O104       1.0     0.611840      0.669444      0.926355     Biso  1.000000 O
   O105       1.0     0.642247      0.368039      0.090192     Biso  1.000000 O
   O106       1.0     0.645684      0.071105      0.908514     Biso  1.000000 O
   O107       1.0     0.614291      0.874983      0.108931     Biso  1.000000 O
   O108       1.0     0.656098      0.133830      0.081702     Biso  1.000000 O
   O109       1.0     0.650721      0.845542      0.728772     Biso  1.000000 O
   O110       1.0     0.645755      0.750559      0.071646     Biso  1.000000 O
   O111       1.0     0.648501      0.499520      0.106236     Biso  1.000000 O
   O112       1.0     0.648242      0.437382      0.749865     Biso  1.000000 O
   O113       1.0     0.652496      0.668529      0.736708     Biso  1.000000 O
   O114       1.0     0.654549      0.047876      0.712894     Biso  1.000000 O
   O115       1.0     0.653523      0.958497      0.251061     Biso  1.000000 O
   O116       1.0     0.655955      0.563462      0.275953     Biso  1.000000 O
   O117       1.0     0.667861      0.173444      0.285446     Biso  1.000000 O
   O118       1.0     0.654078      0.333400      0.281316     Biso  1.000000 O
   O119       1.0     0.704166      0.448309      0.348283     Biso  1.000000 O
   O120       1.0     0.716555      0.941792      0.420709     Biso  1.000000 O
   O121       1.0     0.723759      0.565299      0.438471     Biso  1.000000 O
   O122       1.0     0.733477      0.866133      0.578337     Biso  1.000000 O
   O123       1.0     0.709912      0.513451      0.619011     Biso  1.000000 O
   O124       1.0     0.722125      0.379587      0.617863     Biso  1.000000 O
   O125       1.0     0.725025      0.158569      0.452042     Biso  1.000000 O
   O126       1.0     0.746042      0.124928      0.641407     Biso  1.000000 O
   O127       1.0     0.725813      0.650106      0.017942     Biso  1.000000 O
   O128       1.0     0.744204      0.756954      0.684623     Biso  1.000000 O
   O129       1.0     0.729938      0.848286      0.024013     Biso  1.000000 O
   O130       1.0     0.733141      0.434685      0.989949     Biso  1.000000 O
   O131       1.0     0.740739      0.037177      0.037886     Biso  1.000000 O
   O132       1.0     0.741696      0.640894      0.594829     Biso  1.000000 O
   O133       1.0     0.730535      0.055197      0.320461     Biso  1.000000 O
   O134       1.0     0.765272      0.246900      0.585360     Biso  1.000000 O
   O135       1.0     0.730980      0.326668      0.426064     Biso  1.000000 O
   O136       1.0     0.775923      0.874431      0.765484     Biso  1.000000 O
   O137       1.0     0.776819      0.649132      0.786153     Biso  1.000000 O
   O138       1.0     0.778557      0.453507      0.760311     Biso  1.000000 O
   O139       1.0     0.783333      0.943547      0.251786     Biso  1.000000 O
   O140       1.0     0.777396      0.035949      0.780031     Biso  1.000000 O
   O141       1.0     0.785208      0.536914      0.269864     Biso  1.000000 O
   O142       1.0     0.801072      0.162762      0.293647     Biso  1.000000 O
   O143       1.0     0.782890      0.365469      0.250906     Biso  1.000000 O
   O144       1.0     0.823343      0.503210      0.086944     Biso  1.000000 O
   O145       1.0     0.812512      0.746425      0.059946     Biso  1.000000 O
   O146       1.0     0.826552      0.129994      0.104878     Biso  1.000000 O
   O147       1.0     0.829202      0.544541      0.551558     Biso  1.000000 O
   O148       1.0     0.836920      0.928151      0.494794     Biso  1.000000 O
   O149       1.0     0.826451      0.629297      0.141282     Biso  1.000000 O
   O150       1.0     0.829363      0.255530      0.161015     Biso  1.000000 O
   O151       1.0     0.843401      0.867416      0.119046     Biso  1.000000 O
   O152       1.0     0.847268      0.147433      0.521413     Biso  1.000000 O
   O153       1.0     0.856122      0.000386      0.109026     Biso  1.000000 O
   O154       1.0     0.864115      0.550918      0.801458     Biso  1.000000 O
   O155       1.0     0.852442      0.354102      0.530153     Biso  1.000000 O
   O156       1.0     0.854971      0.444244      0.917080     Biso  1.000000 O
   O157       1.0     0.848551      0.641858      0.947378     Biso  1.000000 O
   O158       1.0     0.835790      0.370692      0.072585     Biso  1.000000 O
   O159       1.0     0.850178      0.066131      0.938766     Biso  1.000000 O
   O160       1.0     0.843078      0.837193      0.926680     Biso  1.000000 O
   O161       1.0     0.870276      0.952536      0.838532     Biso  1.000000 O
   O162       1.0     0.901454      0.836805      0.754021     Biso  1.000000 O
   O163       1.0     0.907433      0.672286      0.776100     Biso  1.000000 O
   O164       1.0     0.908238      0.434118      0.738979     Biso  1.000000 O
   O165       1.0     0.905042      0.071873      0.765290     Biso  1.000000 O
   O166       1.0     0.914359      0.931052      0.250378     Biso  1.000000 O
   O167       1.0     0.910314      0.543430      0.220887     Biso  1.000000 O
   O168       1.0     0.922917      0.173895      0.225849     Biso  1.000000 O
   O169       1.0     0.919076      0.995009      0.610846     Biso  1.000000 O
   O170       1.0     0.912959      0.347956      0.227659     Biso  1.000000 O
   O171       1.0     0.924819      0.631582      0.587065     Biso  1.000000 O
   O172       1.0     0.957102      0.161507      0.417686     Biso  1.000000 O
   O173       1.0     0.923219      0.567980      0.415096     Biso  1.000000 O
   O174       1.0     0.931353      0.246748      0.565020     Biso  1.000000 O
   O175       1.0     0.958487      0.957628      0.432333     Biso  1.000000 O
   O176       1.0     0.950929      0.500875      0.578455     Biso  1.000000 O
   O177       1.0     0.942202      0.867063      0.570823     Biso  1.000000 O
   O178       1.0     0.954142      0.323179      0.412164     Biso  1.000000 O
   O179       1.0     0.946788      0.054919      0.299581     Biso  1.000000 O
   O180       1.0     0.949533      0.447429      0.345913     Biso  1.000000 O
   O181       1.0     0.963438      0.121563      0.604337     Biso  1.000000 O
   O182       1.0     0.974332      0.369913      0.595720     Biso  1.000000 O
   O183       1.0     0.967306      0.749140      0.644415     Biso  1.000000 O
   O184       1.0     0.025583      0.032544      0.715029     Biso  1.000000 O
   O185       1.0     0.027228      0.640032      0.711810     Biso  1.000000 O
   O186       1.0     0.040166      0.962431      0.280682     Biso  1.000000 O
   O187       1.0     0.141559      0.010612      0.386937     Biso  1.000000 O
   O188       1.0     0.028186      0.855667      0.720939     Biso  1.000000 O
   O189       1.0     0.035901      0.455875      0.709547     Biso  1.000000 O
   O190       1.0     0.212974      0.996028      0.896418     Biso  1.000000 O
   O191       1.0     0.746956      0.997375      0.594243     Biso  1.000000 O
   O192       1.0     0.617008      0.005192      0.071323     Biso  1.000000 O
   O193       1.0     0.612497      0.295937      0.573950     Biso  1.000000 O
   O194       1.0     0.596828      0.154922      0.589247     Biso  1.000000 O
   O195       1.0     0.639334      0.225678      0.782106     Biso  1.000000 O
   O196       1.0     0.498769      0.234900      0.696836     Biso  1.000000 O
   O197       1.0     0.452563      0.156471      0.570190     Biso  1.000000 O
   O198       1.0     0.579167      0.071406      0.396434     Biso  1.000000 O
   O199       1.0     0.534682      0.205484      0.422030     Biso  1.000000 O
   Si1        1.0     0.102677      0.023456      0.685360     Biso  1.000000 Si
   Si2        1.0     0.103329      0.630814      0.676057     Biso  1.000000 Si
   Si3        1.0     0.113304      0.947325      0.323973     Biso  1.000000 Si
   Si4        1.0     0.104963      0.866589      0.690153     Biso  1.000000 Si
   Si5        1.0     0.109544      0.330850      0.312881     Biso  1.000000 Si
   Si6        1.0     0.111880      0.174831      0.326289     Biso  1.000000 Si
   Si7        1.0     0.111380      0.474027      0.680475     Biso  1.000000 Si
   Si8        1.0     0.100861      0.558403      0.338542     Biso  1.000000 Si
   Si9        1.0     0.148928      0.831730      0.469576     Biso  1.000000 Si
   Si10       1.0     0.153900      0.066328      0.472463     Biso  1.000000 Si
   Si11       1.0     0.155714      0.440235      0.467953     Biso  1.000000 Si
   Si12       1.0     0.146355      0.678273      0.463441     Biso  1.000000 Si
   Si13       1.0     0.255288      0.938254      0.952466     Biso  1.000000 Si
   Si14       1.0     0.264118      0.332749      0.953199     Biso  1.000000 Si
   Si15       1.0     0.263266      0.176609      0.966933     Biso  1.000000 Si
   Si16       1.0     0.253842      0.560572      0.974731     Biso  1.000000 Si
   Si17       1.0     0.227394      0.818886      0.805834     Biso  1.000000 Si
   Si18       1.0     0.226709      0.128235      0.179231     Biso  1.000000 Si
   Si19       1.0     0.224999      0.367585      0.168003     Biso  1.000000 Si
   Si20       1.0     0.230738      0.445807      0.812527     Biso  1.000000 Si
   Si21       1.0     0.219656      0.526147      0.191487     Biso  1.000000 Si
   Si22       1.0     0.216556      0.061412      0.824814     Biso  1.000000 Si
   Si23       1.0     0.222612      0.972248      0.172674     Biso  1.000000 Si
   Si24       1.0     0.222895      0.664246      0.816431     Biso  1.000000 Si
   Si25       1.0     0.409894      0.937420      0.967685     Biso  1.000000 Si
   Si26       1.0     0.407543      0.566411      0.967141     Biso  1.000000 Si
   Si27       1.0     0.418308      0.177171      0.973161     Biso  1.000000 Si
   Si28       1.0     0.457706      0.829311      0.817104     Biso  1.000000 Si
   Si29       1.0     0.418807      0.330506      0.966892     Biso  1.000000 Si
   Si30       1.0     0.461581      0.372456      0.184152     Biso  1.000000 Si
   Si31       1.0     0.466286      0.126267      0.180259     Biso  1.000000 Si
   Si32       1.0     0.461590      0.527617      0.176563     Biso  1.000000 Si
   Si33       1.0     0.465673      0.056989      0.843583     Biso  1.000000 Si
   Si34       1.0     0.453126      0.972607      0.178898     Biso  1.000000 Si
   Si35       1.0     0.458467      0.672956      0.817089     Biso  1.000000 Si
   Si36       1.0     0.451081      0.447049      0.823729     Biso  1.000000 Si
   Si37       1.0     0.343745      0.627066      0.675384     Biso  1.000000 Si
   Si38       1.0     0.344050      0.867513      0.668243     Biso  1.000000 Si
   Si39       1.0     0.341389      0.318717      0.299357     Biso  1.000000 Si
   Si40       1.0     0.348156      0.469917      0.661844     Biso  1.000000 Si
   Si41       1.0     0.340830      0.946403      0.324176     Biso  1.000000 Si
   Si42       1.0     0.346612      0.563301      0.313946     Biso  1.000000 Si
   Si43       1.0     0.345304      0.027841      0.696867     Biso  1.000000 Si
   Si44       1.0     0.348478      0.163358      0.314509     Biso  1.000000 Si
   Si45       1.0     0.310838      0.061908      0.479669     Biso  1.000000 Si
   Si46       1.0     0.311804      0.437880      0.444459     Biso  1.000000 Si
   Si47       1.0     0.299969      0.674229      0.462533     Biso  1.000000 Si
   Si48       1.0     0.302521      0.830143      0.454660     Biso  1.000000 Si
   Si49       1.0     0.806865      0.824902      0.032692     Biso  1.000000 Si
   Si50       1.0     0.803278      0.667165      0.040369     Biso  1.000000 Si
   Si51       1.0     0.817650      0.059005      0.048646     Biso  1.000000 Si
   Si52       1.0     0.811437      0.438246      0.017522     Biso  1.000000 Si
   Si53       1.0     0.848277      0.936222      0.182161     Biso  1.000000 Si
   Si54       1.0     0.840625      0.334580      0.179902     Biso  1.000000 Si
   Si55       1.0     0.845123      0.179749      0.195569     Biso  1.000000 Si
   Si56       1.0     0.847528      0.875568      0.821110     Biso  1.000000 Si
   Si57       1.0     0.850564      0.031245      0.830381     Biso  1.000000 Si
   Si58       1.0     0.849264      0.628390      0.828096     Biso  1.000000 Si
   Si59       1.0     0.835814      0.552914      0.179779     Biso  1.000000 Si
   Si60       1.0     0.850986      0.470732      0.803277     Biso  1.000000 Si
   Si61       1.0     0.953841      0.055519      0.672524     Biso  1.000000 Si
   Si62       1.0     0.956507      0.672493      0.679984     Biso  1.000000 Si
   Si63       1.0     0.959682      0.827286      0.672981     Biso  1.000000 Si
   Si64       1.0     0.952470      0.526711      0.320201     Biso  1.000000 Si
   Si65       1.0     0.965849      0.439909      0.655396     Biso  1.000000 Si
   Si66       1.0     0.964548      0.976539      0.315216     Biso  1.000000 Si
   Si67       1.0     0.963502      0.370184      0.315279     Biso  1.000000 Si
   Si68       1.0     0.967688      0.133235      0.305990     Biso  1.000000 Si
   Si69       1.0     0.925838      0.324158      0.526251     Biso  1.000000 Si
   Si70       1.0     0.913765      0.936885      0.527074     Biso  1.000000 Si
   Si71       1.0     0.924601      0.170328      0.526985     Biso  1.000000 Si
   Si72       1.0     0.906858      0.561107      0.533258     Biso  1.000000 Si
   Si73       1.0     0.716131      0.445178      0.685358     Biso  1.000000 Si
   Si74       1.0     0.726098      0.835473      0.689835     Biso  1.000000 Si
   Si75       1.0     0.733134      0.050431      0.682234     Biso  1.000000 Si
   Si76       1.0     0.720803      0.975150      0.310543     Biso  1.000000 Si
   Si77       1.0     0.728487      0.678327      0.700212     Biso  1.000000 Si
   Si78       1.0     0.717523      0.527979      0.332454     Biso  1.000000 Si
   Si79       1.0     0.751491      0.565620      0.551242     Biso  1.000000 Si
   Si80       1.0     0.758774      0.933344      0.522356     Biso  1.000000 Si
   Si81       1.0     0.772826      0.171295      0.550850     Biso  1.000000 Si
   Si82       1.0     0.730432      0.135190      0.334319     Biso  1.000000 Si
   Si83       1.0     0.720687      0.370315      0.326386     Biso  1.000000 Si
   Si84       1.0     0.664686      0.064127      0.026421     Biso  1.000000 Si
   Si85       1.0     0.652475      0.826829      0.031302     Biso  1.000000 Si
   Si86       1.0     0.657841      0.436723      0.031050     Biso  1.000000 Si
   Si87       1.0     0.649340      0.673674      0.032853     Biso  1.000000 Si
   Si88       1.0     0.605987      0.329643      0.181548     Biso  1.000000 Si
   Si89       1.0     0.613294      0.556287      0.174374     Biso  1.000000 Si
   Si90       1.0     0.604691      0.633524      0.818572     Biso  1.000000 Si
   Si91       1.0     0.614530      0.030615      0.816130     Biso  1.000000 Si
   Si92       1.0     0.605046      0.949111      0.156265     Biso  1.000000 Si
   Si93       1.0     0.604822      0.872628      0.819309     Biso  1.000000 Si
   Si94       1.0     0.601240      0.476788      0.827254     Biso  1.000000 Si
   Al1        1.0     0.771383      0.328968      0.543462     Biso  1.000000 Al
   Al2        1.0     0.615214      0.171922      0.178825     Biso  1.000000 Al
   H1         1.0     0.452251      0.009641      0.506158     Biso  1.000000 H
   H2         1.0     0.503736      0.029889      0.608449     Biso  1.000000 H
   H3         1.0     0.513908      0.907997      0.563490     Biso  1.000000 H
   H4         1.0     0.544676      0.930268      0.444071     Biso  1.000000 H
   H5         1.0     0.590595      0.950552      0.551818     Biso  1.000000 H
   H6         1.0     0.642073      0.331205      0.599397     Biso  1.000000 H
   H7         1.0     0.617999      0.119079      0.627921     Biso  1.000000 H
   H8         1.0     0.685863      0.232239      0.766312     Biso  1.000000 H
   H9         1.0     0.486992      0.233992      0.767130     Biso  1.000000 H
   H10        1.0     0.466388      0.188565      0.629861     Biso  1.000000 H
   H11        1.0     0.417841      0.124441      0.588611     Biso  1.000000 H
   H12        1.0     0.566011      0.082510      0.327480     Biso  1.000000 H
   H13        1.0     0.498313      0.208450      0.374821     Biso  1.000000 H
   H14        1.0     0.541038      0.037190      0.448872     Biso  1.000000 H
   Ca1        1.0     0.638520      0.249219      0.422315     Biso  1.000000 Ca
   Ga1        1.0     0.589095      0.236325      0.673210     Biso  1.000000 Ga
   Ga2        1.0     0.531313      0.125023      0.496610     Biso  1.000000 Ga
   C1         1.0     0.503886      0.014897      0.529680     Biso  1.000000 C
   C2         1.0     0.540293      0.947007      0.521663     Biso  1.000000 C
