# Supplementary material for: High Stability of Methanol to Aromatic Conversion over Bimetallic Ca,Ga-Modified ZSM-5
Source: ACS Catal. 2022 Feb 23;12(5):3189–200. doi: 10.1021/acscatal.1c05481 (PMC8902757; doi:10.1021/acscatal.1c05481)
Supplement: Supplementary file 1 — cs1c05481_si_001.zip [file cs1c05481_si_001.zip › SI_structures/NEB/CaGa4W/3Step/FS.cif]

#======================================================================

# CRYSTAL DATA

#----------------------------------------------------------------------

data_VESTA_phase_1


_chemical_name_common                  'O    Si   Al   H    Ca   Ga           '
_cell_length_a                         20.24050
_cell_length_b                         20.01540
_cell_length_c                         13.43920
_cell_angle_alpha                      90
_cell_angle_beta                       90
_cell_angle_gamma                      90
_space_group_name_H-M_alt              'P 1'
_space_group_IT_number                 1

loop_
_space_group_symop_operation_xyz
   'x, y, z'

loop_
   _atom_site_label
   _atom_site_occupancy
   _atom_site_fract_x
   _atom_site_fract_y
   _atom_site_fract_z
   _atom_site_adp_type
   _atom_site_B_iso_or_equiv
   _atom_site_type_symbol
   O1         1.0     0.027497      0.955137      0.311044     Biso  1.000000 O
   O2         1.0     0.042400      0.358722      0.300586     Biso  1.000000 O
   O3         1.0     0.038732      0.141845      0.294760     Biso  1.000000 O
   O4         1.0     0.106193      0.870030      0.399176     Biso  1.000000 O
   O5         1.0     0.111014      0.623417      0.408309     Biso  1.000000 O
   O6         1.0     0.109315      0.449696      0.587873     Biso  1.000000 O
   O7         1.0     0.103790      0.248410      0.364395     Biso  1.000000 O
   O8         1.0     0.116873      0.831036      0.589309     Biso  1.000000 O
   O9         1.0     0.113863      0.998971      0.443391     Biso  1.000000 O
   O10        1.0     0.113234      0.667963      0.593341     Biso  1.000000 O
   O11        1.0     0.124717      0.557269      0.701648     Biso  1.000000 O
   O12        1.0     0.121806      0.949623      0.672933     Biso  1.000000 O
   O13        1.0     0.144071      0.748219      0.443338     Biso  1.000000 O
   O14        1.0     0.138390      0.071346      0.602064     Biso  1.000000 O
   O15        1.0     0.135288      0.364187      0.443310     Biso  1.000000 O
   O16        1.0     0.154996      0.842032      0.777648     Biso  1.000000 O
   O17        1.0     0.138516      0.129591      0.424974     Biso  1.000000 O
   O18        1.0     0.152095      0.674470      0.782375     Biso  1.000000 O
   O19        1.0     0.151083      0.438239      0.776223     Biso  1.000000 O
   O20        1.0     0.156989      0.047619      0.795226     Biso  1.000000 O
   O21        1.0     0.166651      0.337515      0.255006     Biso  1.000000 O
   O22        1.0     0.160325      0.165431      0.235730     Biso  1.000000 O
   O23        1.0     0.159105      0.566375      0.245367     Biso  1.000000 O
   O24        1.0     0.153227      0.956328      0.264788     Biso  1.000000 O
   O25        1.0     0.235418      0.569207      0.089459     Biso  1.000000 O
   O26        1.0     0.212590      0.949794      0.092699     Biso  1.000000 O
   O27        1.0     0.225341      0.872045      0.938199     Biso  1.000000 O
   O28        1.0     0.204792      0.451473      0.170293     Biso  1.000000 O
   O29        1.0     0.223863      0.852978      0.478458     Biso  1.000000 O
   O30        1.0     0.225886      0.650236      0.497725     Biso  1.000000 O
   O31        1.0     0.227272      0.335112      0.084093     Biso  1.000000 O
   O32        1.0     0.231415      0.055952      0.208241     Biso  1.000000 O
   O33        1.0     0.245594      0.757673      0.844656     Biso  1.000000 O
   O34        1.0     0.220489      0.148156      0.062838     Biso  1.000000 O
   O35        1.0     0.231214      0.439067      0.522653     Biso  1.000000 O
   O36        1.0     0.231573      0.374349      0.895307     Biso  1.000000 O
   O37        1.0     0.244475      0.130867      0.869767     Biso  1.000000 O
   O38        1.0     0.234547      0.044943      0.470499     Biso  1.000000 O
   O39        1.0     0.236537      0.637583      0.923984     Biso  1.000000 O
   O40        1.0     0.247736      0.003568      0.920406     Biso  1.000000 O
   O41        1.0     0.257406      0.249830      0.943163     Biso  1.000000 O
   O42        1.0     0.280758      0.040742      0.736193     Biso  1.000000 O
   O43        1.0     0.282742      0.873881      0.763485     Biso  1.000000 O
   O44        1.0     0.276998      0.651224      0.736576     Biso  1.000000 O
   O45        1.0     0.294159      0.368261      0.246120     Biso  1.000000 O
   O46        1.0     0.279864      0.460942      0.765234     Biso  1.000000 O
   O47        1.0     0.292420      0.171355      0.220778     Biso  1.000000 O
   O48        1.0     0.285580      0.532371      0.263475     Biso  1.000000 O
   O49        1.0     0.283368      0.939427      0.257651     Biso  1.000000 O
   O50        1.0     0.305354      0.751179      0.443664     Biso  1.000000 O
   O51        1.0     0.331511      0.376279      0.435514     Biso  1.000000 O
   O52        1.0     0.321403      0.136012      0.408108     Biso  1.000000 O
   O53        1.0     0.330347      0.509606      0.445541     Biso  1.000000 O
   O54        1.0     0.332197      0.548778      0.958174     Biso  1.000000 O
   O55        1.0     0.331148      0.260156      0.352455     Biso  1.000000 O
   O56        1.0     0.332200      0.929464      0.019810     Biso  1.000000 O
   O57        1.0     0.330198      0.833709      0.589783     Biso  1.000000 O
   O58        1.0     0.328796      0.632482      0.377979     Biso  1.000000 O
   O59        1.0     0.343479      0.874016      0.402784     Biso  1.000000 O
   O60        1.0     0.347116      0.657382      0.571052     Biso  1.000000 O
   O61        1.0     0.359808      0.553389      0.692757     Biso  1.000000 O
   O62        1.0     0.342725      0.346706      0.991315     Biso  1.000000 O
   O63        1.0     0.349873      0.007003      0.396127     Biso  1.000000 O
   O64        1.0     0.343105      0.154590      0.994838     Biso  1.000000 O
   O65        1.0     0.364651      0.952055      0.663581     Biso  1.000000 O
   O66        1.0     0.350140      0.434243      0.605301     Biso  1.000000 O
   O67        1.0     0.345808      0.067956      0.570580     Biso  1.000000 O
   O68        1.0     0.409060      0.838256      0.741137     Biso  1.000000 O
   O69        1.0     0.408125      0.670416      0.742756     Biso  1.000000 O
   O70        1.0     0.410626      0.066882      0.737992     Biso  1.000000 O
   O71        1.0     0.410838      0.444018      0.775087     Biso  1.000000 O
   O72        1.0     0.419582      0.349746      0.296155     Biso  1.000000 O
   O73        1.0     0.427710      0.638145      0.933948     Biso  1.000000 O
   O74        1.0     0.417391      0.173018      0.281085     Biso  1.000000 O
   O75        1.0     0.412119      0.547064      0.299242     Biso  1.000000 O
   O76        1.0     0.415063      0.932126      0.266451     Biso  1.000000 O
   O77        1.0     0.413043      0.001144      0.907100     Biso  1.000000 O
   O78        1.0     0.430230      0.250574      0.947880     Biso  1.000000 O
   O79        1.0     0.432660      0.870416      0.929838     Biso  1.000000 O
   O80        1.0     0.419820      0.572422      0.103570     Biso  1.000000 O
   O81        1.0     0.454846      0.508139      0.938049     Biso  1.000000 O
   O82        1.0     0.455237      0.951064      0.078624     Biso  1.000000 O
   O83        1.0     0.437438      0.053441      0.201119     Biso  1.000000 O
   O84        1.0     0.440495      0.451112      0.169512     Biso  1.000000 O
   O85        1.0     0.447926      0.326954      0.107360     Biso  1.000000 O
   O86        1.0     0.462231      0.375350      0.923144     Biso  1.000000 O
   O87        1.0     0.455875      0.162394      0.090867     Biso  1.000000 O
   O88        1.0     0.468308      0.753403      0.864968     Biso  1.000000 O
   O89        1.0     0.456042      0.127043      0.899820     Biso  1.000000 O
   O90        1.0     0.528568      0.642176      0.805958     Biso  1.000000 O
   O91        1.0     0.525973      0.031686      0.812547     Biso  1.000000 O
   O92        1.0     0.530887      0.861029      0.797225     Biso  1.000000 O
   O93        1.0     0.526683      0.549378      0.216015     Biso  1.000000 O
   O94        1.0     0.538621      0.450858      0.813246     Biso  1.000000 O
   O95        1.0     0.538877      0.968225      0.223687     Biso  1.000000 O
   O96        1.0     0.540056      0.375491      0.235330     Biso  1.000000 O
   O97        1.0     0.538547      0.133623      0.236414     Biso  1.000000 O
   O98        1.0     0.621618      0.674392      0.938149     Biso  1.000000 O
   O99        1.0     0.616786      0.552481      0.865584     Biso  1.000000 O
   O100       1.0     0.611797      0.877010      0.130322     Biso  1.000000 O
   O101       1.0     0.591327      0.249116      0.178657     Biso  1.000000 O
   O102       1.0     0.608435      0.057317      0.958157     Biso  1.000000 O
   O103       1.0     0.624797      0.947110      0.850216     Biso  1.000000 O
   O104       1.0     0.612802      0.832334      0.944177     Biso  1.000000 O
   O105       1.0     0.640783      0.135112      0.109384     Biso  1.000000 O
   O106       1.0     0.643931      0.432116      0.933541     Biso  1.000000 O
   O107       1.0     0.609492      0.629164      0.124140     Biso  1.000000 O
   O108       1.0     0.654099      0.369794      0.108666     Biso  1.000000 O
   O109       1.0     0.651753      0.654003      0.747900     Biso  1.000000 O
   O110       1.0     0.645940      0.752867      0.091901     Biso  1.000000 O
   O111       1.0     0.650338      0.003836      0.127686     Biso  1.000000 O
   O112       1.0     0.649845      0.064034      0.769530     Biso  1.000000 O
   O113       1.0     0.654685      0.834118      0.755538     Biso  1.000000 O
   O114       1.0     0.655815      0.458339      0.738686     Biso  1.000000 O
   O115       1.0     0.650045      0.552597      0.273592     Biso  1.000000 O
   O116       1.0     0.655333      0.936456      0.294741     Biso  1.000000 O
   O117       1.0     0.663773      0.328130      0.313360     Biso  1.000000 O
   O118       1.0     0.654810      0.167487      0.300936     Biso  1.000000 O
   O119       1.0     0.701622      0.051265      0.369149     Biso  1.000000 O
   O120       1.0     0.714580      0.560502      0.443427     Biso  1.000000 O
   O121       1.0     0.724487      0.934339      0.457345     Biso  1.000000 O
   O122       1.0     0.736627      0.634294      0.600768     Biso  1.000000 O
   O123       1.0     0.710960      0.987231      0.637574     Biso  1.000000 O
   O124       1.0     0.723826      0.121058      0.638424     Biso  1.000000 O
   O125       1.0     0.723210      0.349946      0.476103     Biso  1.000000 O
   O126       1.0     0.742452      0.375205      0.667339     Biso  1.000000 O
   O127       1.0     0.726368      0.852483      0.037138     Biso  1.000000 O
   O128       1.0     0.745191      0.743951      0.706437     Biso  1.000000 O
   O129       1.0     0.728641      0.653240      0.048509     Biso  1.000000 O
   O130       1.0     0.733762      0.070428      0.011136     Biso  1.000000 O
   O131       1.0     0.739767      0.464704      0.061791     Biso  1.000000 O
   O132       1.0     0.743954      0.859559      0.613962     Biso  1.000000 O
   O133       1.0     0.718568      0.449094      0.338177     Biso  1.000000 O
   O134       1.0     0.758942      0.255014      0.599472     Biso  1.000000 O
   O135       1.0     0.731889      0.172113      0.445177     Biso  1.000000 O
   O136       1.0     0.777039      0.627108      0.788418     Biso  1.000000 O
   O137       1.0     0.779434      0.852871      0.804673     Biso  1.000000 O
   O138       1.0     0.780168      0.046086      0.779460     Biso  1.000000 O
   O139       1.0     0.780858      0.557625      0.273871     Biso  1.000000 O
   O140       1.0     0.779959      0.465845      0.800358     Biso  1.000000 O
   O141       1.0     0.784295      0.965373      0.288382     Biso  1.000000 O
   O142       1.0     0.797282      0.345579      0.315738     Biso  1.000000 O
   O143       1.0     0.782666      0.131049      0.270593     Biso  1.000000 O
   O144       1.0     0.823912      0.001108      0.106553     Biso  1.000000 O
   O145       1.0     0.810877      0.755158      0.086029     Biso  1.000000 O
   O146       1.0     0.824883      0.370064      0.125270     Biso  1.000000 O
   O147       1.0     0.830203      0.956676      0.570117     Biso  1.000000 O
   O148       1.0     0.836488      0.569813      0.512631     Biso  1.000000 O
   O149       1.0     0.826865      0.874251      0.160101     Biso  1.000000 O
   O150       1.0     0.823649      0.246602      0.192030     Biso  1.000000 O
   O151       1.0     0.842455      0.632976      0.141248     Biso  1.000000 O
   O152       1.0     0.845578      0.353977      0.548571     Biso  1.000000 O
   O153       1.0     0.855280      0.499630      0.135049     Biso  1.000000 O
   O154       1.0     0.865750      0.951297      0.829307     Biso  1.000000 O
   O155       1.0     0.853172      0.149824      0.551944     Biso  1.000000 O
   O156       1.0     0.855046      0.061533      0.937272     Biso  1.000000 O
   O157       1.0     0.849701      0.855873      0.967856     Biso  1.000000 O
   O158       1.0     0.836852      0.134231      0.093862     Biso  1.000000 O
   O159       1.0     0.849417      0.436227      0.962526     Biso  1.000000 O
   O160       1.0     0.841830      0.666296      0.950193     Biso  1.000000 O
   O161       1.0     0.870677      0.550243      0.864863     Biso  1.000000 O
   O162       1.0     0.902992      0.665681      0.779496     Biso  1.000000 O
   O163       1.0     0.910418      0.831322      0.796686     Biso  1.000000 O
   O164       1.0     0.910086      0.066670      0.760992     Biso  1.000000 O
   O165       1.0     0.907923      0.431719      0.791732     Biso  1.000000 O
   O166       1.0     0.911595      0.570889      0.276617     Biso  1.000000 O
   O167       1.0     0.909745      0.960497      0.240995     Biso  1.000000 O
   O168       1.0     0.919192      0.328177      0.251262     Biso  1.000000 O
   O169       1.0     0.918552      0.507978      0.635519     Biso  1.000000 O
   O170       1.0     0.911916      0.156618      0.251780     Biso  1.000000 O
   O171       1.0     0.927266      0.871439      0.607246     Biso  1.000000 O
   O172       1.0     0.954570      0.340855      0.441928     Biso  1.000000 O
   O173       1.0     0.924830      0.934465      0.434530     Biso  1.000000 O
   O174       1.0     0.931726      0.255973      0.589503     Biso  1.000000 O
   O175       1.0     0.959717      0.544320      0.456874     Biso  1.000000 O
   O176       1.0     0.951090      0.002470      0.597520     Biso  1.000000 O
   O177       1.0     0.937236      0.636016      0.592994     Biso  1.000000 O
   O178       1.0     0.955934      0.179597      0.435406     Biso  1.000000 O
   O179       1.0     0.945113      0.447262      0.323934     Biso  1.000000 O
   O180       1.0     0.949517      0.055804      0.366702     Biso  1.000000 O
   O181       1.0     0.962295      0.381532      0.628137     Biso  1.000000 O
   O182       1.0     0.974782      0.133007      0.618974     Biso  1.000000 O
   O183       1.0     0.967263      0.752851      0.665175     Biso  1.000000 O
   O184       1.0     0.026996      0.470713      0.735416     Biso  1.000000 O
   O185       1.0     0.030242      0.861222      0.730335     Biso  1.000000 O
   O186       1.0     0.038040      0.540188      0.301584     Biso  1.000000 O
   O187       1.0     0.140641      0.493751      0.406563     Biso  1.000000 O
   O188       1.0     0.028195      0.645118      0.737398     Biso  1.000000 O
   O189       1.0     0.037579      0.045553      0.728233     Biso  1.000000 O
   O190       1.0     0.211938      0.505822      0.919702     Biso  1.000000 O
   O191       1.0     0.747507      0.501697      0.613957     Biso  1.000000 O
   O192       1.0     0.616689      0.498353      0.096740     Biso  1.000000 O
   O193       1.0     0.611900      0.197153      0.597744     Biso  1.000000 O
   O194       1.0     0.587701      0.331047      0.582113     Biso  1.000000 O
   O195       1.0     0.622830      0.284736      0.802524     Biso  1.000000 O
   O196       1.0     0.493571      0.259277      0.710128     Biso  1.000000 O
   O197       1.0     0.443688      0.328109      0.582307     Biso  1.000000 O
   O198       1.0     0.523319      0.427099      0.438596     Biso  1.000000 O
   O199       1.0     0.531231      0.268282      0.423811     Biso  1.000000 O
   Si1        1.0     0.103216      0.478982      0.700396     Biso  1.000000 Si
   Si2        1.0     0.105874      0.871393      0.692781     Biso  1.000000 Si
   Si3        1.0     0.111850      0.555932      0.341742     Biso  1.000000 Si
   Si4        1.0     0.104676      0.635965      0.703484     Biso  1.000000 Si
   Si5        1.0     0.110163      0.170994      0.330013     Biso  1.000000 Si
   Si6        1.0     0.111553      0.327306      0.341034     Biso  1.000000 Si
   Si7        1.0     0.113216      0.028590      0.698416     Biso  1.000000 Si
   Si8        1.0     0.101163      0.945282      0.354576     Biso  1.000000 Si
   Si9        1.0     0.148729      0.672369      0.485620     Biso  1.000000 Si
   Si10       1.0     0.153907      0.436719      0.489849     Biso  1.000000 Si
   Si11       1.0     0.156442      0.061738      0.485121     Biso  1.000000 Si
   Si12       1.0     0.147779      0.825836      0.478212     Biso  1.000000 Si
   Si13       1.0     0.253919      0.565484      0.972568     Biso  1.000000 Si
   Si14       1.0     0.266135      0.171144      0.968845     Biso  1.000000 Si
   Si15       1.0     0.265047      0.326792      0.978551     Biso  1.000000 Si
   Si16       1.0     0.254521      0.938693      0.991463     Biso  1.000000 Si
   Si17       1.0     0.227764      0.680104      0.821900     Biso  1.000000 Si
   Si18       1.0     0.223138      0.373596      0.189732     Biso  1.000000 Si
   Si19       1.0     0.225287      0.134762      0.182005     Biso  1.000000 Si
   Si20       1.0     0.232964      0.055095      0.830463     Biso  1.000000 Si
   Si21       1.0     0.220249      0.975589      0.206393     Biso  1.000000 Si
   Si22       1.0     0.218916      0.444974      0.839791     Biso  1.000000 Si
   Si23       1.0     0.221260      0.529681      0.192297     Biso  1.000000 Si
   Si24       1.0     0.226863      0.835989      0.829969     Biso  1.000000 Si
   Si25       1.0     0.408656      0.567018      0.984251     Biso  1.000000 Si
   Si26       1.0     0.408049      0.938237      0.983411     Biso  1.000000 Si
   Si27       1.0     0.420447      0.325551      0.994252     Biso  1.000000 Si
   Si28       1.0     0.458332      0.675594      0.836727     Biso  1.000000 Si
   Si29       1.0     0.420921      0.173083      0.983859     Biso  1.000000 Si
   Si30       1.0     0.462013      0.130703      0.201599     Biso  1.000000 Si
   Si31       1.0     0.464163      0.376156      0.201649     Biso  1.000000 Si
   Si32       1.0     0.461812      0.975966      0.193067     Biso  1.000000 Si
   Si33       1.0     0.466030      0.445541      0.863132     Biso  1.000000 Si
   Si34       1.0     0.450484      0.529786      0.196498     Biso  1.000000 Si
   Si35       1.0     0.460240      0.830914      0.833092     Biso  1.000000 Si
   Si36       1.0     0.452054      0.056372      0.840287     Biso  1.000000 Si
   Si37       1.0     0.346564      0.875013      0.689967     Biso  1.000000 Si
   Si38       1.0     0.347747      0.633448      0.686214     Biso  1.000000 Si
   Si39       1.0     0.340677      0.183832      0.315543     Biso  1.000000 Si
   Si40       1.0     0.350272      0.031535      0.678004     Biso  1.000000 Si
   Si41       1.0     0.339152      0.555165      0.346090     Biso  1.000000 Si
   Si42       1.0     0.347268      0.938743      0.330682     Biso  1.000000 Si
   Si43       1.0     0.349811      0.474510      0.711833     Biso  1.000000 Si
   Si44       1.0     0.343445      0.338655      0.330465     Biso  1.000000 Si
   Si45       1.0     0.309769      0.440617      0.499829     Biso  1.000000 Si
   Si46       1.0     0.312406      0.063799      0.461125     Biso  1.000000 Si
   Si47       1.0     0.300633      0.828451      0.478215     Biso  1.000000 Si
   Si48       1.0     0.301712      0.673059      0.474011     Biso  1.000000 Si
   Si49       1.0     0.805564      0.676843      0.056661     Biso  1.000000 Si
   Si50       1.0     0.803346      0.834067      0.061463     Biso  1.000000 Si
   Si51       1.0     0.816459      0.442365      0.072131     Biso  1.000000 Si
   Si52       1.0     0.812109      0.066740      0.038350     Biso  1.000000 Si
   Si53       1.0     0.846645      0.564829      0.206105     Biso  1.000000 Si
   Si54       1.0     0.839387      0.167615      0.203551     Biso  1.000000 Si
   Si55       1.0     0.841530      0.323218      0.220111     Biso  1.000000 Si
   Si56       1.0     0.848132      0.627058      0.845440     Biso  1.000000 Si
   Si57       1.0     0.851668      0.471487      0.854496     Biso  1.000000 Si
   Si58       1.0     0.851191      0.872974      0.849738     Biso  1.000000 Si
   Si59       1.0     0.835612      0.950587      0.198773     Biso  1.000000 Si
   Si60       1.0     0.852313      0.031231      0.825524     Biso  1.000000 Si
   Si61       1.0     0.954494      0.447783      0.696401     Biso  1.000000 Si
   Si62       1.0     0.958713      0.829941      0.699869     Biso  1.000000 Si
   Si63       1.0     0.958799      0.674846      0.694254     Biso  1.000000 Si
   Si64       1.0     0.952710      0.976683      0.339584     Biso  1.000000 Si
   Si65       1.0     0.966993      0.062081      0.676272     Biso  1.000000 Si
   Si66       1.0     0.963250      0.525613      0.339256     Biso  1.000000 Si
   Si67       1.0     0.963637      0.133279      0.337292     Biso  1.000000 Si
   Si68       1.0     0.965126      0.368767      0.330131     Biso  1.000000 Si
   Si69       1.0     0.926892      0.178944      0.549076     Biso  1.000000 Si
   Si70       1.0     0.912684      0.564624      0.549533     Biso  1.000000 Si
   Si71       1.0     0.923346      0.332328      0.551967     Biso  1.000000 Si
   Si72       1.0     0.908207      0.941270      0.552596     Biso  1.000000 Si
   Si73       1.0     0.717708      0.054977      0.705012     Biso  1.000000 Si
   Si74       1.0     0.727445      0.665261      0.711543     Biso  1.000000 Si
   Si75       1.0     0.732828      0.451448      0.705562     Biso  1.000000 Si
   Si76       1.0     0.716248      0.530038      0.331489     Biso  1.000000 Si
   Si77       1.0     0.730588      0.822916      0.719953     Biso  1.000000 Si
   Si78       1.0     0.716739      0.972010      0.351726     Biso  1.000000 Si
   Si79       1.0     0.752676      0.934830      0.569987     Biso  1.000000 Si
   Si80       1.0     0.758758      0.566574      0.543512     Biso  1.000000 Si
   Si81       1.0     0.770103      0.331925      0.573727     Biso  1.000000 Si
   Si82       1.0     0.725864      0.370016      0.357115     Biso  1.000000 Si
   Si83       1.0     0.720143      0.128488      0.345760     Biso  1.000000 Si
   Si84       1.0     0.663179      0.438900      0.051537     Biso  1.000000 Si
   Si85       1.0     0.651517      0.676740      0.050478     Biso  1.000000 Si
   Si86       1.0     0.658435      0.066454      0.051699     Biso  1.000000 Si
   Si87       1.0     0.649675      0.829166      0.051170     Biso  1.000000 Si
   Si88       1.0     0.605843      0.173027      0.202382     Biso  1.000000 Si
   Si89       1.0     0.613417      0.946414      0.192804     Biso  1.000000 Si
   Si90       1.0     0.606322      0.868724      0.836769     Biso  1.000000 Si
   Si91       1.0     0.614020      0.473187      0.840099     Biso  1.000000 Si
   Si92       1.0     0.601970      0.556572      0.177114     Biso  1.000000 Si
   Si93       1.0     0.604859      0.630576      0.839616     Biso  1.000000 Si
   Si94       1.0     0.602580      0.025045      0.847319     Biso  1.000000 Si
   Al1        1.0     0.771515      0.172328      0.562917     Biso  1.000000 Al
   Al2        1.0     0.612237      0.331120      0.204848     Biso  1.000000 Al
   H1         1.0     0.643603      0.164318      0.625039     Biso  1.000000 H
   H2         1.0     0.607100      0.372978      0.605274     Biso  1.000000 H
   H3         1.0     0.670881      0.283159      0.801703     Biso  1.000000 H
   H4         1.0     0.480433      0.264277      0.779699     Biso  1.000000 H
   H5         1.0     0.464947      0.293319      0.656345     Biso  1.000000 H
   H6         1.0     0.412527      0.364626      0.596295     Biso  1.000000 H
   H7         1.0     0.536092      0.420581      0.368682     Biso  1.000000 H
   H8         1.0     0.497413      0.251940      0.378525     Biso  1.000000 H
   H9         1.0     0.461906      0.533936      0.570940     Biso  1.000000 H
   H10        1.0     0.478295      0.513518      0.530759     Biso  1.000000 H
   Ca1        1.0     0.641866      0.248797      0.447348     Biso  1.000000 Ca
   Ga1        1.0     0.586689      0.261613      0.686485     Biso  1.000000 Ga
   Ga2        1.0     0.510786      0.346346      0.491883     Biso  1.000000 Ga
