# Supplementary material for: High Stability of Methanol to Aromatic Conversion over Bimetallic Ca,Ga-Modified ZSM-5
Source: ACS Catal. 2022 Feb 23;12(5):3189–200. doi: 10.1021/acscatal.1c05481 (PMC8902757; doi:10.1021/acscatal.1c05481)
Supplement: Supplementary file 1 — cs1c05481_si_001.zip [file cs1c05481_si_001.zip › SI_structures/NEB/CaGa4W/3Step/IS.cif]

#======================================================================

# CRYSTAL DATA

#----------------------------------------------------------------------

data_VESTA_phase_1


_chemical_name_common                  'O    Si   Al   H    Ca   Ga           '
_cell_length_a                         20.24050
_cell_length_b                         20.01540
_cell_length_c                         13.43920
_cell_angle_alpha                      90
_cell_angle_beta                       90
_cell_angle_gamma                      90
_space_group_name_H-M_alt              'P 1'
_space_group_IT_number                 1

loop_
_space_group_symop_operation_xyz
   'x, y, z'

loop_
   _atom_site_label
   _atom_site_occupancy
   _atom_site_fract_x
   _atom_site_fract_y
   _atom_site_fract_z
   _atom_site_adp_type
   _atom_site_B_iso_or_equiv
   _atom_site_type_symbol
   O1         1.0     0.027176      0.956255      0.311664     Biso  1.000000 O
   O2         1.0     0.045024      0.360451      0.295696     Biso  1.000000 O
   O3         1.0     0.039102      0.143253      0.292343     Biso  1.000000 O
   O4         1.0     0.106228      0.870881      0.398273     Biso  1.000000 O
   O5         1.0     0.111014      0.623160      0.414008     Biso  1.000000 O
   O6         1.0     0.115346      0.452734      0.592786     Biso  1.000000 O
   O7         1.0     0.103559      0.249859      0.364219     Biso  1.000000 O
   O8         1.0     0.117116      0.833799      0.589004     Biso  1.000000 O
   O9         1.0     0.113799      0.999952      0.443875     Biso  1.000000 O
   O10        1.0     0.116920      0.669330      0.598471     Biso  1.000000 O
   O11        1.0     0.124930      0.559093      0.708653     Biso  1.000000 O
   O12        1.0     0.120510      0.952920      0.671649     Biso  1.000000 O
   O13        1.0     0.143361      0.748795      0.445606     Biso  1.000000 O
   O14        1.0     0.138009      0.074355      0.601054     Biso  1.000000 O
   O15        1.0     0.129557      0.364873      0.449653     Biso  1.000000 O
   O16        1.0     0.153422      0.845778      0.777433     Biso  1.000000 O
   O17        1.0     0.138638      0.130544      0.422802     Biso  1.000000 O
   O18        1.0     0.150179      0.676373      0.790222     Biso  1.000000 O
   O19        1.0     0.149157      0.439652      0.783658     Biso  1.000000 O
   O20        1.0     0.155929      0.050114      0.794878     Biso  1.000000 O
   O21        1.0     0.172064      0.341404      0.266399     Biso  1.000000 O
   O22        1.0     0.160432      0.168564      0.234478     Biso  1.000000 O
   O23        1.0     0.163731      0.568656      0.251637     Biso  1.000000 O
   O24        1.0     0.152877      0.957966      0.264754     Biso  1.000000 O
   O25        1.0     0.234396      0.571890      0.090261     Biso  1.000000 O
   O26        1.0     0.212641      0.956414      0.092631     Biso  1.000000 O
   O27        1.0     0.222163      0.879174      0.937946     Biso  1.000000 O
   O28        1.0     0.208383      0.453538      0.173891     Biso  1.000000 O
   O29        1.0     0.223924      0.853245      0.476380     Biso  1.000000 O
   O30        1.0     0.227118      0.651429      0.496695     Biso  1.000000 O
   O31        1.0     0.233788      0.334121      0.096971     Biso  1.000000 O
   O32        1.0     0.232004      0.058726      0.214833     Biso  1.000000 O
   O33        1.0     0.241090      0.762475      0.854076     Biso  1.000000 O
   O34        1.0     0.221203      0.146933      0.063375     Biso  1.000000 O
   O35        1.0     0.233972      0.433191      0.515221     Biso  1.000000 O
   O36        1.0     0.225400      0.377288      0.911322     Biso  1.000000 O
   O37        1.0     0.242097      0.135539      0.868242     Biso  1.000000 O
   O38        1.0     0.234362      0.045986      0.470834     Biso  1.000000 O
   O39        1.0     0.240871      0.640727      0.924659     Biso  1.000000 O
   O40        1.0     0.249009      0.009305      0.920093     Biso  1.000000 O
   O41        1.0     0.256077      0.252125      0.948932     Biso  1.000000 O
   O42        1.0     0.279169      0.044901      0.734352     Biso  1.000000 O
   O43        1.0     0.281948      0.874795      0.764637     Biso  1.000000 O
   O44        1.0     0.274616      0.663206      0.735087     Biso  1.000000 O
   O45        1.0     0.298814      0.374875      0.256518     Biso  1.000000 O
   O46        1.0     0.279692      0.451893      0.772139     Biso  1.000000 O
   O47        1.0     0.292474      0.174697      0.220917     Biso  1.000000 O
   O48        1.0     0.291444      0.536238      0.259075     Biso  1.000000 O
   O49        1.0     0.282882      0.940380      0.257180     Biso  1.000000 O
   O50        1.0     0.307412      0.752320      0.445198     Biso  1.000000 O
   O51        1.0     0.342940      0.376146      0.442231     Biso  1.000000 O
   O52        1.0     0.320371      0.137525      0.407939     Biso  1.000000 O
   O53        1.0     0.331155      0.509132      0.443769     Biso  1.000000 O
   O54        1.0     0.334177      0.550697      0.964396     Biso  1.000000 O
   O55        1.0     0.333560      0.261811      0.352988     Biso  1.000000 O
   O56        1.0     0.331544      0.932567      0.018703     Biso  1.000000 O
   O57        1.0     0.329346      0.836900      0.589806     Biso  1.000000 O
   O58        1.0     0.331621      0.633444      0.380323     Biso  1.000000 O
   O59        1.0     0.343681      0.875256      0.402010     Biso  1.000000 O
   O60        1.0     0.347572      0.657637      0.573162     Biso  1.000000 O
   O61        1.0     0.346189      0.555809      0.700875     Biso  1.000000 O
   O62        1.0     0.343031      0.349043      0.989309     Biso  1.000000 O
   O63        1.0     0.349473      0.008469      0.394738     Biso  1.000000 O
   O64        1.0     0.342566      0.155968      0.991926     Biso  1.000000 O
   O65        1.0     0.363764      0.954283      0.667335     Biso  1.000000 O
   O66        1.0     0.348924      0.438127      0.609183     Biso  1.000000 O
   O67        1.0     0.346155      0.068546      0.569457     Biso  1.000000 O
   O68        1.0     0.408288      0.839111      0.740433     Biso  1.000000 O
   O69        1.0     0.406923      0.668086      0.746373     Biso  1.000000 O
   O70        1.0     0.408847      0.070129      0.738883     Biso  1.000000 O
   O71        1.0     0.411085      0.451989      0.776659     Biso  1.000000 O
   O72        1.0     0.425011      0.348799      0.295692     Biso  1.000000 O
   O73        1.0     0.429893      0.639974      0.937752     Biso  1.000000 O
   O74        1.0     0.417311      0.172259      0.281635     Biso  1.000000 O
   O75        1.0     0.416875      0.548738      0.304404     Biso  1.000000 O
   O76        1.0     0.414630      0.933353      0.265174     Biso  1.000000 O
   O77        1.0     0.414275      0.001894      0.905568     Biso  1.000000 O
   O78        1.0     0.430490      0.252347      0.948097     Biso  1.000000 O
   O79        1.0     0.430480      0.870590      0.929384     Biso  1.000000 O
   O80        1.0     0.423041      0.575336      0.108074     Biso  1.000000 O
   O81        1.0     0.456835      0.509667      0.943501     Biso  1.000000 O
   O82        1.0     0.455171      0.950958      0.077380     Biso  1.000000 O
   O83        1.0     0.437345      0.054235      0.197991     Biso  1.000000 O
   O84        1.0     0.441805      0.453299      0.173085     Biso  1.000000 O
   O85        1.0     0.449467      0.330867      0.104619     Biso  1.000000 O
   O86        1.0     0.462092      0.377438      0.919696     Biso  1.000000 O
   O87        1.0     0.454168      0.165021      0.091389     Biso  1.000000 O
   O88        1.0     0.468462      0.754414      0.863042     Biso  1.000000 O
   O89        1.0     0.456464      0.128211      0.901359     Biso  1.000000 O
   O90        1.0     0.528431      0.642645      0.805746     Biso  1.000000 O
   O91        1.0     0.525469      0.034658      0.808648     Biso  1.000000 O
   O92        1.0     0.529804      0.863583      0.797932     Biso  1.000000 O
   O93        1.0     0.530658      0.549230      0.218194     Biso  1.000000 O
   O94        1.0     0.538417      0.454966      0.812198     Biso  1.000000 O
   O95        1.0     0.538433      0.969100      0.222681     Biso  1.000000 O
   O96        1.0     0.543612      0.378279      0.231751     Biso  1.000000 O
   O97        1.0     0.538701      0.134425      0.232734     Biso  1.000000 O
   O98        1.0     0.621884      0.675109      0.937092     Biso  1.000000 O
   O99        1.0     0.620490      0.554889      0.858545     Biso  1.000000 O
   O100       1.0     0.613629      0.878281      0.132776     Biso  1.000000 O
   O101       1.0     0.590148      0.251176      0.176293     Biso  1.000000 O
   O102       1.0     0.607946      0.060911      0.954328     Biso  1.000000 O
   O103       1.0     0.624278      0.950453      0.846627     Biso  1.000000 O
   O104       1.0     0.611942      0.836777      0.944628     Biso  1.000000 O
   O105       1.0     0.641502      0.137487      0.106873     Biso  1.000000 O
   O106       1.0     0.645710      0.434289      0.926848     Biso  1.000000 O
   O107       1.0     0.612303      0.629937      0.124219     Biso  1.000000 O
   O108       1.0     0.654752      0.370631      0.099417     Biso  1.000000 O
   O109       1.0     0.650376      0.659073      0.744275     Biso  1.000000 O
   O110       1.0     0.645954      0.754617      0.089352     Biso  1.000000 O
   O111       1.0     0.648230      0.005959      0.123202     Biso  1.000000 O
   O112       1.0     0.648907      0.067931      0.765737     Biso  1.000000 O
   O113       1.0     0.653521      0.835995      0.755419     Biso  1.000000 O
   O114       1.0     0.653929      0.457929      0.731535     Biso  1.000000 O
   O115       1.0     0.654664      0.548008      0.267808     Biso  1.000000 O
   O116       1.0     0.655528      0.942813      0.293928     Biso  1.000000 O
   O117       1.0     0.667352      0.331225      0.304089     Biso  1.000000 O
   O118       1.0     0.653513      0.171021      0.298716     Biso  1.000000 O
   O119       1.0     0.704795      0.056948      0.367767     Biso  1.000000 O
   O120       1.0     0.716459      0.560703      0.438040     Biso  1.000000 O
   O121       1.0     0.725431      0.939112      0.454769     Biso  1.000000 O
   O122       1.0     0.733158      0.638332      0.593672     Biso  1.000000 O
   O123       1.0     0.709964      0.990983      0.635100     Biso  1.000000 O
   O124       1.0     0.722710      0.124464      0.632377     Biso  1.000000 O
   O125       1.0     0.724153      0.348040      0.470210     Biso  1.000000 O
   O126       1.0     0.744545      0.379589      0.659460     Biso  1.000000 O
   O127       1.0     0.726521      0.854414      0.034935     Biso  1.000000 O
   O128       1.0     0.744169      0.747407      0.700245     Biso  1.000000 O
   O129       1.0     0.729837      0.655718      0.046168     Biso  1.000000 O
   O130       1.0     0.733366      0.070904      0.008083     Biso  1.000000 O
   O131       1.0     0.740208      0.467284      0.057979     Biso  1.000000 O
   O132       1.0     0.741431      0.863601      0.611645     Biso  1.000000 O
   O133       1.0     0.730963      0.449333      0.333117     Biso  1.000000 O
   O134       1.0     0.764263      0.258235      0.602345     Biso  1.000000 O
   O135       1.0     0.730885      0.179958      0.442076     Biso  1.000000 O
   O136       1.0     0.775619      0.629712      0.780587     Biso  1.000000 O
   O137       1.0     0.778464      0.854553      0.802112     Biso  1.000000 O
   O138       1.0     0.779178      0.051000      0.775626     Biso  1.000000 O
   O139       1.0     0.784971      0.562357      0.270169     Biso  1.000000 O
   O140       1.0     0.777252      0.467943      0.797796     Biso  1.000000 O
   O141       1.0     0.784718      0.968810      0.285077     Biso  1.000000 O
   O142       1.0     0.800681      0.340782      0.312469     Biso  1.000000 O
   O143       1.0     0.782275      0.138715      0.267504     Biso  1.000000 O
   O144       1.0     0.824048      0.000986      0.102286     Biso  1.000000 O
   O145       1.0     0.812560      0.757914      0.079119     Biso  1.000000 O
   O146       1.0     0.825871      0.374182      0.123587     Biso  1.000000 O
   O147       1.0     0.829884      0.959476      0.570698     Biso  1.000000 O
   O148       1.0     0.836792      0.575344      0.512024     Biso  1.000000 O
   O149       1.0     0.826957      0.875422      0.158524     Biso  1.000000 O
   O150       1.0     0.828659      0.248848      0.178514     Biso  1.000000 O
   O151       1.0     0.845360      0.636457      0.134556     Biso  1.000000 O
   O152       1.0     0.846615      0.357673      0.539738     Biso  1.000000 O
   O153       1.0     0.856275      0.503351      0.127896     Biso  1.000000 O
   O154       1.0     0.864115      0.953697      0.820584     Biso  1.000000 O
   O155       1.0     0.852398      0.151532      0.546075     Biso  1.000000 O
   O156       1.0     0.854585      0.061555      0.933475     Biso  1.000000 O
   O157       1.0     0.849282      0.861315      0.964552     Biso  1.000000 O
   O158       1.0     0.836891      0.133582      0.090542     Biso  1.000000 O
   O159       1.0     0.849190      0.438233      0.957316     Biso  1.000000 O
   O160       1.0     0.840673      0.668865      0.942626     Biso  1.000000 O
   O161       1.0     0.868706      0.552406      0.858505     Biso  1.000000 O
   O162       1.0     0.901359      0.667271      0.771628     Biso  1.000000 O
   O163       1.0     0.909419      0.833122      0.793790     Biso  1.000000 O
   O164       1.0     0.909002      0.070001      0.756865     Biso  1.000000 O
   O165       1.0     0.905573      0.433770      0.784901     Biso  1.000000 O
   O166       1.0     0.916125      0.573268      0.267254     Biso  1.000000 O
   O167       1.0     0.910142      0.961937      0.238455     Biso  1.000000 O
   O168       1.0     0.922384      0.330059      0.244511     Biso  1.000000 O
   O169       1.0     0.919580      0.510449      0.630329     Biso  1.000000 O
   O170       1.0     0.912533      0.157466      0.246797     Biso  1.000000 O
   O171       1.0     0.926266      0.872847      0.604205     Biso  1.000000 O
   O172       1.0     0.956597      0.343577      0.436306     Biso  1.000000 O
   O173       1.0     0.922931      0.936972      0.432649     Biso  1.000000 O
   O174       1.0     0.930958      0.258373      0.583402     Biso  1.000000 O
   O175       1.0     0.958256      0.545983      0.450555     Biso  1.000000 O
   O176       1.0     0.951615      0.003764      0.596071     Biso  1.000000 O
   O177       1.0     0.941233      0.638001      0.587604     Biso  1.000000 O
   O178       1.0     0.955316      0.182053      0.430392     Biso  1.000000 O
   O179       1.0     0.947145      0.449234      0.316685     Biso  1.000000 O
   O180       1.0     0.949306      0.057661      0.364033     Biso  1.000000 O
   O181       1.0     0.962632      0.383577      0.623077     Biso  1.000000 O
   O182       1.0     0.973889      0.135108      0.613716     Biso  1.000000 O
   O183       1.0     0.968191      0.755073      0.662879     Biso  1.000000 O
   O184       1.0     0.026410      0.471835      0.732982     Biso  1.000000 O
   O185       1.0     0.029027      0.864412      0.728010     Biso  1.000000 O
   O186       1.0     0.041451      0.541038      0.300951     Biso  1.000000 O
   O187       1.0     0.142379      0.493801      0.408938     Biso  1.000000 O
   O188       1.0     0.027787      0.647270      0.737590     Biso  1.000000 O
   O189       1.0     0.036777      0.049724      0.726440     Biso  1.000000 O
   O190       1.0     0.213741      0.510359      0.918915     Biso  1.000000 O
   O191       1.0     0.746855      0.507209      0.612823     Biso  1.000000 O
   O192       1.0     0.616433      0.499362      0.090092     Biso  1.000000 O
   O193       1.0     0.613191      0.205749      0.588732     Biso  1.000000 O
   O194       1.0     0.583557      0.341925      0.612640     Biso  1.000000 O
   O195       1.0     0.648452      0.273424      0.795883     Biso  1.000000 O
   O196       1.0     0.504284      0.246259      0.732863     Biso  1.000000 O
   O197       1.0     0.441075      0.310547      0.605820     Biso  1.000000 O
   O198       1.0     0.584192      0.432899      0.420504     Biso  1.000000 O
   O199       1.0     0.530128      0.297787      0.436121     Biso  1.000000 O
   Si1        1.0     0.103819      0.480723      0.704663     Biso  1.000000 Si
   Si2        1.0     0.104857      0.874721      0.691624     Biso  1.000000 Si
   Si3        1.0     0.114273      0.556701      0.345146     Biso  1.000000 Si
   Si4        1.0     0.105045      0.637816      0.708245     Biso  1.000000 Si
   Si5        1.0     0.110125      0.172682      0.328710     Biso  1.000000 Si
   Si6        1.0     0.112023      0.329002      0.343871     Biso  1.000000 Si
   Si7        1.0     0.112327      0.031899      0.697396     Biso  1.000000 Si
   Si8        1.0     0.100952      0.946478      0.354699     Biso  1.000000 Si
   Si9        1.0     0.149668      0.673281      0.488763     Biso  1.000000 Si
   Si10       1.0     0.155289      0.436359      0.491769     Biso  1.000000 Si
   Si11       1.0     0.156287      0.063231      0.484417     Biso  1.000000 Si
   Si12       1.0     0.147630      0.826962      0.477928     Biso  1.000000 Si
   Si13       1.0     0.255779      0.568578      0.974456     Biso  1.000000 Si
   Si14       1.0     0.265259      0.172808      0.969331     Biso  1.000000 Si
   Si15       1.0     0.264998      0.328396      0.986335     Biso  1.000000 Si
   Si16       1.0     0.254062      0.944350      0.991284     Biso  1.000000 Si
   Si17       1.0     0.226359      0.685232      0.826118     Biso  1.000000 Si
   Si18       1.0     0.227907      0.376510      0.198971     Biso  1.000000 Si
   Si19       1.0     0.225745      0.136784      0.183311     Biso  1.000000 Si
   Si20       1.0     0.231918      0.059381      0.829244     Biso  1.000000 Si
   Si21       1.0     0.220170      0.978494      0.207944     Biso  1.000000 Si
   Si22       1.0     0.217234      0.445110      0.846978     Biso  1.000000 Si
   Si23       1.0     0.224244      0.532236      0.194073     Biso  1.000000 Si
   Si24       1.0     0.224488      0.840361      0.832106     Biso  1.000000 Si
   Si25       1.0     0.410850      0.569110      0.988878     Biso  1.000000 Si
   Si26       1.0     0.407635      0.939425      0.982174     Biso  1.000000 Si
   Si27       1.0     0.420810      0.327910      0.992024     Biso  1.000000 Si
   Si28       1.0     0.458453      0.676167      0.838042     Biso  1.000000 Si
   Si29       1.0     0.420357      0.174791      0.983591     Biso  1.000000 Si
   Si30       1.0     0.461638      0.131558      0.200694     Biso  1.000000 Si
   Si31       1.0     0.467053      0.378093      0.200165     Biso  1.000000 Si
   Si32       1.0     0.461544      0.976725      0.191423     Biso  1.000000 Si
   Si33       1.0     0.466314      0.449175      0.863975     Biso  1.000000 Si
   Si34       1.0     0.453618      0.531695      0.199796     Biso  1.000000 Si
   Si35       1.0     0.459455      0.832160      0.832574     Biso  1.000000 Si
   Si36       1.0     0.451848      0.058555      0.839341     Biso  1.000000 Si
   Si37       1.0     0.345658      0.876903      0.691075     Biso  1.000000 Si
   Si38       1.0     0.343898      0.636381      0.689439     Biso  1.000000 Si
   Si39       1.0     0.341253      0.185191      0.315914     Biso  1.000000 Si
   Si40       1.0     0.349307      0.034009      0.678286     Biso  1.000000 Si
   Si41       1.0     0.342221      0.556545      0.346758     Biso  1.000000 Si
   Si42       1.0     0.347049      0.940024      0.329777     Biso  1.000000 Si
   Si43       1.0     0.346061      0.476005      0.716509     Biso  1.000000 Si
   Si44       1.0     0.349228      0.339920      0.334817     Biso  1.000000 Si
   Si45       1.0     0.313082      0.440071      0.500649     Biso  1.000000 Si
   Si46       1.0     0.312133      0.065052      0.460437     Biso  1.000000 Si
   Si47       1.0     0.300958      0.829906      0.477892     Biso  1.000000 Si
   Si48       1.0     0.303138      0.674234      0.475249     Biso  1.000000 Si
   Si49       1.0     0.806821      0.679625      0.050764     Biso  1.000000 Si
   Si50       1.0     0.803859      0.837079      0.057946     Biso  1.000000 Si
   Si51       1.0     0.817164      0.445212      0.067480     Biso  1.000000 Si
   Si52       1.0     0.811753      0.066718      0.034549     Biso  1.000000 Si
   Si53       1.0     0.849777      0.568358      0.199514     Biso  1.000000 Si
   Si54       1.0     0.840466      0.169918      0.197716     Biso  1.000000 Si
   Si55       1.0     0.844666      0.324333      0.214004     Biso  1.000000 Si
   Si56       1.0     0.846551      0.629220      0.838170     Biso  1.000000 Si
   Si57       1.0     0.849964      0.473481      0.849126     Biso  1.000000 Si
   Si58       1.0     0.850309      0.875809      0.845555     Biso  1.000000 Si
   Si59       1.0     0.835976      0.952047      0.196193     Biso  1.000000 Si
   Si60       1.0     0.851140      0.033853      0.820385     Biso  1.000000 Si
   Si61       1.0     0.954154      0.449614      0.691660     Biso  1.000000 Si
   Si62       1.0     0.958057      0.832050      0.697240     Biso  1.000000 Si
   Si63       1.0     0.959544      0.676834      0.690360     Biso  1.000000 Si
   Si64       1.0     0.952216      0.978411      0.337936     Biso  1.000000 Si
   Si65       1.0     0.966343      0.064873      0.672966     Biso  1.000000 Si
   Si66       1.0     0.965389      0.527420      0.333408     Biso  1.000000 Si
   Si67       1.0     0.963631      0.134879      0.333430     Biso  1.000000 Si
   Si68       1.0     0.967495      0.370797      0.324127     Biso  1.000000 Si
   Si69       1.0     0.925942      0.181095      0.543838     Biso  1.000000 Si
   Si70       1.0     0.913611      0.567474      0.545037     Biso  1.000000 Si
   Si71       1.0     0.924010      0.334828      0.545534     Biso  1.000000 Si
   Si72       1.0     0.907529      0.943389      0.551154     Biso  1.000000 Si
   Si73       1.0     0.716662      0.059397      0.700974     Biso  1.000000 Si
   Si74       1.0     0.725799      0.668994      0.705264     Biso  1.000000 Si
   Si75       1.0     0.732119      0.454116      0.700553     Biso  1.000000 Si
   Si76       1.0     0.722090      0.529720      0.326439     Biso  1.000000 Si
   Si77       1.0     0.729074      0.826027      0.717108     Biso  1.000000 Si
   Si78       1.0     0.717868      0.977418      0.349684     Biso  1.000000 Si
   Si79       1.0     0.752061      0.938762      0.568163     Biso  1.000000 Si
   Si80       1.0     0.758680      0.570445      0.539686     Biso  1.000000 Si
   Si81       1.0     0.772021      0.334046      0.568654     Biso  1.000000 Si
   Si82       1.0     0.730293      0.369627      0.351825     Biso  1.000000 Si
   Si83       1.0     0.720409      0.134919      0.343803     Biso  1.000000 Si
   Si84       1.0     0.664185      0.440544      0.044929     Biso  1.000000 Si
   Si85       1.0     0.652550      0.678375      0.048982     Biso  1.000000 Si
   Si86       1.0     0.657872      0.068798      0.048126     Biso  1.000000 Si
   Si87       1.0     0.649918      0.831512      0.050627     Biso  1.000000 Si
   Si88       1.0     0.605358      0.174904      0.199269     Biso  1.000000 Si
   Si89       1.0     0.613421      0.949147      0.191744     Biso  1.000000 Si
   Si90       1.0     0.605559      0.871923      0.836147     Biso  1.000000 Si
   Si91       1.0     0.614784      0.475657      0.834938     Biso  1.000000 Si
   Si92       1.0     0.604960      0.556226      0.173836     Biso  1.000000 Si
   Si93       1.0     0.605502      0.633065      0.836771     Biso  1.000000 Si
   Si94       1.0     0.602081      0.028548      0.843500     Biso  1.000000 Si
   Al1        1.0     0.771357      0.176472      0.559174     Biso  1.000000 Al
   Al2        1.0     0.614932      0.332694      0.197464     Biso  1.000000 Al
   H1         1.0     0.642993      0.169416      0.610097     Biso  1.000000 H
   H2         1.0     0.604344      0.380148      0.645868     Biso  1.000000 H
   H3         1.0     0.693713      0.270242      0.771520     Biso  1.000000 H
   H4         1.0     0.495077      0.248578      0.803948     Biso  1.000000 H
   H5         1.0     0.461392      0.283083      0.665764     Biso  1.000000 H
   H6         1.0     0.406075      0.340371      0.628699     Biso  1.000000 H
   H7         1.0     0.569577      0.419849      0.352960     Biso  1.000000 H
   H8         1.0     0.498858      0.298013      0.380880     Biso  1.000000 H
   H9         1.0     0.474546      0.431818      0.529175     Biso  1.000000 H
   H10        1.0     0.572325      0.479826      0.427498     Biso  1.000000 H
   Ca1        1.0     0.636714      0.257030      0.440850     Biso  1.000000 Ca
   Ga1        1.0     0.591319      0.259614      0.696075     Biso  1.000000 Ga
   Ga2        1.0     0.509312      0.363823      0.528507     Biso  1.000000 Ga
