# Supplementary material for: High Stability of Methanol to Aromatic Conversion over Bimetallic Ca,Ga-Modified ZSM-5
Source: ACS Catal. 2022 Feb 23;12(5):3189–200. doi: 10.1021/acscatal.1c05481 (PMC8902757; doi:10.1021/acscatal.1c05481)
Supplement: Supplementary file 1 — cs1c05481_si_001.zip [file cs1c05481_si_001.zip › SI_structures/NEB/CaGa4W/3Step/TS.cif]

#======================================================================

# CRYSTAL DATA

#----------------------------------------------------------------------

data_VESTA_phase_1


_chemical_name_common                  'O    Si   Al   H    Ca   Ga           '
_cell_length_a                         20.24050
_cell_length_b                         20.01540
_cell_length_c                         13.43920
_cell_angle_alpha                      90
_cell_angle_beta                       90
_cell_angle_gamma                      90
_space_group_name_H-M_alt              'P 1'
_space_group_IT_number                 1

loop_
_space_group_symop_operation_xyz
   'x, y, z'

loop_
   _atom_site_label
   _atom_site_occupancy
   _atom_site_fract_x
   _atom_site_fract_y
   _atom_site_fract_z
   _atom_site_adp_type
   _atom_site_B_iso_or_equiv
   _atom_site_type_symbol
   O1         1.0     0.027133      0.955766      0.311590     Biso  1.000000 O
   O2         1.0     0.044072      0.359631      0.297671     Biso  1.000000 O
   O3         1.0     0.038883      0.142346      0.293927     Biso  1.000000 O
   O4         1.0     0.106144      0.870591      0.398894     Biso  1.000000 O
   O5         1.0     0.110714      0.623445      0.411195     Biso  1.000000 O
   O6         1.0     0.112112      0.451227      0.590850     Biso  1.000000 O
   O7         1.0     0.103753      0.249167      0.363889     Biso  1.000000 O
   O8         1.0     0.116559      0.832374      0.589325     Biso  1.000000 O
   O9         1.0     0.113660      0.999631      0.443655     Biso  1.000000 O
   O10        1.0     0.115442      0.668434      0.596001     Biso  1.000000 O
   O11        1.0     0.124607      0.558141      0.705815     Biso  1.000000 O
   O12        1.0     0.120881      0.951313      0.672275     Biso  1.000000 O
   O13        1.0     0.143563      0.748647      0.444658     Biso  1.000000 O
   O14        1.0     0.138287      0.072864      0.601523     Biso  1.000000 O
   O15        1.0     0.132386      0.364438      0.447126     Biso  1.000000 O
   O16        1.0     0.154541      0.843950      0.777340     Biso  1.000000 O
   O17        1.0     0.138721      0.130224      0.423871     Biso  1.000000 O
   O18        1.0     0.151215      0.675351      0.786469     Biso  1.000000 O
   O19        1.0     0.149968      0.439071      0.780513     Biso  1.000000 O
   O20        1.0     0.156417      0.048886      0.794924     Biso  1.000000 O
   O21        1.0     0.170349      0.339767      0.261808     Biso  1.000000 O
   O22        1.0     0.160110      0.166631      0.234773     Biso  1.000000 O
   O23        1.0     0.161407      0.567538      0.248837     Biso  1.000000 O
   O24        1.0     0.152759      0.957203      0.264763     Biso  1.000000 O
   O25        1.0     0.236167      0.570805      0.091390     Biso  1.000000 O
   O26        1.0     0.212179      0.952274      0.092692     Biso  1.000000 O
   O27        1.0     0.224045      0.874944      0.938077     Biso  1.000000 O
   O28        1.0     0.206990      0.452660      0.172423     Biso  1.000000 O
   O29        1.0     0.223698      0.853231      0.478142     Biso  1.000000 O
   O30        1.0     0.226524      0.650859      0.496032     Biso  1.000000 O
   O31        1.0     0.230330      0.334890      0.090305     Biso  1.000000 O
   O32        1.0     0.231681      0.057043      0.210706     Biso  1.000000 O
   O33        1.0     0.243983      0.759620      0.848020     Biso  1.000000 O
   O34        1.0     0.220783      0.147381      0.062796     Biso  1.000000 O
   O35        1.0     0.232444      0.437227      0.518791     Biso  1.000000 O
   O36        1.0     0.229089      0.375882      0.902333     Biso  1.000000 O
   O37        1.0     0.243521      0.133016      0.868829     Biso  1.000000 O
   O38        1.0     0.234386      0.045488      0.470186     Biso  1.000000 O
   O39        1.0     0.237908      0.639186      0.925643     Biso  1.000000 O
   O40        1.0     0.247804      0.006179      0.920542     Biso  1.000000 O
   O41        1.0     0.256874      0.250970      0.946177     Biso  1.000000 O
   O42        1.0     0.279993      0.042235      0.735540     Biso  1.000000 O
   O43        1.0     0.282679      0.874311      0.764068     Biso  1.000000 O
   O44        1.0     0.275893      0.654870      0.737088     Biso  1.000000 O
   O45        1.0     0.297564      0.371682      0.250116     Biso  1.000000 O
   O46        1.0     0.279283      0.459256      0.769174     Biso  1.000000 O
   O47        1.0     0.292014      0.173078      0.220902     Biso  1.000000 O
   O48        1.0     0.288134      0.533908      0.264002     Biso  1.000000 O
   O49        1.0     0.282781      0.939696      0.257666     Biso  1.000000 O
   O50        1.0     0.306062      0.752109      0.443106     Biso  1.000000 O
   O51        1.0     0.336958      0.376534      0.438553     Biso  1.000000 O
   O52        1.0     0.320852      0.137094      0.407971     Biso  1.000000 O
   O53        1.0     0.332313      0.509659      0.446759     Biso  1.000000 O
   O54        1.0     0.332788      0.549643      0.960075     Biso  1.000000 O
   O55        1.0     0.332887      0.261157      0.352002     Biso  1.000000 O
   O56        1.0     0.331679      0.931234      0.019468     Biso  1.000000 O
   O57        1.0     0.329702      0.834468      0.589988     Biso  1.000000 O
   O58        1.0     0.331260      0.633038      0.380043     Biso  1.000000 O
   O59        1.0     0.343401      0.875253      0.403244     Biso  1.000000 O
   O60        1.0     0.346774      0.659003      0.572727     Biso  1.000000 O
   O61        1.0     0.355755      0.554438      0.693769     Biso  1.000000 O
   O62        1.0     0.343024      0.348070      0.990350     Biso  1.000000 O
   O63        1.0     0.349645      0.008224      0.394728     Biso  1.000000 O
   O64        1.0     0.342913      0.155241      0.993487     Biso  1.000000 O
   O65        1.0     0.363947      0.952833      0.664155     Biso  1.000000 O
   O66        1.0     0.349105      0.434906      0.608403     Biso  1.000000 O
   O67        1.0     0.345609      0.068276      0.569869     Biso  1.000000 O
   O68        1.0     0.409032      0.838816      0.740612     Biso  1.000000 O
   O69        1.0     0.407459      0.669971      0.744961     Biso  1.000000 O
   O70        1.0     0.409744      0.067905      0.737806     Biso  1.000000 O
   O71        1.0     0.410576      0.447002      0.776658     Biso  1.000000 O
   O72        1.0     0.423195      0.350242      0.297428     Biso  1.000000 O
   O73        1.0     0.428196      0.639472      0.935926     Biso  1.000000 O
   O74        1.0     0.417131      0.172497      0.280373     Biso  1.000000 O
   O75        1.0     0.414619      0.547513      0.301805     Biso  1.000000 O
   O76        1.0     0.414501      0.932646      0.265628     Biso  1.000000 O
   O77        1.0     0.413573      0.001503      0.906355     Biso  1.000000 O
   O78        1.0     0.430322      0.251556      0.948038     Biso  1.000000 O
   O79        1.0     0.431020      0.870318      0.929681     Biso  1.000000 O
   O80        1.0     0.420111      0.573922      0.105588     Biso  1.000000 O
   O81        1.0     0.455640      0.509389      0.940320     Biso  1.000000 O
   O82        1.0     0.455139      0.950846      0.077934     Biso  1.000000 O
   O83        1.0     0.437506      0.053691      0.199520     Biso  1.000000 O
   O84        1.0     0.440264      0.452248      0.170448     Biso  1.000000 O
   O85        1.0     0.448126      0.328413      0.106909     Biso  1.000000 O
   O86        1.0     0.462701      0.376729      0.922938     Biso  1.000000 O
   O87        1.0     0.455449      0.163225      0.090392     Biso  1.000000 O
   O88        1.0     0.468967      0.754110      0.864054     Biso  1.000000 O
   O89        1.0     0.455899      0.127790      0.899526     Biso  1.000000 O
   O90        1.0     0.528360      0.641881      0.807268     Biso  1.000000 O
   O91        1.0     0.525617      0.033081      0.810614     Biso  1.000000 O
   O92        1.0     0.530351      0.863037      0.798442     Biso  1.000000 O
   O93        1.0     0.528146      0.549329      0.215075     Biso  1.000000 O
   O94        1.0     0.538355      0.453118      0.812517     Biso  1.000000 O
   O95        1.0     0.538424      0.968229      0.223500     Biso  1.000000 O
   O96        1.0     0.541809      0.378182      0.232142     Biso  1.000000 O
   O97        1.0     0.538757      0.133939      0.234291     Biso  1.000000 O
   O98        1.0     0.622062      0.674460      0.937824     Biso  1.000000 O
   O99        1.0     0.619366      0.553479      0.860641     Biso  1.000000 O
   O100       1.0     0.613236      0.877927      0.131782     Biso  1.000000 O
   O101       1.0     0.590168      0.250679      0.178785     Biso  1.000000 O
   O102       1.0     0.607871      0.060172      0.956114     Biso  1.000000 O
   O103       1.0     0.624655      0.949275      0.849806     Biso  1.000000 O
   O104       1.0     0.612569      0.834641      0.944705     Biso  1.000000 O
   O105       1.0     0.641365      0.137257      0.108115     Biso  1.000000 O
   O106       1.0     0.645186      0.433047      0.929161     Biso  1.000000 O
   O107       1.0     0.611170      0.629604      0.124465     Biso  1.000000 O
   O108       1.0     0.654291      0.370385      0.103398     Biso  1.000000 O
   O109       1.0     0.650930      0.656959      0.746129     Biso  1.000000 O
   O110       1.0     0.646069      0.753765      0.090830     Biso  1.000000 O
   O111       1.0     0.648461      0.005730      0.125406     Biso  1.000000 O
   O112       1.0     0.649141      0.066086      0.767479     Biso  1.000000 O
   O113       1.0     0.654072      0.835929      0.755705     Biso  1.000000 O
   O114       1.0     0.654367      0.457177      0.733622     Biso  1.000000 O
   O115       1.0     0.651903      0.549421      0.270043     Biso  1.000000 O
   O116       1.0     0.655442      0.940309      0.294381     Biso  1.000000 O
   O117       1.0     0.665524      0.330306      0.308202     Biso  1.000000 O
   O118       1.0     0.654267      0.169591      0.300094     Biso  1.000000 O
   O119       1.0     0.703447      0.054510      0.368716     Biso  1.000000 O
   O120       1.0     0.715690      0.562577      0.439941     Biso  1.000000 O
   O121       1.0     0.724968      0.937026      0.456159     Biso  1.000000 O
   O122       1.0     0.734835      0.637108      0.597391     Biso  1.000000 O
   O123       1.0     0.710318      0.989283      0.636296     Biso  1.000000 O
   O124       1.0     0.723313      0.123001      0.636008     Biso  1.000000 O
   O125       1.0     0.723736      0.347306      0.472750     Biso  1.000000 O
   O126       1.0     0.744213      0.377897      0.662531     Biso  1.000000 O
   O127       1.0     0.726715      0.853355      0.036123     Biso  1.000000 O
   O128       1.0     0.744462      0.746264      0.703916     Biso  1.000000 O
   O129       1.0     0.729500      0.654636      0.047450     Biso  1.000000 O
   O130       1.0     0.733257      0.070843      0.009456     Biso  1.000000 O
   O131       1.0     0.739887      0.466162      0.059593     Biso  1.000000 O
   O132       1.0     0.742788      0.861818      0.612873     Biso  1.000000 O
   O133       1.0     0.724422      0.449585      0.338941     Biso  1.000000 O
   O134       1.0     0.763141      0.256611      0.602504     Biso  1.000000 O
   O135       1.0     0.731401      0.176319      0.444424     Biso  1.000000 O
   O136       1.0     0.776289      0.628974      0.784730     Biso  1.000000 O
   O137       1.0     0.778917      0.854325      0.803661     Biso  1.000000 O
   O138       1.0     0.779449      0.048180      0.777912     Biso  1.000000 O
   O139       1.0     0.782324      0.559391      0.270972     Biso  1.000000 O
   O140       1.0     0.777989      0.467859      0.798288     Biso  1.000000 O
   O141       1.0     0.784615      0.967257      0.287056     Biso  1.000000 O
   O142       1.0     0.799010      0.343902      0.313249     Biso  1.000000 O
   O143       1.0     0.782767      0.135573      0.269933     Biso  1.000000 O
   O144       1.0     0.823429      0.001049      0.104506     Biso  1.000000 O
   O145       1.0     0.812089      0.756617      0.083020     Biso  1.000000 O
   O146       1.0     0.825563      0.372208      0.123377     Biso  1.000000 O
   O147       1.0     0.830068      0.958301      0.570707     Biso  1.000000 O
   O148       1.0     0.836654      0.573226      0.512441     Biso  1.000000 O
   O149       1.0     0.827017      0.874945      0.159584     Biso  1.000000 O
   O150       1.0     0.826504      0.247928      0.184854     Biso  1.000000 O
   O151       1.0     0.844015      0.634759      0.138199     Biso  1.000000 O
   O152       1.0     0.846247      0.356052      0.542528     Biso  1.000000 O
   O153       1.0     0.855891      0.501598      0.130645     Biso  1.000000 O
   O154       1.0     0.865524      0.952528      0.824784     Biso  1.000000 O
   O155       1.0     0.852902      0.150157      0.549174     Biso  1.000000 O
   O156       1.0     0.854685      0.061376      0.935495     Biso  1.000000 O
   O157       1.0     0.849675      0.858702      0.966330     Biso  1.000000 O
   O158       1.0     0.836563      0.133826      0.092358     Biso  1.000000 O
   O159       1.0     0.848803      0.437441      0.958891     Biso  1.000000 O
   O160       1.0     0.841591      0.667702      0.946700     Biso  1.000000 O
   O161       1.0     0.869641      0.551597      0.861126     Biso  1.000000 O
   O162       1.0     0.902171      0.666838      0.775518     Biso  1.000000 O
   O163       1.0     0.909765      0.832002      0.795132     Biso  1.000000 O
   O164       1.0     0.909266      0.068583      0.758617     Biso  1.000000 O
   O165       1.0     0.905978      0.432774      0.787307     Biso  1.000000 O
   O166       1.0     0.913301      0.571850      0.272225     Biso  1.000000 O
   O167       1.0     0.909916      0.961595      0.239589     Biso  1.000000 O
   O168       1.0     0.920872      0.329480      0.247511     Biso  1.000000 O
   O169       1.0     0.919068      0.509547      0.632722     Biso  1.000000 O
   O170       1.0     0.912473      0.156874      0.248767     Biso  1.000000 O
   O171       1.0     0.926925      0.872359      0.605874     Biso  1.000000 O
   O172       1.0     0.956187      0.342020      0.438696     Biso  1.000000 O
   O173       1.0     0.923619      0.935777      0.433636     Biso  1.000000 O
   O174       1.0     0.931040      0.257274      0.586115     Biso  1.000000 O
   O175       1.0     0.959050      0.545390      0.453663     Biso  1.000000 O
   O176       1.0     0.951420      0.003311      0.596714     Biso  1.000000 O
   O177       1.0     0.939520      0.637270      0.590236     Biso  1.000000 O
   O178       1.0     0.955284      0.181036      0.432661     Biso  1.000000 O
   O179       1.0     0.946464      0.448273      0.320474     Biso  1.000000 O
   O180       1.0     0.949213      0.056806      0.365793     Biso  1.000000 O
   O181       1.0     0.962367      0.382775      0.624913     Biso  1.000000 O
   O182       1.0     0.974426      0.134308      0.616219     Biso  1.000000 O
   O183       1.0     0.967867      0.754141      0.663808     Biso  1.000000 O
   O184       1.0     0.026365      0.471103      0.734539     Biso  1.000000 O
   O185       1.0     0.029642      0.862854      0.729784     Biso  1.000000 O
   O186       1.0     0.039448      0.541160      0.300620     Biso  1.000000 O
   O187       1.0     0.140555      0.493732      0.407865     Biso  1.000000 O
   O188       1.0     0.028054      0.646461      0.737593     Biso  1.000000 O
   O189       1.0     0.037124      0.048038      0.727307     Biso  1.000000 O
   O190       1.0     0.211887      0.507967      0.921522     Biso  1.000000 O
   O191       1.0     0.746652      0.505162      0.612531     Biso  1.000000 O
   O192       1.0     0.616359      0.499055      0.091863     Biso  1.000000 O
   O193       1.0     0.613134      0.204055      0.594411     Biso  1.000000 O
   O194       1.0     0.588839      0.341766      0.604398     Biso  1.000000 O
   O195       1.0     0.635332      0.278329      0.803281     Biso  1.000000 O
   O196       1.0     0.496938      0.257854      0.717981     Biso  1.000000 O
   O197       1.0     0.444115      0.328039      0.589673     Biso  1.000000 O
   O198       1.0     0.556910      0.430381      0.427971     Biso  1.000000 O
   O199       1.0     0.531833      0.285807      0.435400     Biso  1.000000 O
   Si1        1.0     0.103238      0.479857      0.703095     Biso  1.000000 Si
   Si2        1.0     0.105310      0.873085      0.692430     Biso  1.000000 Si
   Si3        1.0     0.112694      0.556494      0.343410     Biso  1.000000 Si
   Si4        1.0     0.104892      0.636904      0.706022     Biso  1.000000 Si
   Si5        1.0     0.110110      0.171789      0.329281     Biso  1.000000 Si
   Si6        1.0     0.112077      0.328247      0.342626     Biso  1.000000 Si
   Si7        1.0     0.112653      0.030329      0.697833     Biso  1.000000 Si
   Si8        1.0     0.100873      0.945986      0.354749     Biso  1.000000 Si
   Si9        1.0     0.149162      0.672900      0.487029     Biso  1.000000 Si
   Si10       1.0     0.154224      0.436766      0.491088     Biso  1.000000 Si
   Si11       1.0     0.156339      0.062575      0.484681     Biso  1.000000 Si
   Si12       1.0     0.147491      0.826515      0.478364     Biso  1.000000 Si
   Si13       1.0     0.254581      0.567042      0.974452     Biso  1.000000 Si
   Si14       1.0     0.265786      0.171884      0.968977     Biso  1.000000 Si
   Si15       1.0     0.265139      0.327680      0.982230     Biso  1.000000 Si
   Si16       1.0     0.254033      0.941132      0.991425     Biso  1.000000 Si
   Si17       1.0     0.227150      0.682031      0.824338     Biso  1.000000 Si
   Si18       1.0     0.226090      0.375188      0.194402     Biso  1.000000 Si
   Si19       1.0     0.225329      0.135564      0.182359     Biso  1.000000 Si
   Si20       1.0     0.232383      0.057006      0.829929     Biso  1.000000 Si
   Si21       1.0     0.219941      0.976746      0.206978     Biso  1.000000 Si
   Si22       1.0     0.217852      0.445690      0.843994     Biso  1.000000 Si
   Si23       1.0     0.223054      0.531012      0.194317     Biso  1.000000 Si
   Si24       1.0     0.226037      0.837846      0.830752     Biso  1.000000 Si
   Si25       1.0     0.409193      0.568285      0.986100     Biso  1.000000 Si
   Si26       1.0     0.407640      0.938799      0.982827     Biso  1.000000 Si
   Si27       1.0     0.420695      0.326702      0.993559     Biso  1.000000 Si
   Si28       1.0     0.458445      0.676114      0.837702     Biso  1.000000 Si
   Si29       1.0     0.420722      0.173901      0.983322     Biso  1.000000 Si
   Si30       1.0     0.461945      0.130987      0.200734     Biso  1.000000 Si
   Si31       1.0     0.465374      0.377470      0.200644     Biso  1.000000 Si
   Si32       1.0     0.461549      0.976146      0.192237     Biso  1.000000 Si
   Si33       1.0     0.466191      0.447348      0.863964     Biso  1.000000 Si
   Si34       1.0     0.451498      0.530794      0.197332     Biso  1.000000 Si
   Si35       1.0     0.459953      0.831720      0.832994     Biso  1.000000 Si
   Si36       1.0     0.451758      0.057331      0.839447     Biso  1.000000 Si
   Si37       1.0     0.346275      0.875671      0.690201     Biso  1.000000 Si
   Si38       1.0     0.346351      0.634871      0.687772     Biso  1.000000 Si
   Si39       1.0     0.340960      0.184513      0.315287     Biso  1.000000 Si
   Si40       1.0     0.349601      0.032407      0.677707     Biso  1.000000 Si
   Si41       1.0     0.341162      0.555806      0.347713     Biso  1.000000 Si
   Si42       1.0     0.346944      0.939577      0.330263     Biso  1.000000 Si
   Si43       1.0     0.348189      0.475518      0.714427     Biso  1.000000 Si
   Si44       1.0     0.346860      0.339487      0.332490     Biso  1.000000 Si
   Si45       1.0     0.311395      0.440465      0.500804     Biso  1.000000 Si
   Si46       1.0     0.312162      0.064655      0.460453     Biso  1.000000 Si
   Si47       1.0     0.300602      0.829297      0.478156     Biso  1.000000 Si
   Si48       1.0     0.302420      0.674181      0.474416     Biso  1.000000 Si
   Si49       1.0     0.806441      0.678342      0.053995     Biso  1.000000 Si
   Si50       1.0     0.803860      0.835627      0.059935     Biso  1.000000 Si
   Si51       1.0     0.816737      0.443958      0.069053     Biso  1.000000 Si
   Si52       1.0     0.811605      0.066721      0.036410     Biso  1.000000 Si
   Si53       1.0     0.847896      0.566395      0.202602     Biso  1.000000 Si
   Si54       1.0     0.840093      0.168926      0.200600     Biso  1.000000 Si
   Si55       1.0     0.843216      0.324116      0.216377     Biso  1.000000 Si
   Si56       1.0     0.847374      0.628518      0.841835     Biso  1.000000 Si
   Si57       1.0     0.850336      0.472879      0.850924     Biso  1.000000 Si
   Si58       1.0     0.850900      0.874506      0.847748     Biso  1.000000 Si
   Si59       1.0     0.835730      0.951468      0.197602     Biso  1.000000 Si
   Si60       1.0     0.851707      0.032515      0.822902     Biso  1.000000 Si
   Si61       1.0     0.954056      0.448791      0.693581     Biso  1.000000 Si
   Si62       1.0     0.958426      0.831094      0.698643     Biso  1.000000 Si
   Si63       1.0     0.959236      0.676090      0.692332     Biso  1.000000 Si
   Si64       1.0     0.952270      0.977664      0.338903     Biso  1.000000 Si
   Si65       1.0     0.966574      0.063746      0.674522     Biso  1.000000 Si
   Si66       1.0     0.964191      0.526633      0.336301     Biso  1.000000 Si
   Si67       1.0     0.963526      0.134065      0.335421     Biso  1.000000 Si
   Si68       1.0     0.966628      0.369823      0.326783     Biso  1.000000 Si
   Si69       1.0     0.926311      0.180051      0.546358     Biso  1.000000 Si
   Si70       1.0     0.913179      0.566436      0.547163     Biso  1.000000 Si
   Si71       1.0     0.923753      0.333642      0.548039     Biso  1.000000 Si
   Si72       1.0     0.907863      0.942494      0.552013     Biso  1.000000 Si
   Si73       1.0     0.717062      0.057268      0.703168     Biso  1.000000 Si
   Si74       1.0     0.726555      0.667692      0.708686     Biso  1.000000 Si
   Si75       1.0     0.732339      0.453181      0.701899     Biso  1.000000 Si
   Si76       1.0     0.718615      0.530152      0.329246     Biso  1.000000 Si
   Si77       1.0     0.729778      0.825083      0.718839     Biso  1.000000 Si
   Si78       1.0     0.717376      0.975091      0.350886     Biso  1.000000 Si
   Si79       1.0     0.752376      0.937042      0.569171     Biso  1.000000 Si
   Si80       1.0     0.758585      0.569452      0.541198     Biso  1.000000 Si
   Si81       1.0     0.771535      0.332742      0.570967     Biso  1.000000 Si
   Si82       1.0     0.728123      0.369904      0.354639     Biso  1.000000 Si
   Si83       1.0     0.720463      0.132130      0.345334     Biso  1.000000 Si
   Si84       1.0     0.663636      0.439813      0.047337     Biso  1.000000 Si
   Si85       1.0     0.652263      0.677552      0.049963     Biso  1.000000 Si
   Si86       1.0     0.657812      0.068412      0.049841     Biso  1.000000 Si
   Si87       1.0     0.650056      0.830380      0.051170     Biso  1.000000 Si
   Si88       1.0     0.605534      0.174420      0.201089     Biso  1.000000 Si
   Si89       1.0     0.613340      0.948162      0.192312     Biso  1.000000 Si
   Si90       1.0     0.606014      0.870871      0.837118     Biso  1.000000 Si
   Si91       1.0     0.614496      0.474191      0.836691     Biso  1.000000 Si
   Si92       1.0     0.603254      0.556171      0.174755     Biso  1.000000 Si
   Si93       1.0     0.605340      0.631762      0.838264     Biso  1.000000 Si
   Si94       1.0     0.602204      0.027199      0.845663     Biso  1.000000 Si
   Al1        1.0     0.771728      0.174456      0.561804     Biso  1.000000 Al
   Al2        1.0     0.613500      0.332591      0.200960     Biso  1.000000 Al
   H1         1.0     0.643557      0.169237      0.619215     Biso  1.000000 H
   H2         1.0     0.609343      0.380227      0.637479     Biso  1.000000 H
   H3         1.0     0.682475      0.275127      0.789508     Biso  1.000000 H
   H4         1.0     0.484514      0.258572      0.788091     Biso  1.000000 H
   H5         1.0     0.461674      0.298106      0.651976     Biso  1.000000 H
   H6         1.0     0.412406      0.362755      0.609936     Biso  1.000000 H
   H7         1.0     0.552812      0.421426      0.355627     Biso  1.000000 H
   H8         1.0     0.497965      0.280228      0.384688     Biso  1.000000 H
   H9         1.0     0.480680      0.450179      0.539105     Biso  1.000000 H
   H10        1.0     0.510549      0.456907      0.479755     Biso  1.000000 H
   Ca1        1.0     0.639779      0.252627      0.443567     Biso  1.000000 Ca
   Ga1        1.0     0.587388      0.262145      0.693912     Biso  1.000000 Ga
   Ga2        1.0     0.518792      0.362548      0.513104     Biso  1.000000 Ga
