# Supplementary material for: High Stability of Methanol to Aromatic Conversion over Bimetallic Ca,Ga-Modified ZSM-5
Source: ACS Catal. 2022 Feb 23;12(5):3189–200. doi: 10.1021/acscatal.1c05481 (PMC8902757; doi:10.1021/acscatal.1c05481)
Supplement: Supplementary file 1 — cs1c05481_si_001.zip [file cs1c05481_si_001.zip › SI_structures/NEB/Ga1W/1Step/FS.cif]

#======================================================================

# CRYSTAL DATA

#----------------------------------------------------------------------

data_VESTA_phase_1


_chemical_name_common                  'O    Si   Al   C    H    Ga'
_cell_length_a                         20.24050
_cell_length_b                         20.01540
_cell_length_c                         13.43920
_cell_angle_alpha                      90
_cell_angle_beta                       90
_cell_angle_gamma                      90
_space_group_name_H-M_alt              'P 1'
_space_group_IT_number                 1

loop_
_space_group_symop_operation_xyz
   'x, y, z'

loop_
   _atom_site_label
   _atom_site_occupancy
   _atom_site_fract_x
   _atom_site_fract_y
   _atom_site_fract_z
   _atom_site_adp_type
   _atom_site_B_iso_or_equiv
   _atom_site_type_symbol
   O1         1.0     0.030749      0.559189      0.292823     Biso  1.000000 O
   O2         1.0     0.044428      0.148944      0.282848     Biso  1.000000 O
   O3         1.0     0.042521      0.351779      0.263522     Biso  1.000000 O
   O4         1.0     0.130023      0.633233      0.360935     Biso  1.000000 O
   O5         1.0     0.116388      0.878129      0.407075     Biso  1.000000 O
   O6         1.0     0.114357      0.055577      0.580880     Biso  1.000000 O
   O7         1.0     0.114921      0.253157      0.343301     Biso  1.000000 O
   O8         1.0     0.116458      0.659271      0.555182     Biso  1.000000 O
   O9         1.0     0.119998      0.506093      0.412484     Biso  1.000000 O
   O10        1.0     0.129473      0.827088      0.587759     Biso  1.000000 O
   O11        1.0     0.122958      0.943061      0.683082     Biso  1.000000 O
   O12        1.0     0.115621      0.545433      0.652125     Biso  1.000000 O
   O13        1.0     0.154745      0.753009      0.429179     Biso  1.000000 O
   O14        1.0     0.134740      0.427751      0.568553     Biso  1.000000 O
   O15        1.0     0.133402      0.138414      0.431941     Biso  1.000000 O
   O16        1.0     0.157194      0.655637      0.744794     Biso  1.000000 O
   O17        1.0     0.142848      0.375710      0.388907     Biso  1.000000 O
   O18        1.0     0.153125      0.831465      0.781368     Biso  1.000000 O
   O19        1.0     0.149679      0.057941      0.772853     Biso  1.000000 O
   O20        1.0     0.158568      0.445460      0.762213     Biso  1.000000 O
   O21        1.0     0.170885      0.154251      0.243884     Biso  1.000000 O
   O22        1.0     0.163551      0.333109      0.203345     Biso  1.000000 O
   O23        1.0     0.169538      0.932527      0.245435     Biso  1.000000 O
   O24        1.0     0.150515      0.538721      0.224477     Biso  1.000000 O
   O25        1.0     0.232930      0.923483      0.076473     Biso  1.000000 O
   O26        1.0     0.215158      0.544740      0.055482     Biso  1.000000 O
   O27        1.0     0.233012      0.620260      0.898433     Biso  1.000000 O
   O28        1.0     0.213159      0.043564      0.154810     Biso  1.000000 O
   O29        1.0     0.235909      0.651920      0.475968     Biso  1.000000 O
   O30        1.0     0.236109      0.852274      0.477554     Biso  1.000000 O
   O31        1.0     0.235269      0.163901      0.077022     Biso  1.000000 O
   O32        1.0     0.236118      0.442714      0.178710     Biso  1.000000 O
   O33        1.0     0.246167      0.739712      0.817959     Biso  1.000000 O
   O34        1.0     0.223705      0.351861      0.032133     Biso  1.000000 O
   O35        1.0     0.232929      0.063481      0.502275     Biso  1.000000 O
   O36        1.0     0.234511      0.117595      0.892311     Biso  1.000000 O
   O37        1.0     0.242237      0.359542      0.837268     Biso  1.000000 O
   O38        1.0     0.237443      0.456019      0.451154     Biso  1.000000 O
   O39        1.0     0.248798      0.855255      0.912285     Biso  1.000000 O
   O40        1.0     0.251828      0.488135      0.884708     Biso  1.000000 O
   O41        1.0     0.261744      0.244331      0.926593     Biso  1.000000 O
   O42        1.0     0.282503      0.447491      0.701527     Biso  1.000000 O
   O43        1.0     0.283311      0.630124      0.717713     Biso  1.000000 O
   O44        1.0     0.274309      0.851379      0.717624     Biso  1.000000 O
   O45        1.0     0.299003      0.124808      0.240081     Biso  1.000000 O
   O46        1.0     0.278006      0.037453      0.750074     Biso  1.000000 O
   O47        1.0     0.294997      0.325913      0.190541     Biso  1.000000 O
   O48        1.0     0.297965      0.959689      0.237696     Biso  1.000000 O
   O49        1.0     0.279508      0.562862      0.226803     Biso  1.000000 O
   O50        1.0     0.318874      0.751625      0.434458     Biso  1.000000 O
   O51        1.0     0.336060      0.129750      0.430466     Biso  1.000000 O
   O52        1.0     0.322297      0.367473      0.374894     Biso  1.000000 O
   O53        1.0     0.331908      0.996483      0.420689     Biso  1.000000 O
   O54        1.0     0.335424      0.951068      0.956758     Biso  1.000000 O
   O55        1.0     0.329431      0.240361      0.330888     Biso  1.000000 O
   O56        1.0     0.336067      0.561072      0.987538     Biso  1.000000 O
   O57        1.0     0.355518      0.655849      0.557590     Biso  1.000000 O
   O58        1.0     0.344165      0.870710      0.368192     Biso  1.000000 O
   O59        1.0     0.343242      0.631474      0.364362     Biso  1.000000 O
   O60        1.0     0.354113      0.847525      0.562463     Biso  1.000000 O
   O61        1.0     0.365710      0.946574      0.694276     Biso  1.000000 O
   O62        1.0     0.348236      0.149882      0.979941     Biso  1.000000 O
   O63        1.0     0.347579      0.497907      0.367156     Biso  1.000000 O
   O64        1.0     0.344359      0.346937      0.956586     Biso  1.000000 O
   O65        1.0     0.369679      0.541091      0.651511     Biso  1.000000 O
   O66        1.0     0.350358      0.059013      0.591215     Biso  1.000000 O
   O67        1.0     0.353222      0.433173      0.537176     Biso  1.000000 O
   O68        1.0     0.411755      0.653626      0.734612     Biso  1.000000 O
   O69        1.0     0.401951      0.825320      0.742515     Biso  1.000000 O
   O70        1.0     0.412538      0.421751      0.707445     Biso  1.000000 O
   O71        1.0     0.407117      0.062400      0.766486     Biso  1.000000 O
   O72        1.0     0.422786      0.150287      0.286870     Biso  1.000000 O
   O73        1.0     0.432707      0.863321      0.929662     Biso  1.000000 O
   O74        1.0     0.417997      0.321597      0.253682     Biso  1.000000 O
   O75        1.0     0.423097      0.961090      0.288071     Biso  1.000000 O
   O76        1.0     0.411215      0.565296      0.230145     Biso  1.000000 O
   O77        1.0     0.417308      0.493178      0.871456     Biso  1.000000 O
   O78        1.0     0.432815      0.249193      0.938814     Biso  1.000000 O
   O79        1.0     0.445483      0.618162      0.920688     Biso  1.000000 O
   O80        1.0     0.429247      0.937932      0.093374     Biso  1.000000 O
   O81        1.0     0.456730      0.992821      0.919288     Biso  1.000000 O
   O82        1.0     0.454551      0.523178      0.054360     Biso  1.000000 O
   O83        1.0     0.459398      0.441902      0.208621     Biso  1.000000 O
   O84        1.0     0.470217      0.054246      0.166149     Biso  1.000000 O
   O85        1.0     0.452511      0.175447      0.096676     Biso  1.000000 O
   O86        1.0     0.468934      0.124331      0.914464     Biso  1.000000 O
   O87        1.0     0.451193      0.351694      0.064641     Biso  1.000000 O
   O88        1.0     0.455995      0.742008      0.868344     Biso  1.000000 O
   O89        1.0     0.461961      0.367587      0.870811     Biso  1.000000 O
   O90        1.0     0.526391      0.842224      0.791090     Biso  1.000000 O
   O91        1.0     0.528428      0.461312      0.772406     Biso  1.000000 O
   O92        1.0     0.536101      0.652020      0.786842     Biso  1.000000 O
   O93        1.0     0.538129      0.942443      0.203257     Biso  1.000000 O
   O94        1.0     0.536788      0.049713      0.789009     Biso  1.000000 O
   O95        1.0     0.538391      0.547105      0.202622     Biso  1.000000 O
   O96        1.0     0.546150      0.156331      0.232327     Biso  1.000000 O
   O97        1.0     0.540735      0.336038      0.203175     Biso  1.000000 O
   O98        1.0     0.620801      0.825791      0.924576     Biso  1.000000 O
   O99        1.0     0.606871      0.941966      0.836396     Biso  1.000000 O
   O100       1.0     0.630532      0.625953      0.128449     Biso  1.000000 O
   O101       1.0     0.642132      0.254788      0.165845     Biso  1.000000 O
   O102       1.0     0.607260      0.454313      0.926764     Biso  1.000000 O
   O103       1.0     0.623255      0.553463      0.798266     Biso  1.000000 O
   O104       1.0     0.622837      0.649707      0.935189     Biso  1.000000 O
   O105       1.0     0.631356      0.366511      0.064604     Biso  1.000000 O
   O106       1.0     0.646446      0.059457      0.900404     Biso  1.000000 O
   O107       1.0     0.626969      0.866858      0.114741     Biso  1.000000 O
   O108       1.0     0.637832      0.126495      0.067291     Biso  1.000000 O
   O109       1.0     0.650268      0.837710      0.731830     Biso  1.000000 O
   O110       1.0     0.658833      0.744633      0.065501     Biso  1.000000 O
   O111       1.0     0.642058      0.495189      0.106138     Biso  1.000000 O
   O112       1.0     0.652853      0.430431      0.743465     Biso  1.000000 O
   O113       1.0     0.659884      0.674773      0.747352     Biso  1.000000 O
   O114       1.0     0.653277      0.030696      0.707547     Biso  1.000000 O
   O115       1.0     0.662999      0.961374      0.244565     Biso  1.000000 O
   O116       1.0     0.655607      0.548439      0.284118     Biso  1.000000 O
   O117       1.0     0.665097      0.138904      0.282512     Biso  1.000000 O
   O118       1.0     0.656991      0.372529      0.257985     Biso  1.000000 O
   O119       1.0     0.732709      0.453131      0.363040     Biso  1.000000 O
   O120       1.0     0.726146      0.938224      0.412150     Biso  1.000000 O
   O121       1.0     0.724185      0.572955      0.443755     Biso  1.000000 O
   O122       1.0     0.724736      0.868966      0.575970     Biso  1.000000 O
   O123       1.0     0.715080      0.503989      0.611263     Biso  1.000000 O
   O124       1.0     0.733202      0.370178      0.625313     Biso  1.000000 O
   O125       1.0     0.727618      0.132494      0.448900     Biso  1.000000 O
   O126       1.0     0.736270      0.123189      0.644036     Biso  1.000000 O
   O127       1.0     0.740398      0.644512      0.021459     Biso  1.000000 O
   O128       1.0     0.747915      0.757641      0.673020     Biso  1.000000 O
   O129       1.0     0.737072      0.846156      0.011685     Biso  1.000000 O
   O130       1.0     0.730868      0.438565      0.989201     Biso  1.000000 O
   O131       1.0     0.736566      0.039717      0.043761     Biso  1.000000 O
   O132       1.0     0.747463      0.633856      0.610664     Biso  1.000000 O
   O133       1.0     0.757822      0.044815      0.303942     Biso  1.000000 O
   O134       1.0     0.758901      0.238952      0.561569     Biso  1.000000 O
   O135       1.0     0.705702      0.332159      0.430177     Biso  1.000000 O
   O136       1.0     0.775394      0.874873      0.757266     Biso  1.000000 O
   O137       1.0     0.784607      0.660615      0.795979     Biso  1.000000 O
   O138       1.0     0.781786      0.452892      0.763635     Biso  1.000000 O
   O139       1.0     0.789078      0.924827      0.239660     Biso  1.000000 O
   O140       1.0     0.776429      0.032186      0.774017     Biso  1.000000 O
   O141       1.0     0.787535      0.556512      0.273938     Biso  1.000000 O
   O142       1.0     0.794577      0.170234      0.286424     Biso  1.000000 O
   O143       1.0     0.786929      0.348914      0.273284     Biso  1.000000 O
   O144       1.0     0.816350      0.509516      0.093967     Biso  1.000000 O
   O145       1.0     0.820328      0.747582      0.059280     Biso  1.000000 O
   O146       1.0     0.824073      0.132333      0.101272     Biso  1.000000 O
   O147       1.0     0.832004      0.540774      0.547444     Biso  1.000000 O
   O148       1.0     0.839387      0.917103      0.506718     Biso  1.000000 O
   O149       1.0     0.845282      0.633354      0.142357     Biso  1.000000 O
   O150       1.0     0.837701      0.257292      0.153715     Biso  1.000000 O
   O151       1.0     0.855446      0.871879      0.090244     Biso  1.000000 O
   O152       1.0     0.844190      0.137450      0.532602     Biso  1.000000 O
   O153       1.0     0.853658      0.003920      0.111293     Biso  1.000000 O
   O154       1.0     0.862444      0.553450      0.802670     Biso  1.000000 O
   O155       1.0     0.845968      0.343754      0.495444     Biso  1.000000 O
   O156       1.0     0.853924      0.449218      0.926709     Biso  1.000000 O
   O157       1.0     0.862543      0.644165      0.948908     Biso  1.000000 O
   O158       1.0     0.827696      0.378158      0.088229     Biso  1.000000 O
   O159       1.0     0.844004      0.064375      0.936526     Biso  1.000000 O
   O160       1.0     0.846190      0.825353      0.906477     Biso  1.000000 O
   O161       1.0     0.867246      0.949327      0.842273     Biso  1.000000 O
   O162       1.0     0.902184      0.843136      0.733773     Biso  1.000000 O
   O163       1.0     0.915075      0.671772      0.773319     Biso  1.000000 O
   O164       1.0     0.911784      0.436727      0.750703     Biso  1.000000 O
   O165       1.0     0.904512      0.066868      0.766297     Biso  1.000000 O
   O166       1.0     0.920661      0.927930      0.235840     Biso  1.000000 O
   O167       1.0     0.912368      0.533473      0.223655     Biso  1.000000 O
   O168       1.0     0.920569      0.170361      0.228322     Biso  1.000000 O
   O169       1.0     0.923312      0.992333      0.608760     Biso  1.000000 O
   O170       1.0     0.914466      0.353153      0.230326     Biso  1.000000 O
   O171       1.0     0.926924      0.628294      0.585081     Biso  1.000000 O
   O172       1.0     0.950036      0.147298      0.418415     Biso  1.000000 O
   O173       1.0     0.927623      0.563130      0.415276     Biso  1.000000 O
   O174       1.0     0.925584      0.241668      0.553744     Biso  1.000000 O
   O175       1.0     0.950454      0.961458      0.422809     Biso  1.000000 O
   O176       1.0     0.952083      0.497228      0.581888     Biso  1.000000 O
   O177       1.0     0.956338      0.868141      0.558221     Biso  1.000000 O
   O178       1.0     0.962603      0.322465      0.411020     Biso  1.000000 O
   O179       1.0     0.957130      0.050880      0.281209     Biso  1.000000 O
   O180       1.0     0.968743      0.446690      0.345874     Biso  1.000000 O
   O181       1.0     0.963316      0.120270      0.608838     Biso  1.000000 O
   O182       1.0     0.956542      0.364478      0.599432     Biso  1.000000 O
   O183       1.0     0.966704      0.748233      0.633928     Biso  1.000000 O
   O184       1.0     0.026377      0.031042      0.719505     Biso  1.000000 O
   O185       1.0     0.032109      0.641859      0.702836     Biso  1.000000 O
   O186       1.0     0.043919      0.951005      0.285544     Biso  1.000000 O
   O187       1.0     0.135746      0.009325      0.397412     Biso  1.000000 O
   O188       1.0     0.032198      0.848988      0.717707     Biso  1.000000 O
   O189       1.0     0.037615      0.441673      0.701834     Biso  1.000000 O
   O190       1.0     0.214784      0.985135      0.904352     Biso  1.000000 O
   O191       1.0     0.751223      0.999162      0.584349     Biso  1.000000 O
   O192       1.0     0.615725      0.994580      0.065044     Biso  1.000000 O
   O193       1.0     0.558678      0.068231      0.410161     Biso  1.000000 O
   O194       1.0     0.591336      0.224408      0.434410     Biso  1.000000 O
   O195       1.0     0.622963      0.300846      0.615601     Biso  1.000000 O
   Si1        1.0     0.103535      0.021846      0.689504     Biso  1.000000 Si
   Si2        1.0     0.105968      0.625207      0.663630     Biso  1.000000 Si
   Si3        1.0     0.116484      0.942906      0.334589     Biso  1.000000 Si
   Si4        1.0     0.109260      0.863340      0.691751     Biso  1.000000 Si
   Si5        1.0     0.115594      0.328554      0.299967     Biso  1.000000 Si
   Si6        1.0     0.115385      0.173284      0.325725     Biso  1.000000 Si
   Si7        1.0     0.111092      0.465453      0.670072     Biso  1.000000 Si
   Si8        1.0     0.108346      0.559351      0.322662     Biso  1.000000 Si
   Si9        1.0     0.159307      0.827774      0.475742     Biso  1.000000 Si
   Si10       1.0     0.154462      0.066410      0.478249     Biso  1.000000 Si
   Si11       1.0     0.158609      0.441045      0.455105     Biso  1.000000 Si
   Si12       1.0     0.159314      0.674008      0.455648     Biso  1.000000 Si
   Si13       1.0     0.258034      0.928679      0.962324     Biso  1.000000 Si
   Si14       1.0     0.267879      0.324728      0.939136     Biso  1.000000 Si
   Si15       1.0     0.270099      0.168748      0.968446     Biso  1.000000 Si
   Si16       1.0     0.258850      0.553511      0.955040     Biso  1.000000 Si
   Si17       1.0     0.230554      0.819036      0.807510     Biso  1.000000 Si
   Si18       1.0     0.229389      0.121388      0.179328     Biso  1.000000 Si
   Si19       1.0     0.228817      0.363950      0.151324     Biso  1.000000 Si
   Si20       1.0     0.234323      0.435676      0.796535     Biso  1.000000 Si
   Si21       1.0     0.220530      0.522381      0.171289     Biso  1.000000 Si
   Si22       1.0     0.219737      0.049603      0.830654     Biso  1.000000 Si
   Si23       1.0     0.228216      0.965274      0.179567     Biso  1.000000 Si
   Si24       1.0     0.229826      0.661778      0.794565     Biso  1.000000 Si
   Si25       1.0     0.413493      0.935981      0.975193     Biso  1.000000 Si
   Si26       1.0     0.412982      0.549002      0.959034     Biso  1.000000 Si
   Si27       1.0     0.425103      0.174113      0.982624     Biso  1.000000 Si
   Si28       1.0     0.454598      0.819413      0.833167     Biso  1.000000 Si
   Si29       1.0     0.422315      0.328377      0.958453     Biso  1.000000 Si
   Si30       1.0     0.467172      0.363200      0.181007     Biso  1.000000 Si
   Si31       1.0     0.472013      0.132715      0.195409     Biso  1.000000 Si
   Si32       1.0     0.465735      0.519511      0.174014     Biso  1.000000 Si
   Si33       1.0     0.466743      0.056947      0.846962     Biso  1.000000 Si
   Si34       1.0     0.465380      0.974151      0.187484     Biso  1.000000 Si
   Si35       1.0     0.461857      0.666341      0.826813     Biso  1.000000 Si
   Si36       1.0     0.455621      0.436343      0.807189     Biso  1.000000 Si
   Si37       1.0     0.355091      0.620181      0.665925     Biso  1.000000 Si
   Si38       1.0     0.348816      0.867991      0.678945     Biso  1.000000 Si
   Si39       1.0     0.341385      0.314943      0.287994     Biso  1.000000 Si
   Si40       1.0     0.353629      0.461612      0.650023     Biso  1.000000 Si
   Si41       1.0     0.348991      0.947206      0.328557     Biso  1.000000 Si
   Si42       1.0     0.344661      0.564082      0.297495     Biso  1.000000 Si
   Si43       1.0     0.350059      0.025982      0.701259     Biso  1.000000 Si
   Si44       1.0     0.346503      0.161608      0.321018     Biso  1.000000 Si
   Si45       1.0     0.312234      0.061755      0.485378     Biso  1.000000 Si
   Si46       1.0     0.314537      0.438357      0.431730     Biso  1.000000 Si
   Si47       1.0     0.313090      0.672569      0.457975     Biso  1.000000 Si
   Si48       1.0     0.313003      0.830187      0.461614     Biso  1.000000 Si
   Si49       1.0     0.814317      0.822987      0.017377     Biso  1.000000 Si
   Si50       1.0     0.816635      0.667818      0.041896     Biso  1.000000 Si
   Si51       1.0     0.814103      0.060152      0.048210     Biso  1.000000 Si
   Si52       1.0     0.807581      0.443732      0.024969     Biso  1.000000 Si
   Si53       1.0     0.854043      0.932840      0.169152     Biso  1.000000 Si
   Si54       1.0     0.841998      0.334746      0.187386     Biso  1.000000 Si
   Si55       1.0     0.844807      0.181085      0.192156     Biso  1.000000 Si
   Si56       1.0     0.848079      0.873633      0.809430     Biso  1.000000 Si
   Si57       1.0     0.847677      0.028053      0.828995     Biso  1.000000 Si
   Si58       1.0     0.856321      0.632156      0.830020     Biso  1.000000 Si
   Si59       1.0     0.840666      0.557420      0.184056     Biso  1.000000 Si
   Si60       1.0     0.852571      0.473104      0.810919     Biso  1.000000 Si
   Si61       1.0     0.954823      0.052749      0.674606     Biso  1.000000 Si
   Si62       1.0     0.960318      0.672070      0.673470     Biso  1.000000 Si
   Si63       1.0     0.964198      0.826865      0.661883     Biso  1.000000 Si
   Si64       1.0     0.960049      0.525386      0.319923     Biso  1.000000 Si
   Si65       1.0     0.963192      0.434734      0.657725     Biso  1.000000 Si
   Si66       1.0     0.967992      0.972647      0.306589     Biso  1.000000 Si
   Si67       1.0     0.970921      0.368580      0.312777     Biso  1.000000 Si
   Si68       1.0     0.967999      0.129457      0.304474     Biso  1.000000 Si
   Si69       1.0     0.920549      0.318774      0.514888     Biso  1.000000 Si
   Si70       1.0     0.916707      0.935055      0.523974     Biso  1.000000 Si
   Si71       1.0     0.920410      0.162796      0.528022     Biso  1.000000 Si
   Si72       1.0     0.909836      0.557401      0.532706     Biso  1.000000 Si
   Si73       1.0     0.723146      0.439488      0.684331     Biso  1.000000 Si
   Si74       1.0     0.724189      0.834601      0.685313     Biso  1.000000 Si
   Si75       1.0     0.729869      0.045839      0.677783     Biso  1.000000 Si
   Si76       1.0     0.733520      0.966975      0.300106     Biso  1.000000 Si
   Si77       1.0     0.734928      0.681100      0.706289     Biso  1.000000 Si
   Si78       1.0     0.724962      0.532553      0.339394     Biso  1.000000 Si
   Si79       1.0     0.754978      0.563034      0.554112     Biso  1.000000 Si
   Si80       1.0     0.760707      0.931230      0.520408     Biso  1.000000 Si
   Si81       1.0     0.767286      0.160712      0.547321     Biso  1.000000 Si
   Si82       1.0     0.737951      0.121253      0.330981     Biso  1.000000 Si
   Si83       1.0     0.721458      0.376379      0.328640     Biso  1.000000 Si
   Si84       1.0     0.659165      0.056446      0.019830     Biso  1.000000 Si
   Si85       1.0     0.660966      0.821716      0.028864     Biso  1.000000 Si
   Si86       1.0     0.653720      0.438736      0.021977     Biso  1.000000 Si
   Si87       1.0     0.663388      0.666297      0.036497     Biso  1.000000 Si
   Si88       1.0     0.618128      0.330380      0.171346     Biso  1.000000 Si
   Si89       1.0     0.616509      0.554000      0.179199     Biso  1.000000 Si
   Si90       1.0     0.610784      0.632537      0.818534     Biso  1.000000 Si
   Si91       1.0     0.610873      0.020597      0.809126     Biso  1.000000 Si
   Si92       1.0     0.611956      0.941538      0.156518     Biso  1.000000 Si
   Si93       1.0     0.601605      0.862262      0.820650     Biso  1.000000 Si
   Si94       1.0     0.603365      0.475559      0.810706     Biso  1.000000 Si
   Al1        1.0     0.767090      0.321313      0.529874     Biso  1.000000 Al
   Al2        1.0     0.625178      0.171446      0.172577     Biso  1.000000 Al
   C1         1.0     0.563782      0.451932      0.475807     Biso  1.000000 C
   C2         1.0     0.541499      0.380541      0.454495     Biso  1.000000 C
   H1         1.0     0.520899      0.485793      0.476572     Biso  1.000000 H
   H2         1.0     0.588638      0.456718      0.548093     Biso  1.000000 H
   H3         1.0     0.597715      0.470572      0.418440     Biso  1.000000 H
   H4         1.0     0.503302      0.364384      0.507900     Biso  1.000000 H
   H5         1.0     0.518863      0.376399      0.380672     Biso  1.000000 H
   H6         1.0     0.552810      0.065477      0.481907     Biso  1.000000 H
   H7         1.0     0.664062      0.326062      0.636161     Biso  1.000000 H
   H8         1.0     0.586833      0.320444      0.653780     Biso  1.000000 H
   Ga1        1.0     0.586047      0.148518      0.370872     Biso  1.000000 Ga
   Ga2        1.0     0.607645      0.309240      0.463493     Biso  1.000000 Ga
