# Supplementary material for: High Stability of Methanol to Aromatic Conversion over Bimetallic Ca,Ga-Modified ZSM-5
Source: ACS Catal. 2022 Feb 23;12(5):3189–200. doi: 10.1021/acscatal.1c05481 (PMC8902757; doi:10.1021/acscatal.1c05481)
Supplement: Supplementary file 1 — cs1c05481_si_001.zip [file cs1c05481_si_001.zip › SI_structures/NEB/Ga1W/1Step/IS.cif]

#======================================================================

# CRYSTAL DATA

#----------------------------------------------------------------------

data_VESTA_phase_1


_chemical_name_common                  'O    Si   Al   C    H    Ga'
_cell_length_a                         20.24050
_cell_length_b                         20.01540
_cell_length_c                         13.43920
_cell_angle_alpha                      90
_cell_angle_beta                       90
_cell_angle_gamma                      90
_space_group_name_H-M_alt              'P 1'
_space_group_IT_number                 1

loop_
_space_group_symop_operation_xyz
   'x, y, z'

loop_
   _atom_site_label
   _atom_site_occupancy
   _atom_site_fract_x
   _atom_site_fract_y
   _atom_site_fract_z
   _atom_site_adp_type
   _atom_site_B_iso_or_equiv
   _atom_site_type_symbol
   O1         1.0     0.031232      0.560903      0.292385     Biso  1.000000 O
   O2         1.0     0.043443      0.147949      0.288208     Biso  1.000000 O
   O3         1.0     0.044398      0.354597      0.259971     Biso  1.000000 O
   O4         1.0     0.133025      0.632164      0.357986     Biso  1.000000 O
   O5         1.0     0.118327      0.878113      0.408988     Biso  1.000000 O
   O6         1.0     0.116456      0.056328      0.580558     Biso  1.000000 O
   O7         1.0     0.113656      0.253281      0.340732     Biso  1.000000 O
   O8         1.0     0.117435      0.656968      0.551976     Biso  1.000000 O
   O9         1.0     0.119470      0.505635      0.412127     Biso  1.000000 O
   O10        1.0     0.131287      0.824488      0.587834     Biso  1.000000 O
   O11        1.0     0.126119      0.942218      0.679154     Biso  1.000000 O
   O12        1.0     0.119441      0.544295      0.652740     Biso  1.000000 O
   O13        1.0     0.155693      0.751952      0.427584     Biso  1.000000 O
   O14        1.0     0.131735      0.426524      0.567722     Biso  1.000000 O
   O15        1.0     0.135675      0.139047      0.431426     Biso  1.000000 O
   O16        1.0     0.158846      0.656552      0.741173     Biso  1.000000 O
   O17        1.0     0.143196      0.375121      0.388430     Biso  1.000000 O
   O18        1.0     0.153548      0.831509      0.781756     Biso  1.000000 O
   O19        1.0     0.150291      0.056509      0.773163     Biso  1.000000 O
   O20        1.0     0.158911      0.441645      0.760834     Biso  1.000000 O
   O21        1.0     0.169326      0.153847      0.241528     Biso  1.000000 O
   O22        1.0     0.165428      0.332459      0.202912     Biso  1.000000 O
   O23        1.0     0.169795      0.931956      0.245561     Biso  1.000000 O
   O24        1.0     0.150242      0.535933      0.223394     Biso  1.000000 O
   O25        1.0     0.234944      0.923077      0.076997     Biso  1.000000 O
   O26        1.0     0.215824      0.544935      0.055371     Biso  1.000000 O
   O27        1.0     0.232136      0.619210      0.897082     Biso  1.000000 O
   O28        1.0     0.213095      0.042893      0.155581     Biso  1.000000 O
   O29        1.0     0.237664      0.651610      0.475383     Biso  1.000000 O
   O30        1.0     0.237836      0.850124      0.478133     Biso  1.000000 O
   O31        1.0     0.236300      0.162733      0.076745     Biso  1.000000 O
   O32        1.0     0.237883      0.442137      0.176892     Biso  1.000000 O
   O33        1.0     0.246483      0.739327      0.818852     Biso  1.000000 O
   O34        1.0     0.225075      0.350918      0.031105     Biso  1.000000 O
   O35        1.0     0.234323      0.061933      0.498834     Biso  1.000000 O
   O36        1.0     0.236038      0.116937      0.891996     Biso  1.000000 O
   O37        1.0     0.244614      0.358318      0.836787     Biso  1.000000 O
   O38        1.0     0.236694      0.455191      0.453831     Biso  1.000000 O
   O39        1.0     0.249808      0.855089      0.912000     Biso  1.000000 O
   O40        1.0     0.250230      0.487000      0.884705     Biso  1.000000 O
   O41        1.0     0.263966      0.243459      0.926690     Biso  1.000000 O
   O42        1.0     0.283336      0.447532      0.702055     Biso  1.000000 O
   O43        1.0     0.285601      0.630117      0.718818     Biso  1.000000 O
   O44        1.0     0.274558      0.850422      0.716871     Biso  1.000000 O
   O45        1.0     0.298047      0.124373      0.241834     Biso  1.000000 O
   O46        1.0     0.278607      0.036487      0.749698     Biso  1.000000 O
   O47        1.0     0.296547      0.325024      0.189182     Biso  1.000000 O
   O48        1.0     0.298109      0.959431      0.239337     Biso  1.000000 O
   O49        1.0     0.278785      0.562572      0.227989     Biso  1.000000 O
   O50        1.0     0.321410      0.750449      0.433256     Biso  1.000000 O
   O51        1.0     0.337887      0.129204      0.430579     Biso  1.000000 O
   O52        1.0     0.320441      0.366565      0.374630     Biso  1.000000 O
   O53        1.0     0.334781      0.995810      0.421108     Biso  1.000000 O
   O54        1.0     0.336895      0.950368      0.955344     Biso  1.000000 O
   O55        1.0     0.330016      0.239899      0.330466     Biso  1.000000 O
   O56        1.0     0.336226      0.559908      0.984067     Biso  1.000000 O
   O57        1.0     0.356834      0.655416      0.557753     Biso  1.000000 O
   O58        1.0     0.345375      0.869852      0.368420     Biso  1.000000 O
   O59        1.0     0.344969      0.629985      0.364357     Biso  1.000000 O
   O60        1.0     0.355692      0.846119      0.562730     Biso  1.000000 O
   O61        1.0     0.366169      0.945472      0.694228     Biso  1.000000 O
   O62        1.0     0.349908      0.149001      0.980790     Biso  1.000000 O
   O63        1.0     0.346310      0.496494      0.367336     Biso  1.000000 O
   O64        1.0     0.346477      0.346215      0.957552     Biso  1.000000 O
   O65        1.0     0.370524      0.540120      0.650187     Biso  1.000000 O
   O66        1.0     0.350825      0.058398      0.591390     Biso  1.000000 O
   O67        1.0     0.352807      0.431641      0.537508     Biso  1.000000 O
   O68        1.0     0.414398      0.652121      0.733390     Biso  1.000000 O
   O69        1.0     0.401704      0.823763      0.743422     Biso  1.000000 O
   O70        1.0     0.413411      0.420551      0.707435     Biso  1.000000 O
   O71        1.0     0.408017      0.061380      0.765909     Biso  1.000000 O
   O72        1.0     0.422826      0.149411      0.285387     Biso  1.000000 O
   O73        1.0     0.433964      0.861536      0.929416     Biso  1.000000 O
   O74        1.0     0.418588      0.322202      0.255540     Biso  1.000000 O
   O75        1.0     0.423889      0.959532      0.286669     Biso  1.000000 O
   O76        1.0     0.410437      0.562491      0.228885     Biso  1.000000 O
   O77        1.0     0.419259      0.493226      0.868403     Biso  1.000000 O
   O78        1.0     0.434533      0.248420      0.938492     Biso  1.000000 O
   O79        1.0     0.445732      0.618035      0.921210     Biso  1.000000 O
   O80        1.0     0.430299      0.937098      0.091776     Biso  1.000000 O
   O81        1.0     0.458471      0.991019      0.917012     Biso  1.000000 O
   O82        1.0     0.453653      0.520914      0.052753     Biso  1.000000 O
   O83        1.0     0.463799      0.441028      0.207718     Biso  1.000000 O
   O84        1.0     0.471253      0.053177      0.166188     Biso  1.000000 O
   O85        1.0     0.455186      0.174449      0.095884     Biso  1.000000 O
   O86        1.0     0.470139      0.122917      0.914108     Biso  1.000000 O
   O87        1.0     0.453434      0.349186      0.066473     Biso  1.000000 O
   O88        1.0     0.460248      0.740764      0.865293     Biso  1.000000 O
   O89        1.0     0.463865      0.367772      0.872367     Biso  1.000000 O
   O90        1.0     0.526567      0.843718      0.788182     Biso  1.000000 O
   O91        1.0     0.530525      0.460329      0.771250     Biso  1.000000 O
   O92        1.0     0.538408      0.647156      0.787912     Biso  1.000000 O
   O93        1.0     0.538866      0.941423      0.202060     Biso  1.000000 O
   O94        1.0     0.537966      0.049239      0.787549     Biso  1.000000 O
   O95        1.0     0.537553      0.550480      0.197808     Biso  1.000000 O
   O96        1.0     0.546994      0.154516      0.234341     Biso  1.000000 O
   O97        1.0     0.541902      0.332377      0.206629     Biso  1.000000 O
   O98        1.0     0.620537      0.825129      0.922057     Biso  1.000000 O
   O99        1.0     0.608808      0.941676      0.834990     Biso  1.000000 O
   O100       1.0     0.634621      0.627192      0.133275     Biso  1.000000 O
   O101       1.0     0.644789      0.253326      0.167588     Biso  1.000000 O
   O102       1.0     0.609834      0.447525      0.923780     Biso  1.000000 O
   O103       1.0     0.627048      0.549475      0.799775     Biso  1.000000 O
   O104       1.0     0.623156      0.644718      0.938540     Biso  1.000000 O
   O105       1.0     0.632714      0.366739      0.071801     Biso  1.000000 O
   O106       1.0     0.647410      0.059314      0.899633     Biso  1.000000 O
   O107       1.0     0.627434      0.866082      0.112187     Biso  1.000000 O
   O108       1.0     0.636759      0.126154      0.066719     Biso  1.000000 O
   O109       1.0     0.650822      0.837229      0.729747     Biso  1.000000 O
   O110       1.0     0.659455      0.744066      0.062110     Biso  1.000000 O
   O111       1.0     0.640079      0.497451      0.099919     Biso  1.000000 O
   O112       1.0     0.656222      0.427218      0.740145     Biso  1.000000 O
   O113       1.0     0.662612      0.672306      0.753127     Biso  1.000000 O
   O114       1.0     0.654803      0.031137      0.707025     Biso  1.000000 O
   O115       1.0     0.663321      0.960304      0.243047     Biso  1.000000 O
   O116       1.0     0.653503      0.543674      0.283090     Biso  1.000000 O
   O117       1.0     0.665964      0.134084      0.281559     Biso  1.000000 O
   O118       1.0     0.658182      0.369548      0.265066     Biso  1.000000 O
   O119       1.0     0.735106      0.453640      0.363294     Biso  1.000000 O
   O120       1.0     0.725021      0.936817      0.411409     Biso  1.000000 O
   O121       1.0     0.722750      0.573903      0.441164     Biso  1.000000 O
   O122       1.0     0.725273      0.866544      0.574277     Biso  1.000000 O
   O123       1.0     0.714559      0.501277      0.605532     Biso  1.000000 O
   O124       1.0     0.751592      0.373027      0.634829     Biso  1.000000 O
   O125       1.0     0.731771      0.129579      0.447004     Biso  1.000000 O
   O126       1.0     0.738069      0.122244      0.642477     Biso  1.000000 O
   O127       1.0     0.742149      0.644782      0.020049     Biso  1.000000 O
   O128       1.0     0.748318      0.755317      0.674168     Biso  1.000000 O
   O129       1.0     0.736970      0.846398      0.008368     Biso  1.000000 O
   O130       1.0     0.731920      0.437389      0.992662     Biso  1.000000 O
   O131       1.0     0.736680      0.040538      0.044323     Biso  1.000000 O
   O132       1.0     0.745354      0.631936      0.609859     Biso  1.000000 O
   O133       1.0     0.759884      0.041847      0.302858     Biso  1.000000 O
   O134       1.0     0.736804      0.239957      0.554539     Biso  1.000000 O
   O135       1.0     0.712797      0.335309      0.438623     Biso  1.000000 O
   O136       1.0     0.776707      0.873172      0.754378     Biso  1.000000 O
   O137       1.0     0.789112      0.656786      0.792265     Biso  1.000000 O
   O138       1.0     0.780610      0.466630      0.768040     Biso  1.000000 O
   O139       1.0     0.788893      0.921538      0.238998     Biso  1.000000 O
   O140       1.0     0.778642      0.031442      0.772272     Biso  1.000000 O
   O141       1.0     0.784816      0.558081      0.270567     Biso  1.000000 O
   O142       1.0     0.794848      0.168242      0.283098     Biso  1.000000 O
   O143       1.0     0.788317      0.348220      0.276816     Biso  1.000000 O
   O144       1.0     0.818049      0.510873      0.092766     Biso  1.000000 O
   O145       1.0     0.819657      0.748927      0.062406     Biso  1.000000 O
   O146       1.0     0.825143      0.133583      0.097309     Biso  1.000000 O
   O147       1.0     0.831055      0.540911      0.543567     Biso  1.000000 O
   O148       1.0     0.838876      0.915275      0.503074     Biso  1.000000 O
   O149       1.0     0.846460      0.634615      0.142855     Biso  1.000000 O
   O150       1.0     0.839099      0.257885      0.154998     Biso  1.000000 O
   O151       1.0     0.855398      0.873843      0.085752     Biso  1.000000 O
   O152       1.0     0.844011      0.160637      0.540726     Biso  1.000000 O
   O153       1.0     0.852911      0.005035      0.115761     Biso  1.000000 O
   O154       1.0     0.873382      0.554228      0.809907     Biso  1.000000 O
   O155       1.0     0.852964      0.323153      0.499655     Biso  1.000000 O
   O156       1.0     0.854679      0.447819      0.927617     Biso  1.000000 O
   O157       1.0     0.864708      0.648028      0.949991     Biso  1.000000 O
   O158       1.0     0.829329      0.379461      0.092258     Biso  1.000000 O
   O159       1.0     0.844817      0.061448      0.937064     Biso  1.000000 O
   O160       1.0     0.846046      0.822235      0.904850     Biso  1.000000 O
   O161       1.0     0.867104      0.946289      0.843221     Biso  1.000000 O
   O162       1.0     0.903761      0.840921      0.733160     Biso  1.000000 O
   O163       1.0     0.919318      0.674508      0.776267     Biso  1.000000 O
   O164       1.0     0.909261      0.434694      0.749638     Biso  1.000000 O
   O165       1.0     0.907171      0.063066      0.768567     Biso  1.000000 O
   O166       1.0     0.920176      0.925979      0.236378     Biso  1.000000 O
   O167       1.0     0.911252      0.534747      0.227042     Biso  1.000000 O
   O168       1.0     0.921212      0.168542      0.226057     Biso  1.000000 O
   O169       1.0     0.921475      0.987576      0.611149     Biso  1.000000 O
   O170       1.0     0.915646      0.353040      0.233834     Biso  1.000000 O
   O171       1.0     0.924042      0.628684      0.589196     Biso  1.000000 O
   O172       1.0     0.942859      0.142324      0.416547     Biso  1.000000 O
   O173       1.0     0.929774      0.565056      0.417746     Biso  1.000000 O
   O174       1.0     0.949062      0.239102      0.554578     Biso  1.000000 O
   O175       1.0     0.949941      0.961668      0.423126     Biso  1.000000 O
   O176       1.0     0.950495      0.497859      0.583937     Biso  1.000000 O
   O177       1.0     0.955536      0.865329      0.555173     Biso  1.000000 O
   O178       1.0     0.969336      0.324790      0.411684     Biso  1.000000 O
   O179       1.0     0.958287      0.048685      0.278437     Biso  1.000000 O
   O180       1.0     0.969825      0.448358      0.346117     Biso  1.000000 O
   O181       1.0     0.960377      0.114253      0.606097     Biso  1.000000 O
   O182       1.0     0.959523      0.365597      0.600385     Biso  1.000000 O
   O183       1.0     0.970682      0.747237      0.632886     Biso  1.000000 O
   O184       1.0     0.027775      0.027627      0.716078     Biso  1.000000 O
   O185       1.0     0.033440      0.638837      0.699591     Biso  1.000000 O
   O186       1.0     0.043822      0.947892      0.286756     Biso  1.000000 O
   O187       1.0     0.134531      0.009858      0.396329     Biso  1.000000 O
   O188       1.0     0.033300      0.850627      0.714363     Biso  1.000000 O
   O189       1.0     0.036878      0.444871      0.704829     Biso  1.000000 O
   O190       1.0     0.216034      0.984928      0.905379     Biso  1.000000 O
   O191       1.0     0.751923      0.997591      0.583356     Biso  1.000000 O
   O192       1.0     0.616167      0.994117      0.063886     Biso  1.000000 O
   O193       1.0     0.559762      0.070979      0.422256     Biso  1.000000 O
   O194       1.0     0.599634      0.230422      0.412436     Biso  1.000000 O
   O195       1.0     0.604118      0.306072      0.608822     Biso  1.000000 O
   Si1        1.0     0.105548      0.020620      0.687771     Biso  1.000000 Si
   Si2        1.0     0.107936      0.623958      0.661383     Biso  1.000000 Si
   Si3        1.0     0.116929      0.942133      0.335112     Biso  1.000000 Si
   Si4        1.0     0.111045      0.862735      0.690131     Biso  1.000000 Si
   Si5        1.0     0.116430      0.328926      0.298170     Biso  1.000000 Si
   Si6        1.0     0.115411      0.173293      0.325597     Biso  1.000000 Si
   Si7        1.0     0.111227      0.464566      0.670546     Biso  1.000000 Si
   Si8        1.0     0.109068      0.558610      0.321467     Biso  1.000000 Si
   Si9        1.0     0.160927      0.826221      0.475631     Biso  1.000000 Si
   Si10       1.0     0.155751      0.066440      0.476877     Biso  1.000000 Si
   Si11       1.0     0.157822      0.440444      0.455390     Biso  1.000000 Si
   Si12       1.0     0.161120      0.672796      0.453588     Biso  1.000000 Si
   Si13       1.0     0.259489      0.928258      0.962443     Biso  1.000000 Si
   Si14       1.0     0.270214      0.323923      0.938970     Biso  1.000000 Si
   Si15       1.0     0.271755      0.167912      0.968552     Biso  1.000000 Si
   Si16       1.0     0.258674      0.552701      0.953878     Biso  1.000000 Si
   Si17       1.0     0.231090      0.818584      0.807614     Biso  1.000000 Si
   Si18       1.0     0.229105      0.120875      0.179381     Biso  1.000000 Si
   Si19       1.0     0.230481      0.363300      0.150176     Biso  1.000000 Si
   Si20       1.0     0.234881      0.434243      0.796074     Biso  1.000000 Si
   Si21       1.0     0.220947      0.521543      0.170685     Biso  1.000000 Si
   Si22       1.0     0.220697      0.048918      0.830763     Biso  1.000000 Si
   Si23       1.0     0.228767      0.964741      0.180083     Biso  1.000000 Si
   Si24       1.0     0.230830      0.661423      0.793762     Biso  1.000000 Si
   Si25       1.0     0.414873      0.934672      0.973531     Biso  1.000000 Si
   Si26       1.0     0.413451      0.547978      0.956936     Biso  1.000000 Si
   Si27       1.0     0.426861      0.173425      0.982055     Biso  1.000000 Si
   Si28       1.0     0.455913      0.818324      0.831996     Biso  1.000000 Si
   Si29       1.0     0.424648      0.327754      0.959291     Biso  1.000000 Si
   Si30       1.0     0.469465      0.361738      0.182876     Biso  1.000000 Si
   Si31       1.0     0.472750      0.131656      0.195085     Biso  1.000000 Si
   Si32       1.0     0.466099      0.518528      0.172146     Biso  1.000000 Si
   Si33       1.0     0.467869      0.055927      0.845957     Biso  1.000000 Si
   Si34       1.0     0.466035      0.972943      0.186258     Biso  1.000000 Si
   Si35       1.0     0.464265      0.664293      0.826054     Biso  1.000000 Si
   Si36       1.0     0.457748      0.435290      0.805854     Biso  1.000000 Si
   Si37       1.0     0.356875      0.619210      0.665666     Biso  1.000000 Si
   Si38       1.0     0.349327      0.866815      0.679019     Biso  1.000000 Si
   Si39       1.0     0.341895      0.314719      0.288013     Biso  1.000000 Si
   Si40       1.0     0.354683      0.460477      0.650104     Biso  1.000000 Si
   Si41       1.0     0.350084      0.946255      0.328744     Biso  1.000000 Si
   Si42       1.0     0.344600      0.562522      0.297504     Biso  1.000000 Si
   Si43       1.0     0.350732      0.024972      0.701068     Biso  1.000000 Si
   Si44       1.0     0.346844      0.161251      0.320919     Biso  1.000000 Si
   Si45       1.0     0.313890      0.061074      0.484747     Biso  1.000000 Si
   Si46       1.0     0.313672      0.437163      0.432732     Biso  1.000000 Si
   Si47       1.0     0.315025      0.671516      0.457538     Biso  1.000000 Si
   Si48       1.0     0.314818      0.828672      0.461648     Biso  1.000000 Si
   Si49       1.0     0.814093      0.823067      0.015884     Biso  1.000000 Si
   Si50       1.0     0.817722      0.669247      0.042693     Biso  1.000000 Si
   Si51       1.0     0.814438      0.060058      0.048623     Biso  1.000000 Si
   Si52       1.0     0.808692      0.443832      0.026582     Biso  1.000000 Si
   Si53       1.0     0.853889      0.932152      0.168948     Biso  1.000000 Si
   Si54       1.0     0.843201      0.335156      0.190467     Biso  1.000000 Si
   Si55       1.0     0.845718      0.181036      0.189947     Biso  1.000000 Si
   Si56       1.0     0.848841      0.870752      0.808139     Biso  1.000000 Si
   Si57       1.0     0.849022      0.025157      0.829745     Biso  1.000000 Si
   Si58       1.0     0.861197      0.632990      0.831728     Biso  1.000000 Si
   Si59       1.0     0.840393      0.558661      0.184181     Biso  1.000000 Si
   Si60       1.0     0.854208      0.475352      0.813524     Biso  1.000000 Si
   Si61       1.0     0.955149      0.047940      0.674548     Biso  1.000000 Si
   Si62       1.0     0.962194      0.671668      0.674122     Biso  1.000000 Si
   Si63       1.0     0.965674      0.825780      0.660132     Biso  1.000000 Si
   Si64       1.0     0.960705      0.527260      0.321286     Biso  1.000000 Si
   Si65       1.0     0.963012      0.435761      0.659600     Biso  1.000000 Si
   Si66       1.0     0.968116      0.970708      0.306437     Biso  1.000000 Si
   Si67       1.0     0.973646      0.370478      0.312534     Biso  1.000000 Si
   Si68       1.0     0.966972      0.127170      0.303901     Biso  1.000000 Si
   Si69       1.0     0.931102      0.314565      0.517136     Biso  1.000000 Si
   Si70       1.0     0.916066      0.932554      0.522621     Biso  1.000000 Si
   Si71       1.0     0.924172      0.164305      0.528884     Biso  1.000000 Si
   Si72       1.0     0.909009      0.558256      0.533946     Biso  1.000000 Si
   Si73       1.0     0.727460      0.441094      0.685538     Biso  1.000000 Si
   Si74       1.0     0.724835      0.832407      0.684004     Biso  1.000000 Si
   Si75       1.0     0.731434      0.044423      0.676974     Biso  1.000000 Si
   Si76       1.0     0.733695      0.964469      0.298941     Biso  1.000000 Si
   Si77       1.0     0.736429      0.678303      0.707192     Biso  1.000000 Si
   Si78       1.0     0.723719      0.532328      0.337867     Biso  1.000000 Si
   Si79       1.0     0.753554      0.561963      0.551198     Biso  1.000000 Si
   Si80       1.0     0.760424      0.929283      0.519009     Biso  1.000000 Si
   Si81       1.0     0.764510      0.162872      0.546451     Biso  1.000000 Si
   Si82       1.0     0.739573      0.118215      0.327856     Biso  1.000000 Si
   Si83       1.0     0.723178      0.376385      0.332934     Biso  1.000000 Si
   Si84       1.0     0.659198      0.056471      0.019344     Biso  1.000000 Si
   Si85       1.0     0.661159      0.821030      0.025899     Biso  1.000000 Si
   Si86       1.0     0.654177      0.437184      0.022642     Biso  1.000000 Si
   Si87       1.0     0.664930      0.665113      0.037186     Biso  1.000000 Si
   Si88       1.0     0.619610      0.328590      0.177164     Biso  1.000000 Si
   Si89       1.0     0.616193      0.554246      0.177601     Biso  1.000000 Si
   Si90       1.0     0.612985      0.628087      0.821073     Biso  1.000000 Si
   Si91       1.0     0.611982      0.020368      0.808364     Biso  1.000000 Si
   Si92       1.0     0.612418      0.940501      0.154571     Biso  1.000000 Si
   Si93       1.0     0.602095      0.862105      0.818260     Biso  1.000000 Si
   Si94       1.0     0.606065      0.471283      0.808626     Biso  1.000000 Si
   Al1        1.0     0.773018      0.322186      0.537975     Biso  1.000000 Al
   Al2        1.0     0.626085      0.170507      0.173186     Biso  1.000000 Al
   C1         1.0     0.524761      0.481325      0.456923     Biso  1.000000 C
   C2         1.0     0.520699      0.405203      0.453605     Biso  1.000000 C
   H1         1.0     0.477379      0.503659      0.479250     Biso  1.000000 H
   H2         1.0     0.562588      0.498281      0.510012     Biso  1.000000 H
   H3         1.0     0.537849      0.502078      0.383975     Biso  1.000000 H
   H4         1.0     0.514079      0.383315      0.527689     Biso  1.000000 H
   H5         1.0     0.479719      0.387768      0.406675     Biso  1.000000 H
   H6         1.0     0.553016      0.073140      0.493906     Biso  1.000000 H
   H7         1.0     0.630331      0.334994      0.651929     Biso  1.000000 H
   H8         1.0     0.566109      0.383658      0.421781     Biso  1.000000 H
   Ga1        1.0     0.586953      0.147714      0.369869     Biso  1.000000 Ga
   Ga2        1.0     0.645410      0.274632      0.502435     Biso  1.000000 Ga
