# Supplementary material for: High Stability of Methanol to Aromatic Conversion over Bimetallic Ca,Ga-Modified ZSM-5
Source: ACS Catal. 2022 Feb 23;12(5):3189–200. doi: 10.1021/acscatal.1c05481 (PMC8902757; doi:10.1021/acscatal.1c05481)
Supplement: Supplementary file 1 — cs1c05481_si_001.zip [file cs1c05481_si_001.zip › SI_structures/NEB/Ga1W/1Step/TS.cif]

#======================================================================

# CRYSTAL DATA

#----------------------------------------------------------------------

data_VESTA_phase_1


_chemical_name_common                  'O    Si   Al   C    H    Ga           '
_cell_length_a                         20.24050
_cell_length_b                         20.01540
_cell_length_c                         13.43920
_cell_angle_alpha                      90
_cell_angle_beta                       90
_cell_angle_gamma                      90
_space_group_name_H-M_alt              'P 1'
_space_group_IT_number                 1

loop_
_space_group_symop_operation_xyz
   'x, y, z'

loop_
   _atom_site_label
   _atom_site_occupancy
   _atom_site_fract_x
   _atom_site_fract_y
   _atom_site_fract_z
   _atom_site_adp_type
   _atom_site_B_iso_or_equiv
   _atom_site_type_symbol
   O1         1.0     0.030437      0.559818      0.293145     Biso  1.000000 O
   O2         1.0     0.044543      0.148342      0.283081     Biso  1.000000 O
   O3         1.0     0.042729      0.352858      0.262808     Biso  1.000000 O
   O4         1.0     0.131610      0.632433      0.358965     Biso  1.000000 O
   O5         1.0     0.117535      0.877775      0.407318     Biso  1.000000 O
   O6         1.0     0.115586      0.055750      0.580190     Biso  1.000000 O
   O7         1.0     0.114203      0.253141      0.342425     Biso  1.000000 O
   O8         1.0     0.116751      0.657348      0.553031     Biso  1.000000 O
   O9         1.0     0.119424      0.505744      0.412316     Biso  1.000000 O
   O10        1.0     0.130181      0.825743      0.587391     Biso  1.000000 O
   O11        1.0     0.125236      0.942616      0.680782     Biso  1.000000 O
   O12        1.0     0.116770      0.544331      0.652685     Biso  1.000000 O
   O13        1.0     0.155125      0.752144      0.428390     Biso  1.000000 O
   O14        1.0     0.133496      0.426864      0.568078     Biso  1.000000 O
   O15        1.0     0.134044      0.138408      0.431074     Biso  1.000000 O
   O16        1.0     0.157927      0.655614      0.742367     Biso  1.000000 O
   O17        1.0     0.143143      0.375464      0.388408     Biso  1.000000 O
   O18        1.0     0.153582      0.831325      0.781018     Biso  1.000000 O
   O19        1.0     0.150187      0.057431      0.772349     Biso  1.000000 O
   O20        1.0     0.158665      0.443313      0.761548     Biso  1.000000 O
   O21        1.0     0.170958      0.154601      0.242841     Biso  1.000000 O
   O22        1.0     0.163549      0.332805      0.202838     Biso  1.000000 O
   O23        1.0     0.169635      0.931963      0.244731     Biso  1.000000 O
   O24        1.0     0.149664      0.537046      0.223553     Biso  1.000000 O
   O25        1.0     0.234190      0.923361      0.076372     Biso  1.000000 O
   O26        1.0     0.215399      0.545108      0.055647     Biso  1.000000 O
   O27        1.0     0.232024      0.619740      0.897551     Biso  1.000000 O
   O28        1.0     0.213029      0.043265      0.155164     Biso  1.000000 O
   O29        1.0     0.236772      0.651657      0.475726     Biso  1.000000 O
   O30        1.0     0.236957      0.850827      0.477912     Biso  1.000000 O
   O31        1.0     0.236197      0.163118      0.076587     Biso  1.000000 O
   O32        1.0     0.236419      0.442285      0.177534     Biso  1.000000 O
   O33        1.0     0.246249      0.739336      0.817690     Biso  1.000000 O
   O34        1.0     0.223922      0.351152      0.031658     Biso  1.000000 O
   O35        1.0     0.233808      0.063452      0.499964     Biso  1.000000 O
   O36        1.0     0.235184      0.117126      0.891908     Biso  1.000000 O
   O37        1.0     0.243568      0.358949      0.837178     Biso  1.000000 O
   O38        1.0     0.236970      0.456104      0.452496     Biso  1.000000 O
   O39        1.0     0.249186      0.854950      0.912025     Biso  1.000000 O
   O40        1.0     0.250778      0.487582      0.885016     Biso  1.000000 O
   O41        1.0     0.262696      0.243850      0.926491     Biso  1.000000 O
   O42        1.0     0.282998      0.447657      0.702157     Biso  1.000000 O
   O43        1.0     0.284400      0.629748      0.718318     Biso  1.000000 O
   O44        1.0     0.274938      0.850910      0.717356     Biso  1.000000 O
   O45        1.0     0.299060      0.124263      0.240357     Biso  1.000000 O
   O46        1.0     0.278460      0.036836      0.749712     Biso  1.000000 O
   O47        1.0     0.295013      0.325476      0.190424     Biso  1.000000 O
   O48        1.0     0.297958      0.959752      0.238446     Biso  1.000000 O
   O49        1.0     0.278506      0.562306      0.228303     Biso  1.000000 O
   O50        1.0     0.320194      0.750969      0.433386     Biso  1.000000 O
   O51        1.0     0.337694      0.129387      0.429873     Biso  1.000000 O
   O52        1.0     0.320710      0.366822      0.375412     Biso  1.000000 O
   O53        1.0     0.333253      0.996058      0.421051     Biso  1.000000 O
   O54        1.0     0.335996      0.950858      0.954942     Biso  1.000000 O
   O55        1.0     0.329763      0.239902      0.330361     Biso  1.000000 O
   O56        1.0     0.335855      0.561054      0.985535     Biso  1.000000 O
   O57        1.0     0.356146      0.655991      0.557868     Biso  1.000000 O
   O58        1.0     0.344556      0.870330      0.367932     Biso  1.000000 O
   O59        1.0     0.344037      0.630509      0.364642     Biso  1.000000 O
   O60        1.0     0.355030      0.846661      0.562153     Biso  1.000000 O
   O61        1.0     0.366066      0.946271      0.693162     Biso  1.000000 O
   O62        1.0     0.349202      0.149456      0.978957     Biso  1.000000 O
   O63        1.0     0.347312      0.496970      0.367501     Biso  1.000000 O
   O64        1.0     0.345096      0.346664      0.957862     Biso  1.000000 O
   O65        1.0     0.370151      0.540636      0.650083     Biso  1.000000 O
   O66        1.0     0.350568      0.059208      0.591095     Biso  1.000000 O
   O67        1.0     0.353074      0.432215      0.537443     Biso  1.000000 O
   O68        1.0     0.412989      0.652655      0.734237     Biso  1.000000 O
   O69        1.0     0.402636      0.825109      0.741910     Biso  1.000000 O
   O70        1.0     0.413214      0.421215      0.707058     Biso  1.000000 O
   O71        1.0     0.407778      0.062026      0.765663     Biso  1.000000 O
   O72        1.0     0.423212      0.150008      0.285167     Biso  1.000000 O
   O73        1.0     0.433530      0.863042      0.928682     Biso  1.000000 O
   O74        1.0     0.417754      0.322605      0.255573     Biso  1.000000 O
   O75        1.0     0.423381      0.960399      0.287148     Biso  1.000000 O
   O76        1.0     0.410239      0.564017      0.229136     Biso  1.000000 O
   O77        1.0     0.417375      0.493486      0.869293     Biso  1.000000 O
   O78        1.0     0.433543      0.249167      0.938110     Biso  1.000000 O
   O79        1.0     0.445793      0.618089      0.921107     Biso  1.000000 O
   O80        1.0     0.429110      0.937215      0.092243     Biso  1.000000 O
   O81        1.0     0.457459      0.992566      0.918380     Biso  1.000000 O
   O82        1.0     0.453546      0.521771      0.053205     Biso  1.000000 O
   O83        1.0     0.461236      0.441953      0.208645     Biso  1.000000 O
   O84        1.0     0.469869      0.053464      0.164757     Biso  1.000000 O
   O85        1.0     0.453544      0.174987      0.095215     Biso  1.000000 O
   O86        1.0     0.469890      0.124137      0.913080     Biso  1.000000 O
   O87        1.0     0.451992      0.350253      0.066089     Biso  1.000000 O
   O88        1.0     0.456692      0.741689      0.867501     Biso  1.000000 O
   O89        1.0     0.462586      0.368326      0.872298     Biso  1.000000 O
   O90        1.0     0.527185      0.841809      0.789957     Biso  1.000000 O
   O91        1.0     0.529030      0.461919      0.772331     Biso  1.000000 O
   O92        1.0     0.537144      0.651418      0.787931     Biso  1.000000 O
   O93        1.0     0.538133      0.942028      0.201964     Biso  1.000000 O
   O94        1.0     0.537652      0.049103      0.787907     Biso  1.000000 O
   O95        1.0     0.537514      0.549343      0.199631     Biso  1.000000 O
   O96        1.0     0.546700      0.154157      0.230706     Biso  1.000000 O
   O97        1.0     0.540675      0.335314      0.206613     Biso  1.000000 O
   O98        1.0     0.621767      0.824535      0.922868     Biso  1.000000 O
   O99        1.0     0.607232      0.941389      0.837511     Biso  1.000000 O
   O100       1.0     0.632687      0.627287      0.131554     Biso  1.000000 O
   O101       1.0     0.642224      0.254578      0.164736     Biso  1.000000 O
   O102       1.0     0.607015      0.452835      0.927250     Biso  1.000000 O
   O103       1.0     0.624166      0.552858      0.800289     Biso  1.000000 O
   O104       1.0     0.622901      0.648537      0.937680     Biso  1.000000 O
   O105       1.0     0.631253      0.367670      0.068851     Biso  1.000000 O
   O106       1.0     0.647231      0.059206      0.899594     Biso  1.000000 O
   O107       1.0     0.626846      0.866738      0.112709     Biso  1.000000 O
   O108       1.0     0.638873      0.126401      0.066404     Biso  1.000000 O
   O109       1.0     0.651058      0.838415      0.730296     Biso  1.000000 O
   O110       1.0     0.660394      0.744898      0.064944     Biso  1.000000 O
   O111       1.0     0.641895      0.496933      0.104883     Biso  1.000000 O
   O112       1.0     0.654628      0.430748      0.744787     Biso  1.000000 O
   O113       1.0     0.661304      0.674482      0.750956     Biso  1.000000 O
   O114       1.0     0.654456      0.028734      0.707550     Biso  1.000000 O
   O115       1.0     0.662797      0.960499      0.243836     Biso  1.000000 O
   O116       1.0     0.653422      0.546728      0.285089     Biso  1.000000 O
   O117       1.0     0.665317      0.139280      0.282556     Biso  1.000000 O
   O118       1.0     0.656336      0.370688      0.262873     Biso  1.000000 O
   O119       1.0     0.733828      0.453897      0.361874     Biso  1.000000 O
   O120       1.0     0.725740      0.937527      0.411566     Biso  1.000000 O
   O121       1.0     0.723604      0.573733      0.442470     Biso  1.000000 O
   O122       1.0     0.725873      0.866713      0.574170     Biso  1.000000 O
   O123       1.0     0.713546      0.504066      0.608998     Biso  1.000000 O
   O124       1.0     0.739486      0.372872      0.629751     Biso  1.000000 O
   O125       1.0     0.727853      0.132306      0.448571     Biso  1.000000 O
   O126       1.0     0.736747      0.121369      0.643734     Biso  1.000000 O
   O127       1.0     0.741422      0.644580      0.021128     Biso  1.000000 O
   O128       1.0     0.749126      0.756764      0.675565     Biso  1.000000 O
   O129       1.0     0.737371      0.847262      0.010645     Biso  1.000000 O
   O130       1.0     0.730712      0.438495      0.990398     Biso  1.000000 O
   O131       1.0     0.737140      0.039222      0.043376     Biso  1.000000 O
   O132       1.0     0.745928      0.633961      0.609718     Biso  1.000000 O
   O133       1.0     0.757167      0.044136      0.303262     Biso  1.000000 O
   O134       1.0     0.752838      0.238467      0.562622     Biso  1.000000 O
   O135       1.0     0.707113      0.334315      0.433532     Biso  1.000000 O
   O136       1.0     0.776510      0.874850      0.755521     Biso  1.000000 O
   O137       1.0     0.786734      0.657300      0.794118     Biso  1.000000 O
   O138       1.0     0.781431      0.461360      0.765484     Biso  1.000000 O
   O139       1.0     0.788937      0.923970      0.239033     Biso  1.000000 O
   O140       1.0     0.777957      0.031077      0.773668     Biso  1.000000 O
   O141       1.0     0.785011      0.558382      0.270939     Biso  1.000000 O
   O142       1.0     0.794915      0.169311      0.285764     Biso  1.000000 O
   O143       1.0     0.786876      0.348155      0.274084     Biso  1.000000 O
   O144       1.0     0.817026      0.509748      0.093703     Biso  1.000000 O
   O145       1.0     0.819790      0.748575      0.061063     Biso  1.000000 O
   O146       1.0     0.824218      0.132835      0.099785     Biso  1.000000 O
   O147       1.0     0.831075      0.541131      0.546577     Biso  1.000000 O
   O148       1.0     0.839625      0.916167      0.503966     Biso  1.000000 O
   O149       1.0     0.846351      0.633938      0.142097     Biso  1.000000 O
   O150       1.0     0.838390      0.257319      0.154459     Biso  1.000000 O
   O151       1.0     0.855920      0.873078      0.088115     Biso  1.000000 O
   O152       1.0     0.844188      0.141158      0.533891     Biso  1.000000 O
   O153       1.0     0.853941      0.004780      0.113766     Biso  1.000000 O
   O154       1.0     0.869755      0.553843      0.807211     Biso  1.000000 O
   O155       1.0     0.846444      0.337874      0.495442     Biso  1.000000 O
   O156       1.0     0.854069      0.448433      0.927210     Biso  1.000000 O
   O157       1.0     0.863799      0.646632      0.949463     Biso  1.000000 O
   O158       1.0     0.827228      0.378237      0.089281     Biso  1.000000 O
   O159       1.0     0.844977      0.063007      0.936854     Biso  1.000000 O
   O160       1.0     0.846014      0.823927      0.905618     Biso  1.000000 O
   O161       1.0     0.868232      0.947854      0.843046     Biso  1.000000 O
   O162       1.0     0.903138      0.841825      0.733590     Biso  1.000000 O
   O163       1.0     0.916985      0.673842      0.774773     Biso  1.000000 O
   O164       1.0     0.910489      0.434860      0.750534     Biso  1.000000 O
   O165       1.0     0.906299      0.065240      0.767486     Biso  1.000000 O
   O166       1.0     0.920482      0.926987      0.236704     Biso  1.000000 O
   O167       1.0     0.911048      0.533905      0.226469     Biso  1.000000 O
   O168       1.0     0.920923      0.169578      0.227538     Biso  1.000000 O
   O169       1.0     0.922370      0.990510      0.609828     Biso  1.000000 O
   O170       1.0     0.914434      0.354155      0.230875     Biso  1.000000 O
   O171       1.0     0.925007      0.628873      0.587381     Biso  1.000000 O
   O172       1.0     0.949195      0.145712      0.417743     Biso  1.000000 O
   O173       1.0     0.928317      0.563908      0.417346     Biso  1.000000 O
   O174       1.0     0.930973      0.240699      0.554485     Biso  1.000000 O
   O175       1.0     0.950913      0.961972      0.423215     Biso  1.000000 O
   O176       1.0     0.950942      0.497855      0.584245     Biso  1.000000 O
   O177       1.0     0.956195      0.867161      0.557005     Biso  1.000000 O
   O178       1.0     0.963538      0.322580      0.410547     Biso  1.000000 O
   O179       1.0     0.957842      0.049966      0.279727     Biso  1.000000 O
   O180       1.0     0.968760      0.447220      0.346902     Biso  1.000000 O
   O181       1.0     0.963319      0.117936      0.607829     Biso  1.000000 O
   O182       1.0     0.956624      0.364999      0.598343     Biso  1.000000 O
   O183       1.0     0.969173      0.747998      0.633344     Biso  1.000000 O
   O184       1.0     0.027362      0.028830      0.717521     Biso  1.000000 O
   O185       1.0     0.032568      0.640285      0.701030     Biso  1.000000 O
   O186       1.0     0.044098      0.949601      0.285874     Biso  1.000000 O
   O187       1.0     0.135890      0.009174      0.396562     Biso  1.000000 O
   O188       1.0     0.032955      0.850204      0.716177     Biso  1.000000 O
   O189       1.0     0.037069      0.441784      0.702487     Biso  1.000000 O
   O190       1.0     0.215123      0.984831      0.904281     Biso  1.000000 O
   O191       1.0     0.751985      0.997236      0.584453     Biso  1.000000 O
   O192       1.0     0.615991      0.994741      0.064549     Biso  1.000000 O
   O193       1.0     0.560790      0.072428      0.417491     Biso  1.000000 O
   O194       1.0     0.584136      0.234924      0.408129     Biso  1.000000 O
   O195       1.0     0.607754      0.312315      0.609357     Biso  1.000000 O
   Si1        1.0     0.104821      0.021119      0.688181     Biso  1.000000 Si
   Si2        1.0     0.106640      0.624152      0.662173     Biso  1.000000 Si
   Si3        1.0     0.116943      0.942315      0.334397     Biso  1.000000 Si
   Si4        1.0     0.110351      0.863104      0.690651     Biso  1.000000 Si
   Si5        1.0     0.115503      0.328617      0.299377     Biso  1.000000 Si
   Si6        1.0     0.115536      0.173253      0.325057     Biso  1.000000 Si
   Si7        1.0     0.110888      0.464404      0.670274     Biso  1.000000 Si
   Si8        1.0     0.108269      0.558770      0.321967     Biso  1.000000 Si
   Si9        1.0     0.160070      0.826747      0.475395     Biso  1.000000 Si
   Si10       1.0     0.155231      0.066349      0.477053     Biso  1.000000 Si
   Si11       1.0     0.158131      0.440755      0.455151     Biso  1.000000 Si
   Si12       1.0     0.160142      0.673058      0.454345     Biso  1.000000 Si
   Si13       1.0     0.258659      0.928413      0.961836     Biso  1.000000 Si
   Si14       1.0     0.268829      0.324229      0.939317     Biso  1.000000 Si
   Si15       1.0     0.270994      0.168198      0.967994     Biso  1.000000 Si
   Si16       1.0     0.258447      0.553307      0.954454     Biso  1.000000 Si
   Si17       1.0     0.231011      0.818715      0.807222     Biso  1.000000 Si
   Si18       1.0     0.229588      0.121088      0.179174     Biso  1.000000 Si
   Si19       1.0     0.228887      0.363449      0.150769     Biso  1.000000 Si
   Si20       1.0     0.234515      0.434951      0.796552     Biso  1.000000 Si
   Si21       1.0     0.220208      0.521820      0.171053     Biso  1.000000 Si
   Si22       1.0     0.220239      0.049155      0.830306     Biso  1.000000 Si
   Si23       1.0     0.228501      0.965004      0.179496     Biso  1.000000 Si
   Si24       1.0     0.230095      0.661428      0.793788     Biso  1.000000 Si
   Si25       1.0     0.414005      0.935686      0.973852     Biso  1.000000 Si
   Si26       1.0     0.412837      0.548625      0.957616     Biso  1.000000 Si
   Si27       1.0     0.426025      0.173958      0.981176     Biso  1.000000 Si
   Si28       1.0     0.455405      0.819046      0.832281     Biso  1.000000 Si
   Si29       1.0     0.423189      0.328262      0.959048     Biso  1.000000 Si
   Si30       1.0     0.467572      0.362931      0.182342     Biso  1.000000 Si
   Si31       1.0     0.472234      0.131892      0.193720     Biso  1.000000 Si
   Si32       1.0     0.465467      0.519359      0.172681     Biso  1.000000 Si
   Si33       1.0     0.467567      0.056660      0.845900     Biso  1.000000 Si
   Si34       1.0     0.465257      0.973409      0.186204     Biso  1.000000 Si
   Si35       1.0     0.462671      0.665800      0.826854     Biso  1.000000 Si
   Si36       1.0     0.456498      0.436140      0.806658     Biso  1.000000 Si
   Si37       1.0     0.355923      0.619702      0.665748     Biso  1.000000 Si
   Si38       1.0     0.349377      0.867595      0.678411     Biso  1.000000 Si
   Si39       1.0     0.340999      0.314812      0.288359     Biso  1.000000 Si
   Si40       1.0     0.354124      0.461102      0.650202     Biso  1.000000 Si
   Si41       1.0     0.349435      0.946838      0.328536     Biso  1.000000 Si
   Si42       1.0     0.344288      0.563132      0.297719     Biso  1.000000 Si
   Si43       1.0     0.350527      0.025679      0.700753     Biso  1.000000 Si
   Si44       1.0     0.347120      0.161275      0.320267     Biso  1.000000 Si
   Si45       1.0     0.313232      0.061655      0.484719     Biso  1.000000 Si
   Si46       1.0     0.313863      0.437779      0.432441     Biso  1.000000 Si
   Si47       1.0     0.313987      0.672075      0.457816     Biso  1.000000 Si
   Si48       1.0     0.313923      0.829365      0.461299     Biso  1.000000 Si
   Si49       1.0     0.814412      0.823445      0.016789     Biso  1.000000 Si
   Si50       1.0     0.817300      0.668849      0.042299     Biso  1.000000 Si
   Si51       1.0     0.814604      0.060018      0.048334     Biso  1.000000 Si
   Si52       1.0     0.807552      0.443703      0.025356     Biso  1.000000 Si
   Si53       1.0     0.854229      0.932774      0.169215     Biso  1.000000 Si
   Si54       1.0     0.842245      0.334786      0.188010     Biso  1.000000 Si
   Si55       1.0     0.845192      0.180805      0.191628     Biso  1.000000 Si
   Si56       1.0     0.848847      0.872458      0.808841     Biso  1.000000 Si
   Si57       1.0     0.848949      0.026592      0.829440     Biso  1.000000 Si
   Si58       1.0     0.859131      0.632530      0.831013     Biso  1.000000 Si
   Si59       1.0     0.840250      0.558138      0.183889     Biso  1.000000 Si
   Si60       1.0     0.853830      0.474329      0.812319     Biso  1.000000 Si
   Si61       1.0     0.955430      0.050755      0.674453     Biso  1.000000 Si
   Si62       1.0     0.961150      0.672220      0.673823     Biso  1.000000 Si
   Si63       1.0     0.965178      0.826587      0.661133     Biso  1.000000 Si
   Si64       1.0     0.959854      0.526034      0.321474     Biso  1.000000 Si
   Si65       1.0     0.962640      0.434623      0.658377     Biso  1.000000 Si
   Si66       1.0     0.968323      0.971872      0.306590     Biso  1.000000 Si
   Si67       1.0     0.971285      0.369281      0.312854     Biso  1.000000 Si
   Si68       1.0     0.968140      0.128529      0.303866     Biso  1.000000 Si
   Si69       1.0     0.922228      0.317361      0.514876     Biso  1.000000 Si
   Si70       1.0     0.916691      0.934215      0.523293     Biso  1.000000 Si
   Si71       1.0     0.921587      0.162351      0.528144     Biso  1.000000 Si
   Si72       1.0     0.909060      0.557942      0.534241     Biso  1.000000 Si
   Si73       1.0     0.724579      0.441607      0.685739     Biso  1.000000 Si
   Si74       1.0     0.725160      0.833814      0.684658     Biso  1.000000 Si
   Si75       1.0     0.730964      0.044023      0.677801     Biso  1.000000 Si
   Si76       1.0     0.733263      0.966101      0.299405     Biso  1.000000 Si
   Si77       1.0     0.735778      0.679934      0.707333     Biso  1.000000 Si
   Si78       1.0     0.723935      0.533249      0.338415     Biso  1.000000 Si
   Si79       1.0     0.753907      0.563196      0.553116     Biso  1.000000 Si
   Si80       1.0     0.761008      0.929748      0.519246     Biso  1.000000 Si
   Si81       1.0     0.766472      0.160821      0.547988     Biso  1.000000 Si
   Si82       1.0     0.738094      0.120665      0.330485     Biso  1.000000 Si
   Si83       1.0     0.722355      0.377058      0.329435     Biso  1.000000 Si
   Si84       1.0     0.659822      0.056231      0.019073     Biso  1.000000 Si
   Si85       1.0     0.661612      0.821695      0.027489     Biso  1.000000 Si
   Si86       1.0     0.653459      0.438957      0.022931     Biso  1.000000 Si
   Si87       1.0     0.664511      0.666326      0.037509     Biso  1.000000 Si
   Si88       1.0     0.617867      0.329838      0.174062     Biso  1.000000 Si
   Si89       1.0     0.616055      0.554918      0.179013     Biso  1.000000 Si
   Si90       1.0     0.611618      0.631748      0.820643     Biso  1.000000 Si
   Si91       1.0     0.611591      0.019798      0.808907     Biso  1.000000 Si
   Si92       1.0     0.611947      0.941176      0.155258     Biso  1.000000 Si
   Si93       1.0     0.602350      0.861828      0.819723     Biso  1.000000 Si
   Si94       1.0     0.604013      0.474768      0.811247     Biso  1.000000 Si
   Al1        1.0     0.767647      0.321040      0.536504     Biso  1.000000 Al
   Al2        1.0     0.625669      0.171207      0.171558     Biso  1.000000 Al
   C1         1.0     0.553654      0.457705      0.470849     Biso  1.000000 C
   C2         1.0     0.540839      0.382306      0.475137     Biso  1.000000 C
   H1         1.0     0.506622      0.485252      0.469650     Biso  1.000000 H
   H2         1.0     0.581911      0.475709      0.535278     Biso  1.000000 H
   H3         1.0     0.580923      0.471910      0.403596     Biso  1.000000 H
   H4         1.0     0.495832      0.370299      0.518446     Biso  1.000000 H
   H5         1.0     0.527319      0.362463      0.401084     Biso  1.000000 H
   H6         1.0     0.554251      0.072204      0.489205     Biso  1.000000 H
   H7         1.0     0.645247      0.331550      0.646000     Biso  1.000000 H
   H8         1.0     0.572544      0.356076      0.557965     Biso  1.000000 H
   Ga1        1.0     0.585752      0.150992      0.368719     Biso  1.000000 Ga
   Ga2        1.0     0.617752      0.305063      0.468778     Biso  1.000000 Ga
