# Supplementary material for: High Stability of Methanol to Aromatic Conversion over Bimetallic Ca,Ga-Modified ZSM-5
Source: ACS Catal. 2022 Feb 23;12(5):3189–200. doi: 10.1021/acscatal.1c05481 (PMC8902757; doi:10.1021/acscatal.1c05481)
Supplement: Supplementary file 1 — cs1c05481_si_001.zip [file cs1c05481_si_001.zip › SI_structures/NEB/Ga1W/3Step/FS.cif]

#======================================================================

# CRYSTAL DATA

#----------------------------------------------------------------------

data_VESTA_phase_1


_chemical_name_common                  'O    Si   Al   H    Ga                '
_cell_length_a                         20.24050
_cell_length_b                         20.01540
_cell_length_c                         13.43920
_cell_angle_alpha                      90
_cell_angle_beta                       90
_cell_angle_gamma                      90
_space_group_name_H-M_alt              'P 1'
_space_group_IT_number                 1

loop_
_space_group_symop_operation_xyz
   'x, y, z'

loop_
   _atom_site_label
   _atom_site_occupancy
   _atom_site_fract_x
   _atom_site_fract_y
   _atom_site_fract_z
   _atom_site_adp_type
   _atom_site_B_iso_or_equiv
   _atom_site_type_symbol
   O1         1.0     0.027757      0.556400      0.301330     Biso  1.000000 O
   O2         1.0     0.045629      0.142873      0.288668     Biso  1.000000 O
   O3         1.0     0.044044      0.347580      0.259353     Biso  1.000000 O
   O4         1.0     0.128664      0.626825      0.370556     Biso  1.000000 O
   O5         1.0     0.118663      0.873155      0.401684     Biso  1.000000 O
   O6         1.0     0.117927      0.050435      0.571571     Biso  1.000000 O
   O7         1.0     0.114323      0.248684      0.343996     Biso  1.000000 O
   O8         1.0     0.118231      0.657137      0.563437     Biso  1.000000 O
   O9         1.0     0.111827      0.501141      0.427886     Biso  1.000000 O
   O10        1.0     0.131415      0.825461      0.584794     Biso  1.000000 O
   O11        1.0     0.129562      0.941136      0.680944     Biso  1.000000 O
   O12        1.0     0.120510      0.543562      0.663286     Biso  1.000000 O
   O13        1.0     0.155118      0.747820      0.430598     Biso  1.000000 O
   O14        1.0     0.136354      0.424734      0.583496     Biso  1.000000 O
   O15        1.0     0.142085      0.132992      0.424743     Biso  1.000000 O
   O16        1.0     0.155324      0.656738      0.754013     Biso  1.000000 O
   O17        1.0     0.129266      0.369644      0.406790     Biso  1.000000 O
   O18        1.0     0.157655      0.829307      0.778267     Biso  1.000000 O
   O19        1.0     0.154288      0.058686      0.762938     Biso  1.000000 O
   O20        1.0     0.151351      0.441844      0.778853     Biso  1.000000 O
   O21        1.0     0.170120      0.154538      0.234263     Biso  1.000000 O
   O22        1.0     0.170401      0.336322      0.223338     Biso  1.000000 O
   O23        1.0     0.173012      0.924586      0.238339     Biso  1.000000 O
   O24        1.0     0.149468      0.527995      0.241598     Biso  1.000000 O
   O25        1.0     0.234197      0.924241      0.066284     Biso  1.000000 O
   O26        1.0     0.215336      0.554506      0.078092     Biso  1.000000 O
   O27        1.0     0.226538      0.621415      0.912348     Biso  1.000000 O
   O28        1.0     0.212238      0.039974      0.157827     Biso  1.000000 O
   O29        1.0     0.236492      0.647939      0.480719     Biso  1.000000 O
   O30        1.0     0.237981      0.847501      0.473737     Biso  1.000000 O
   O31        1.0     0.236948      0.156285      0.069593     Biso  1.000000 O
   O32        1.0     0.241764      0.443224      0.177761     Biso  1.000000 O
   O33        1.0     0.248140      0.737276      0.824275     Biso  1.000000 O
   O34        1.0     0.224041      0.343928      0.045574     Biso  1.000000 O
   O35        1.0     0.239304      0.059008      0.501608     Biso  1.000000 O
   O36        1.0     0.239891      0.118726      0.881056     Biso  1.000000 O
   O37        1.0     0.240345      0.361068      0.851828     Biso  1.000000 O
   O38        1.0     0.230536      0.448463      0.446664     Biso  1.000000 O
   O39        1.0     0.256184      0.857133      0.903074     Biso  1.000000 O
   O40        1.0     0.237788      0.487889      0.910472     Biso  1.000000 O
   O41        1.0     0.265636      0.243509      0.928712     Biso  1.000000 O
   O42        1.0     0.276398      0.457292      0.726282     Biso  1.000000 O
   O43        1.0     0.280585      0.622564      0.733849     Biso  1.000000 O
   O44        1.0     0.278982      0.841212      0.709156     Biso  1.000000 O
   O45        1.0     0.298917      0.123193      0.236662     Biso  1.000000 O
   O46        1.0     0.282753      0.038617      0.738904     Biso  1.000000 O
   O47        1.0     0.300977      0.327471      0.200200     Biso  1.000000 O
   O48        1.0     0.301043      0.954666      0.227771     Biso  1.000000 O
   O49        1.0     0.277507      0.559558      0.252760     Biso  1.000000 O
   O50        1.0     0.320684      0.746351      0.435407     Biso  1.000000 O
   O51        1.0     0.342780      0.121860      0.423206     Biso  1.000000 O
   O52        1.0     0.321513      0.359252      0.391021     Biso  1.000000 O
   O53        1.0     0.332787      0.988936      0.412370     Biso  1.000000 O
   O54        1.0     0.339761      0.954002      0.953343     Biso  1.000000 O
   O55        1.0     0.333021      0.235590      0.331886     Biso  1.000000 O
   O56        1.0     0.332303      0.561314      0.992031     Biso  1.000000 O
   O57        1.0     0.350640      0.660702      0.576623     Biso  1.000000 O
   O58        1.0     0.343695      0.863481      0.358631     Biso  1.000000 O
   O59        1.0     0.349541      0.622444      0.386805     Biso  1.000000 O
   O60        1.0     0.357709      0.847733      0.553760     Biso  1.000000 O
   O61        1.0     0.366389      0.941148      0.695572     Biso  1.000000 O
   O62        1.0     0.352016      0.147747      0.976759     Biso  1.000000 O
   O63        1.0     0.347348      0.489154      0.385541     Biso  1.000000 O
   O64        1.0     0.344376      0.347775      0.967877     Biso  1.000000 O
   O65        1.0     0.365559      0.539165      0.650491     Biso  1.000000 O
   O66        1.0     0.359053      0.049742      0.581778     Biso  1.000000 O
   O67        1.0     0.336563      0.425213      0.557842     Biso  1.000000 O
   O68        1.0     0.408990      0.645998      0.749758     Biso  1.000000 O
   O69        1.0     0.408240      0.820305      0.731218     Biso  1.000000 O
   O70        1.0     0.404190      0.420656      0.721970     Biso  1.000000 O
   O71        1.0     0.412997      0.057350      0.758025     Biso  1.000000 O
   O72        1.0     0.424861      0.147255      0.276398     Biso  1.000000 O
   O73        1.0     0.436266      0.867364      0.914585     Biso  1.000000 O
   O74        1.0     0.422165      0.322764      0.270699     Biso  1.000000 O
   O75        1.0     0.425158      0.953247      0.281760     Biso  1.000000 O
   O76        1.0     0.409771      0.555812      0.245478     Biso  1.000000 O
   O77        1.0     0.417708      0.498140      0.876075     Biso  1.000000 O
   O78        1.0     0.433000      0.250975      0.941166     Biso  1.000000 O
   O79        1.0     0.443856      0.620281      0.938736     Biso  1.000000 O
   O80        1.0     0.434453      0.932217      0.086350     Biso  1.000000 O
   O81        1.0     0.460998      0.997553      0.920738     Biso  1.000000 O
   O82        1.0     0.447249      0.518798      0.064671     Biso  1.000000 O
   O83        1.0     0.470755      0.439003      0.216230     Biso  1.000000 O
   O84        1.0     0.472411      0.048227      0.162880     Biso  1.000000 O
   O85        1.0     0.459768      0.169046      0.087501     Biso  1.000000 O
   O86        1.0     0.471088      0.128614      0.899106     Biso  1.000000 O
   O87        1.0     0.450559      0.345833      0.078444     Biso  1.000000 O
   O88        1.0     0.452822      0.741486      0.871941     Biso  1.000000 O
   O89        1.0     0.461651      0.372776      0.885918     Biso  1.000000 O
   O90        1.0     0.531876      0.831685      0.786975     Biso  1.000000 O
   O91        1.0     0.524606      0.460297      0.771315     Biso  1.000000 O
   O92        1.0     0.533643      0.648798      0.799225     Biso  1.000000 O
   O93        1.0     0.541275      0.937470      0.201309     Biso  1.000000 O
   O94        1.0     0.542534      0.048327      0.786329     Biso  1.000000 O
   O95        1.0     0.536438      0.553023      0.201225     Biso  1.000000 O
   O96        1.0     0.549935      0.149087      0.226599     Biso  1.000000 O
   O97        1.0     0.544492      0.328354      0.210731     Biso  1.000000 O
   O98        1.0     0.630236      0.820149      0.915939     Biso  1.000000 O
   O99        1.0     0.605543      0.936205      0.832319     Biso  1.000000 O
   O100       1.0     0.638910      0.623480      0.137715     Biso  1.000000 O
   O101       1.0     0.645423      0.249679      0.159444     Biso  1.000000 O
   O102       1.0     0.606245      0.446912      0.920104     Biso  1.000000 O
   O103       1.0     0.621097      0.550066      0.797213     Biso  1.000000 O
   O104       1.0     0.621746      0.639435      0.944282     Biso  1.000000 O
   O105       1.0     0.628242      0.363936      0.066073     Biso  1.000000 O
   O106       1.0     0.653376      0.050888      0.896962     Biso  1.000000 O
   O107       1.0     0.626757      0.861643      0.106410     Biso  1.000000 O
   O108       1.0     0.641492      0.121919      0.060298     Biso  1.000000 O
   O109       1.0     0.654056      0.836840      0.721988     Biso  1.000000 O
   O110       1.0     0.662594      0.740264      0.061550     Biso  1.000000 O
   O111       1.0     0.633258      0.494162      0.098608     Biso  1.000000 O
   O112       1.0     0.650711      0.429640      0.734139     Biso  1.000000 O
   O113       1.0     0.657902      0.673844      0.759857     Biso  1.000000 O
   O114       1.0     0.657894      0.022911      0.704847     Biso  1.000000 O
   O115       1.0     0.666934      0.952753      0.239492     Biso  1.000000 O
   O116       1.0     0.653539      0.535764      0.283311     Biso  1.000000 O
   O117       1.0     0.668889      0.130312      0.275229     Biso  1.000000 O
   O118       1.0     0.664154      0.365254      0.255174     Biso  1.000000 O
   O119       1.0     0.739642      0.448025      0.358818     Biso  1.000000 O
   O120       1.0     0.728004      0.930983      0.408633     Biso  1.000000 O
   O121       1.0     0.732172      0.570314      0.430564     Biso  1.000000 O
   O122       1.0     0.734846      0.858750      0.570402     Biso  1.000000 O
   O123       1.0     0.713865      0.496263      0.592491     Biso  1.000000 O
   O124       1.0     0.742600      0.367886      0.633412     Biso  1.000000 O
   O125       1.0     0.732783      0.124865      0.442721     Biso  1.000000 O
   O126       1.0     0.738491      0.116238      0.637967     Biso  1.000000 O
   O127       1.0     0.743156      0.640167      0.017360     Biso  1.000000 O
   O128       1.0     0.749398      0.748853      0.677789     Biso  1.000000 O
   O129       1.0     0.741270      0.844070      0.015243     Biso  1.000000 O
   O130       1.0     0.727433      0.436966      0.990724     Biso  1.000000 O
   O131       1.0     0.739808      0.033729      0.046077     Biso  1.000000 O
   O132       1.0     0.726683      0.629264      0.603053     Biso  1.000000 O
   O133       1.0     0.761461      0.036733      0.299621     Biso  1.000000 O
   O134       1.0     0.735072      0.234942      0.551576     Biso  1.000000 O
   O135       1.0     0.713138      0.330031      0.433469     Biso  1.000000 O
   O136       1.0     0.779703      0.867541      0.754359     Biso  1.000000 O
   O137       1.0     0.782568      0.639536      0.781122     Biso  1.000000 O
   O138       1.0     0.776823      0.465403      0.758659     Biso  1.000000 O
   O139       1.0     0.793455      0.916768      0.237746     Biso  1.000000 O
   O140       1.0     0.782175      0.027048      0.767787     Biso  1.000000 O
   O141       1.0     0.782903      0.549493      0.251511     Biso  1.000000 O
   O142       1.0     0.798019      0.163087      0.281285     Biso  1.000000 O
   O143       1.0     0.793159      0.341047      0.277278     Biso  1.000000 O
   O144       1.0     0.824497      0.504496      0.076625     Biso  1.000000 O
   O145       1.0     0.821589      0.743678      0.062094     Biso  1.000000 O
   O146       1.0     0.828645      0.127031      0.096774     Biso  1.000000 O
   O147       1.0     0.830261      0.551979      0.560381     Biso  1.000000 O
   O148       1.0     0.844203      0.914444      0.495110     Biso  1.000000 O
   O149       1.0     0.851018      0.627214      0.131156     Biso  1.000000 O
   O150       1.0     0.839939      0.252117      0.149692     Biso  1.000000 O
   O151       1.0     0.861944      0.867107      0.088047     Biso  1.000000 O
   O152       1.0     0.843952      0.157978      0.538012     Biso  1.000000 O
   O153       1.0     0.857491      0.998616      0.112058     Biso  1.000000 O
   O154       1.0     0.873589      0.545362      0.814045     Biso  1.000000 O
   O155       1.0     0.850729      0.323314      0.507838     Biso  1.000000 O
   O156       1.0     0.848342      0.432849      0.915455     Biso  1.000000 O
   O157       1.0     0.862147      0.648645      0.936679     Biso  1.000000 O
   O158       1.0     0.821600      0.372654      0.087436     Biso  1.000000 O
   O159       1.0     0.845632      0.057101      0.934887     Biso  1.000000 O
   O160       1.0     0.848313      0.818411      0.906201     Biso  1.000000 O
   O161       1.0     0.869362      0.942119      0.842792     Biso  1.000000 O
   O162       1.0     0.906975      0.836771      0.734905     Biso  1.000000 O
   O163       1.0     0.909693      0.666437      0.756917     Biso  1.000000 O
   O164       1.0     0.904012      0.427798      0.737343     Biso  1.000000 O
   O165       1.0     0.910569      0.058867      0.768955     Biso  1.000000 O
   O166       1.0     0.924897      0.922413      0.237342     Biso  1.000000 O
   O167       1.0     0.912048      0.527227      0.218902     Biso  1.000000 O
   O168       1.0     0.924182      0.166537      0.224677     Biso  1.000000 O
   O169       1.0     0.924404      0.985829      0.608678     Biso  1.000000 O
   O170       1.0     0.917266      0.350463      0.218163     Biso  1.000000 O
   O171       1.0     0.936379      0.629127      0.569100     Biso  1.000000 O
   O172       1.0     0.944394      0.140925      0.416178     Biso  1.000000 O
   O173       1.0     0.916538      0.555196      0.409791     Biso  1.000000 O
   O174       1.0     0.947767      0.238027      0.553820     Biso  1.000000 O
   O175       1.0     0.958815      0.957580      0.423169     Biso  1.000000 O
   O176       1.0     0.947676      0.497087      0.579748     Biso  1.000000 O
   O177       1.0     0.958223      0.862791      0.556940     Biso  1.000000 O
   O178       1.0     0.959831      0.316977      0.401053     Biso  1.000000 O
   O179       1.0     0.957553      0.046187      0.279522     Biso  1.000000 O
   O180       1.0     0.967665      0.441566      0.342239     Biso  1.000000 O
   O181       1.0     0.960316      0.113517      0.606344     Biso  1.000000 O
   O182       1.0     0.964504      0.366001      0.587124     Biso  1.000000 O
   O183       1.0     0.975305      0.745279      0.634774     Biso  1.000000 O
   O184       1.0     0.031035      0.027239      0.711713     Biso  1.000000 O
   O185       1.0     0.031393      0.635602      0.706961     Biso  1.000000 O
   O186       1.0     0.048993      0.950309      0.281723     Biso  1.000000 O
   O187       1.0     0.145870      0.003181      0.390921     Biso  1.000000 O
   O188       1.0     0.036199      0.849844      0.716039     Biso  1.000000 O
   O189       1.0     0.032834      0.445792      0.704785     Biso  1.000000 O
   O190       1.0     0.220043      0.986387      0.894272     Biso  1.000000 O
   O191       1.0     0.754651      0.991220      0.580508     Biso  1.000000 O
   O192       1.0     0.618050      0.990495      0.063308     Biso  1.000000 O
   O193       1.0     0.560834      0.064233      0.412064     Biso  1.000000 O
   O194       1.0     0.599590      0.223977      0.405925     Biso  1.000000 O
   O195       1.0     0.602680      0.304408      0.599058     Biso  1.000000 O
   Si1        1.0     0.108470      0.019480      0.682284     Biso  1.000000 Si
   Si2        1.0     0.107015      0.622948      0.671722     Biso  1.000000 Si
   Si3        1.0     0.121622      0.937885      0.329088     Biso  1.000000 Si
   Si4        1.0     0.113667      0.861809      0.689415     Biso  1.000000 Si
   Si5        1.0     0.114641      0.325783      0.307938     Biso  1.000000 Si
   Si6        1.0     0.117844      0.169459      0.322854     Biso  1.000000 Si
   Si7        1.0     0.109439      0.464212      0.681724     Biso  1.000000 Si
   Si8        1.0     0.104855      0.553113      0.335037     Biso  1.000000 Si
   Si9        1.0     0.161029      0.823576      0.472793     Biso  1.000000 Si
   Si10       1.0     0.161665      0.061000      0.472104     Biso  1.000000 Si
   Si11       1.0     0.152337      0.435771      0.466369     Biso  1.000000 Si
   Si12       1.0     0.159741      0.669559      0.461865     Biso  1.000000 Si
   Si13       1.0     0.262698      0.930377      0.954029     Biso  1.000000 Si
   Si14       1.0     0.268713      0.323302      0.949465     Biso  1.000000 Si
   Si15       1.0     0.273880      0.166461      0.963672     Biso  1.000000 Si
   Si16       1.0     0.253278      0.556049      0.971691     Biso  1.000000 Si
   Si17       1.0     0.235093      0.816057      0.803864     Biso  1.000000 Si
   Si18       1.0     0.229657      0.118312      0.175264     Biso  1.000000 Si
   Si19       1.0     0.233470      0.363305      0.161964     Biso  1.000000 Si
   Si20       1.0     0.227171      0.437661      0.816939     Biso  1.000000 Si
   Si21       1.0     0.221092      0.521413      0.187999     Biso  1.000000 Si
   Si22       1.0     0.224770      0.050612      0.820106     Biso  1.000000 Si
   Si23       1.0     0.230021      0.961308      0.173264     Biso  1.000000 Si
   Si24       1.0     0.227625      0.659758      0.805857     Biso  1.000000 Si
   Si25       1.0     0.417848      0.937305      0.968514     Biso  1.000000 Si
   Si26       1.0     0.409950      0.549516      0.968654     Biso  1.000000 Si
   Si27       1.0     0.428464      0.173762      0.975914     Biso  1.000000 Si
   Si28       1.0     0.457556      0.816291      0.826402     Biso  1.000000 Si
   Si29       1.0     0.422524      0.329206      0.968916     Biso  1.000000 Si
   Si30       1.0     0.471767      0.359412      0.192695     Biso  1.000000 Si
   Si31       1.0     0.475313      0.127116      0.187942     Biso  1.000000 Si
   Si32       1.0     0.465898      0.516639      0.182276     Biso  1.000000 Si
   Si33       1.0     0.471343      0.057520      0.840786     Biso  1.000000 Si
   Si34       1.0     0.468304      0.967976      0.182601     Biso  1.000000 Si
   Si35       1.0     0.459548      0.663791      0.839302     Biso  1.000000 Si
   Si36       1.0     0.453025      0.437679      0.814650     Biso  1.000000 Si
   Si37       1.0     0.351685      0.616884      0.678322     Biso  1.000000 Si
   Si38       1.0     0.352638      0.862820      0.672143     Biso  1.000000 Si
   Si39       1.0     0.344939      0.312517      0.299105     Biso  1.000000 Si
   Si40       1.0     0.345443      0.460919      0.665103     Biso  1.000000 Si
   Si41       1.0     0.350417      0.940121      0.320065     Biso  1.000000 Si
   Si42       1.0     0.345512      0.556251      0.317465     Biso  1.000000 Si
   Si43       1.0     0.355018      0.021403      0.694485     Biso  1.000000 Si
   Si44       1.0     0.349496      0.157419      0.315748     Biso  1.000000 Si
   Si45       1.0     0.317974      0.054656      0.478738     Biso  1.000000 Si
   Si46       1.0     0.308856      0.430519      0.445307     Biso  1.000000 Si
   Si47       1.0     0.314082      0.669051      0.469646     Biso  1.000000 Si
   Si48       1.0     0.314829      0.825733      0.456441     Biso  1.000000 Si
   Si49       1.0     0.817950      0.818654      0.018198     Biso  1.000000 Si
   Si50       1.0     0.819162      0.664882      0.035647     Biso  1.000000 Si
   Si51       1.0     0.817520      0.053851      0.047515     Biso  1.000000 Si
   Si52       1.0     0.805579      0.436525      0.017765     Biso  1.000000 Si
   Si53       1.0     0.858968      0.926983      0.168791     Biso  1.000000 Si
   Si54       1.0     0.843216      0.329697      0.183774     Biso  1.000000 Si
   Si55       1.0     0.848409      0.176131      0.187631     Biso  1.000000 Si
   Si56       1.0     0.851514      0.866309      0.808959     Biso  1.000000 Si
   Si57       1.0     0.851486      0.020860      0.827847     Biso  1.000000 Si
   Si58       1.0     0.856637      0.624497      0.821865     Biso  1.000000 Si
   Si59       1.0     0.842527      0.551243      0.171191     Biso  1.000000 Si
   Si60       1.0     0.850519      0.467620      0.805720     Biso  1.000000 Si
   Si61       1.0     0.957439      0.046217      0.672927     Biso  1.000000 Si
   Si62       1.0     0.962990      0.668506      0.667092     Biso  1.000000 Si
   Si63       1.0     0.969076      0.823580      0.661780     Biso  1.000000 Si
   Si64       1.0     0.956605      0.520307      0.318543     Biso  1.000000 Si
   Si65       1.0     0.961334      0.433878      0.652642     Biso  1.000000 Si
   Si66       1.0     0.972625      0.968677      0.305496     Biso  1.000000 Si
   Si67       1.0     0.971317      0.364429      0.304921     Biso  1.000000 Si
   Si68       1.0     0.968480      0.124632      0.303931     Biso  1.000000 Si
   Si69       1.0     0.929226      0.312631      0.513071     Biso  1.000000 Si
   Si70       1.0     0.920940      0.930287      0.520597     Biso  1.000000 Si
   Si71       1.0     0.924188      0.162787      0.527960     Biso  1.000000 Si
   Si72       1.0     0.907473      0.558238      0.529702     Biso  1.000000 Si
   Si73       1.0     0.722274      0.439089      0.678698     Biso  1.000000 Si
   Si74       1.0     0.729024      0.827236      0.681614     Biso  1.000000 Si
   Si75       1.0     0.733877      0.038427      0.673429     Biso  1.000000 Si
   Si76       1.0     0.736866      0.958765      0.296102     Biso  1.000000 Si
   Si77       1.0     0.729421      0.672375      0.705105     Biso  1.000000 Si
   Si78       1.0     0.726855      0.526051      0.329989     Biso  1.000000 Si
   Si79       1.0     0.750834      0.561614      0.547245     Biso  1.000000 Si
   Si80       1.0     0.765447      0.923874      0.514837     Biso  1.000000 Si
   Si81       1.0     0.764352      0.158380      0.542926     Biso  1.000000 Si
   Si82       1.0     0.741699      0.113359      0.323769     Biso  1.000000 Si
   Si83       1.0     0.726714      0.370767      0.328343     Biso  1.000000 Si
   Si84       1.0     0.663114      0.050697      0.017192     Biso  1.000000 Si
   Si85       1.0     0.665318      0.817036      0.024375     Biso  1.000000 Si
   Si86       1.0     0.649579      0.435441      0.019604     Biso  1.000000 Si
   Si87       1.0     0.666581      0.660855      0.039231     Biso  1.000000 Si
   Si88       1.0     0.620667      0.324869      0.171973     Biso  1.000000 Si
   Si89       1.0     0.615256      0.551220      0.179550     Biso  1.000000 Si
   Si90       1.0     0.608721      0.627776      0.826197     Biso  1.000000 Si
   Si91       1.0     0.614627      0.014577      0.806259     Biso  1.000000 Si
   Si92       1.0     0.614338      0.935582      0.152214     Biso  1.000000 Si
   Si93       1.0     0.605964      0.856318      0.814283     Biso  1.000000 Si
   Si94       1.0     0.600903      0.471643      0.805555     Biso  1.000000 Si
   Al1        1.0     0.769702      0.318204      0.538047     Biso  1.000000 Al
   Al2        1.0     0.629095      0.166442      0.166202     Biso  1.000000 Al
   H1         1.0     0.566250      0.367704      0.390459     Biso  1.000000 H
   H2         1.0     0.551398      0.066219      0.483024     Biso  1.000000 H
   H3         1.0     0.631790      0.329181      0.643697     Biso  1.000000 H
   H4         1.0     0.566024      0.378659      0.444137     Biso  1.000000 H
   Ga1        1.0     0.588845      0.141408      0.362107     Biso  1.000000 Ga
   Ga2        1.0     0.644293      0.269746      0.494950     Biso  1.000000 Ga
