# Supplementary material for: High Stability of Methanol to Aromatic Conversion over Bimetallic Ca,Ga-Modified ZSM-5
Source: ACS Catal. 2022 Feb 23;12(5):3189–200. doi: 10.1021/acscatal.1c05481 (PMC8902757; doi:10.1021/acscatal.1c05481)
Supplement: Supplementary file 1 — cs1c05481_si_001.zip [file cs1c05481_si_001.zip › SI_structures/NEB/Ga1W/3Step/IS.cif]

#======================================================================

# CRYSTAL DATA

#----------------------------------------------------------------------

data_VESTA_phase_1


_chemical_name_common                  'O    Si   Al   H    Ga                '
_cell_length_a                         20.24050
_cell_length_b                         20.01540
_cell_length_c                         13.43920
_cell_angle_alpha                      90
_cell_angle_beta                       90
_cell_angle_gamma                      90
_space_group_name_H-M_alt              'P 1'
_space_group_IT_number                 1

loop_
_space_group_symop_operation_xyz
   'x, y, z'

loop_
   _atom_site_label
   _atom_site_occupancy
   _atom_site_fract_x
   _atom_site_fract_y
   _atom_site_fract_z
   _atom_site_adp_type
   _atom_site_B_iso_or_equiv
   _atom_site_type_symbol
   O1         1.0     0.026719      0.556796      0.301065     Biso  1.000000 O
   O2         1.0     0.048629      0.143816      0.278986     Biso  1.000000 O
   O3         1.0     0.042265      0.345150      0.259315     Biso  1.000000 O
   O4         1.0     0.127920      0.628883      0.365909     Biso  1.000000 O
   O5         1.0     0.118245      0.874079      0.400450     Biso  1.000000 O
   O6         1.0     0.118140      0.052167      0.572132     Biso  1.000000 O
   O7         1.0     0.115434      0.249539      0.344229     Biso  1.000000 O
   O8         1.0     0.117373      0.656514      0.559144     Biso  1.000000 O
   O9         1.0     0.113730      0.503435      0.425500     Biso  1.000000 O
   O10        1.0     0.131060      0.826128      0.584225     Biso  1.000000 O
   O11        1.0     0.127067      0.941919      0.679240     Biso  1.000000 O
   O12        1.0     0.120007      0.545344      0.665031     Biso  1.000000 O
   O13        1.0     0.154534      0.749225      0.429165     Biso  1.000000 O
   O14        1.0     0.143901      0.429013      0.580927     Biso  1.000000 O
   O15        1.0     0.140813      0.133308      0.422875     Biso  1.000000 O
   O16        1.0     0.155198      0.660698      0.749324     Biso  1.000000 O
   O17        1.0     0.124850      0.371110      0.407802     Biso  1.000000 O
   O18        1.0     0.158792      0.831653      0.777690     Biso  1.000000 O
   O19        1.0     0.155072      0.058178      0.763419     Biso  1.000000 O
   O20        1.0     0.151756      0.442221      0.777039     Biso  1.000000 O
   O21        1.0     0.174083      0.157970      0.234583     Biso  1.000000 O
   O22        1.0     0.170133      0.340122      0.225744     Biso  1.000000 O
   O23        1.0     0.173998      0.926400      0.238471     Biso  1.000000 O
   O24        1.0     0.147736      0.529840      0.237403     Biso  1.000000 O
   O25        1.0     0.238125      0.925473      0.069700     Biso  1.000000 O
   O26        1.0     0.214944      0.560714      0.076281     Biso  1.000000 O
   O27        1.0     0.225773      0.623961      0.907675     Biso  1.000000 O
   O28        1.0     0.212137      0.042212      0.156419     Biso  1.000000 O
   O29        1.0     0.235945      0.649219      0.476382     Biso  1.000000 O
   O30        1.0     0.237457      0.848884      0.473646     Biso  1.000000 O
   O31        1.0     0.238719      0.158019      0.067771     Biso  1.000000 O
   O32        1.0     0.238798      0.446190      0.167579     Biso  1.000000 O
   O33        1.0     0.249456      0.739829      0.820614     Biso  1.000000 O
   O34        1.0     0.223933      0.341096      0.046645     Biso  1.000000 O
   O35        1.0     0.239243      0.061469      0.501477     Biso  1.000000 O
   O36        1.0     0.241022      0.119192      0.879605     Biso  1.000000 O
   O37        1.0     0.241201      0.363360      0.853623     Biso  1.000000 O
   O38        1.0     0.231012      0.445481      0.431977     Biso  1.000000 O
   O39        1.0     0.255632      0.857955      0.905993     Biso  1.000000 O
   O40        1.0     0.235109      0.490166      0.911718     Biso  1.000000 O
   O41        1.0     0.267003      0.244212      0.925186     Biso  1.000000 O
   O42        1.0     0.277429      0.460640      0.729650     Biso  1.000000 O
   O43        1.0     0.279743      0.625293      0.729131     Biso  1.000000 O
   O44        1.0     0.280322      0.847261      0.711922     Biso  1.000000 O
   O45        1.0     0.301450      0.123745      0.233691     Biso  1.000000 O
   O46        1.0     0.283212      0.035836      0.741124     Biso  1.000000 O
   O47        1.0     0.301304      0.334053      0.201995     Biso  1.000000 O
   O48        1.0     0.301030      0.960675      0.233266     Biso  1.000000 O
   O49        1.0     0.276182      0.559644      0.251292     Biso  1.000000 O
   O50        1.0     0.319622      0.748473      0.430493     Biso  1.000000 O
   O51        1.0     0.341389      0.125731      0.422625     Biso  1.000000 O
   O52        1.0     0.329809      0.360523      0.392080     Biso  1.000000 O
   O53        1.0     0.336202      0.992223      0.417882     Biso  1.000000 O
   O54        1.0     0.340737      0.954883      0.950932     Biso  1.000000 O
   O55        1.0     0.333509      0.237696      0.326473     Biso  1.000000 O
   O56        1.0     0.331409      0.563886      0.987886     Biso  1.000000 O
   O57        1.0     0.350132      0.662989      0.571825     Biso  1.000000 O
   O58        1.0     0.343697      0.867259      0.360011     Biso  1.000000 O
   O59        1.0     0.349034      0.624664      0.382255     Biso  1.000000 O
   O60        1.0     0.357273      0.846448      0.554116     Biso  1.000000 O
   O61        1.0     0.370127      0.944266      0.687993     Biso  1.000000 O
   O62        1.0     0.353389      0.148609      0.973985     Biso  1.000000 O
   O63        1.0     0.348463      0.491485      0.383451     Biso  1.000000 O
   O64        1.0     0.344799      0.347974      0.969908     Biso  1.000000 O
   O65        1.0     0.365408      0.542180      0.648406     Biso  1.000000 O
   O66        1.0     0.358140      0.057377      0.584999     Biso  1.000000 O
   O67        1.0     0.331701      0.429394      0.556532     Biso  1.000000 O
   O68        1.0     0.407857      0.650134      0.745853     Biso  1.000000 O
   O69        1.0     0.409265      0.823750      0.731729     Biso  1.000000 O
   O70        1.0     0.404439      0.423234      0.715495     Biso  1.000000 O
   O71        1.0     0.412788      0.059527      0.761034     Biso  1.000000 O
   O72        1.0     0.426110      0.148639      0.277801     Biso  1.000000 O
   O73        1.0     0.438365      0.869035      0.916310     Biso  1.000000 O
   O74        1.0     0.424476      0.322178      0.263469     Biso  1.000000 O
   O75        1.0     0.425820      0.956840      0.283100     Biso  1.000000 O
   O76        1.0     0.408603      0.557973      0.240836     Biso  1.000000 O
   O77        1.0     0.415968      0.498882      0.873046     Biso  1.000000 O
   O78        1.0     0.434102      0.251952      0.938834     Biso  1.000000 O
   O79        1.0     0.443508      0.621319      0.933506     Biso  1.000000 O
   O80        1.0     0.433508      0.934825      0.087912     Biso  1.000000 O
   O81        1.0     0.462136      0.999049      0.922169     Biso  1.000000 O
   O82        1.0     0.446466      0.520753      0.060695     Biso  1.000000 O
   O83        1.0     0.468830      0.440868      0.213097     Biso  1.000000 O
   O84        1.0     0.473976      0.050636      0.162168     Biso  1.000000 O
   O85        1.0     0.459127      0.171614      0.088221     Biso  1.000000 O
   O86        1.0     0.473877      0.129708      0.900677     Biso  1.000000 O
   O87        1.0     0.454473      0.348759      0.072290     Biso  1.000000 O
   O88        1.0     0.452391      0.743664      0.871312     Biso  1.000000 O
   O89        1.0     0.459701      0.373131      0.879042     Biso  1.000000 O
   O90        1.0     0.533125      0.832920      0.787040     Biso  1.000000 O
   O91        1.0     0.523619      0.461929      0.767792     Biso  1.000000 O
   O92        1.0     0.532554      0.652444      0.794205     Biso  1.000000 O
   O93        1.0     0.541215      0.938769      0.201176     Biso  1.000000 O
   O94        1.0     0.542672      0.048202      0.785448     Biso  1.000000 O
   O95        1.0     0.535788      0.553926      0.197853     Biso  1.000000 O
   O96        1.0     0.550095      0.152987      0.226826     Biso  1.000000 O
   O97        1.0     0.547229      0.333381      0.205932     Biso  1.000000 O
   O98        1.0     0.631334      0.820188      0.915730     Biso  1.000000 O
   O99        1.0     0.606742      0.937108      0.834575     Biso  1.000000 O
   O100       1.0     0.639519      0.622324      0.134866     Biso  1.000000 O
   O101       1.0     0.644939      0.251301      0.156094     Biso  1.000000 O
   O102       1.0     0.604257      0.452572      0.918866     Biso  1.000000 O
   O103       1.0     0.619080      0.553945      0.793311     Biso  1.000000 O
   O104       1.0     0.618421      0.641919      0.942406     Biso  1.000000 O
   O105       1.0     0.628951      0.363745      0.055441     Biso  1.000000 O
   O106       1.0     0.651694      0.053029      0.898911     Biso  1.000000 O
   O107       1.0     0.625556      0.862036      0.106127     Biso  1.000000 O
   O108       1.0     0.644673      0.121879      0.064262     Biso  1.000000 O
   O109       1.0     0.655711      0.838584      0.722380     Biso  1.000000 O
   O110       1.0     0.660814      0.740398      0.062736     Biso  1.000000 O
   O111       1.0     0.633239      0.492337      0.099932     Biso  1.000000 O
   O112       1.0     0.649038      0.433232      0.733623     Biso  1.000000 O
   O113       1.0     0.657736      0.677177      0.759019     Biso  1.000000 O
   O114       1.0     0.659126      0.023736      0.707067     Biso  1.000000 O
   O115       1.0     0.667046      0.950311      0.242210     Biso  1.000000 O
   O116       1.0     0.652010      0.536292      0.283214     Biso  1.000000 O
   O117       1.0     0.668352      0.138146      0.280345     Biso  1.000000 O
   O118       1.0     0.668846      0.368176      0.242357     Biso  1.000000 O
   O119       1.0     0.735085      0.447301      0.363420     Biso  1.000000 O
   O120       1.0     0.728727      0.934272      0.412706     Biso  1.000000 O
   O121       1.0     0.731053      0.571054      0.429486     Biso  1.000000 O
   O122       1.0     0.738126      0.858437      0.571186     Biso  1.000000 O
   O123       1.0     0.713350      0.499558      0.594068     Biso  1.000000 O
   O124       1.0     0.724399      0.366451      0.617886     Biso  1.000000 O
   O125       1.0     0.729674      0.125765      0.447546     Biso  1.000000 O
   O126       1.0     0.742766      0.115470      0.642031     Biso  1.000000 O
   O127       1.0     0.740903      0.641209      0.010465     Biso  1.000000 O
   O128       1.0     0.751909      0.750547      0.681541     Biso  1.000000 O
   O129       1.0     0.741168      0.842983      0.018470     Biso  1.000000 O
   O130       1.0     0.726964      0.440038      0.984466     Biso  1.000000 O
   O131       1.0     0.741922      0.033270      0.041978     Biso  1.000000 O
   O132       1.0     0.725764      0.632543      0.600752     Biso  1.000000 O
   O133       1.0     0.756941      0.039942      0.299103     Biso  1.000000 O
   O134       1.0     0.756298      0.233065      0.561464     Biso  1.000000 O
   O135       1.0     0.707916      0.324433      0.421036     Biso  1.000000 O
   O136       1.0     0.780648      0.870348      0.757003     Biso  1.000000 O
   O137       1.0     0.780960      0.637892      0.779316     Biso  1.000000 O
   O138       1.0     0.779953      0.451944      0.748704     Biso  1.000000 O
   O139       1.0     0.794693      0.920153      0.242951     Biso  1.000000 O
   O140       1.0     0.781824      0.027573      0.775710     Biso  1.000000 O
   O141       1.0     0.781774      0.544656      0.250973     Biso  1.000000 O
   O142       1.0     0.798574      0.164505      0.287507     Biso  1.000000 O
   O143       1.0     0.796720      0.345913      0.275999     Biso  1.000000 O
   O144       1.0     0.825162      0.501801      0.075605     Biso  1.000000 O
   O145       1.0     0.822654      0.741690      0.056779     Biso  1.000000 O
   O146       1.0     0.828422      0.125941      0.103468     Biso  1.000000 O
   O147       1.0     0.829382      0.554570      0.559487     Biso  1.000000 O
   O148       1.0     0.846198      0.916749      0.495514     Biso  1.000000 O
   O149       1.0     0.845825      0.625612      0.130083     Biso  1.000000 O
   O150       1.0     0.838458      0.251795      0.151919     Biso  1.000000 O
   O151       1.0     0.860631      0.864653      0.095246     Biso  1.000000 O
   O152       1.0     0.847219      0.137169      0.525320     Biso  1.000000 O
   O153       1.0     0.858466      0.997302      0.110907     Biso  1.000000 O
   O154       1.0     0.869310      0.541631      0.806022     Biso  1.000000 O
   O155       1.0     0.843385      0.340904      0.503915     Biso  1.000000 O
   O156       1.0     0.848307      0.431164      0.912480     Biso  1.000000 O
   O157       1.0     0.861041      0.642396      0.934911     Biso  1.000000 O
   O158       1.0     0.817764      0.369932      0.081802     Biso  1.000000 O
   O159       1.0     0.850034      0.060397      0.937782     Biso  1.000000 O
   O160       1.0     0.849218      0.822240      0.909176     Biso  1.000000 O
   O161       1.0     0.872316      0.945229      0.844339     Biso  1.000000 O
   O162       1.0     0.907372      0.838946      0.737744     Biso  1.000000 O
   O163       1.0     0.908610      0.663156      0.755357     Biso  1.000000 O
   O164       1.0     0.908821      0.424448      0.737589     Biso  1.000000 O
   O165       1.0     0.909950      0.062691      0.767449     Biso  1.000000 O
   O166       1.0     0.926193      0.923844      0.238198     Biso  1.000000 O
   O167       1.0     0.911503      0.528490      0.217388     Biso  1.000000 O
   O168       1.0     0.924291      0.168830      0.228698     Biso  1.000000 O
   O169       1.0     0.926160      0.991845      0.605751     Biso  1.000000 O
   O170       1.0     0.918032      0.352782      0.207732     Biso  1.000000 O
   O171       1.0     0.936861      0.629377      0.566459     Biso  1.000000 O
   O172       1.0     0.956579      0.145054      0.418138     Biso  1.000000 O
   O173       1.0     0.915430      0.553920      0.408818     Biso  1.000000 O
   O174       1.0     0.928601      0.241039      0.549506     Biso  1.000000 O
   O175       1.0     0.961367      0.958495      0.423322     Biso  1.000000 O
   O176       1.0     0.945828      0.497479      0.580408     Biso  1.000000 O
   O177       1.0     0.959612      0.866834      0.561033     Biso  1.000000 O
   O178       1.0     0.950529      0.316400      0.394170     Biso  1.000000 O
   O179       1.0     0.958292      0.048318      0.280995     Biso  1.000000 O
   O180       1.0     0.967230      0.441099      0.338253     Biso  1.000000 O
   O181       1.0     0.964335      0.120371      0.609655     Biso  1.000000 O
   O182       1.0     0.962925      0.365845      0.578559     Biso  1.000000 O
   O183       1.0     0.970733      0.746561      0.634131     Biso  1.000000 O
   O184       1.0     0.031151      0.030349      0.713506     Biso  1.000000 O
   O185       1.0     0.031219      0.638554      0.704697     Biso  1.000000 O
   O186       1.0     0.050164      0.952870      0.280257     Biso  1.000000 O
   O187       1.0     0.146912      0.003526      0.392247     Biso  1.000000 O
   O188       1.0     0.036891      0.847291      0.718196     Biso  1.000000 O
   O189       1.0     0.035534      0.443004      0.694522     Biso  1.000000 O
   O190       1.0     0.219786      0.987411      0.898062     Biso  1.000000 O
   O191       1.0     0.757170      0.989820      0.587817     Biso  1.000000 O
   O192       1.0     0.620243      0.991006      0.065515     Biso  1.000000 O
   O193       1.0     0.561146      0.064238      0.402873     Biso  1.000000 O
   O194       1.0     0.591758      0.219646      0.435745     Biso  1.000000 O
   O195       1.0     0.605996      0.322214      0.587513     Biso  1.000000 O
   Si1        1.0     0.108043      0.020752      0.682487     Biso  1.000000 Si
   Si2        1.0     0.106550      0.624895      0.669183     Biso  1.000000 Si
   Si3        1.0     0.122156      0.939251      0.328777     Biso  1.000000 Si
   Si4        1.0     0.113376      0.862330      0.689138     Biso  1.000000 Si
   Si5        1.0     0.113456      0.326605      0.308438     Biso  1.000000 Si
   Si6        1.0     0.119229      0.170576      0.320337     Biso  1.000000 Si
   Si7        1.0     0.111697      0.465247      0.678347     Biso  1.000000 Si
   Si8        1.0     0.104235      0.554721      0.332190     Biso  1.000000 Si
   Si9        1.0     0.160490      0.824805      0.472074     Biso  1.000000 Si
   Si10       1.0     0.161503      0.062287      0.472239     Biso  1.000000 Si
   Si11       1.0     0.153568      0.437122      0.461893     Biso  1.000000 Si
   Si12       1.0     0.158991      0.670676      0.458250     Biso  1.000000 Si
   Si13       1.0     0.263658      0.931420      0.955956     Biso  1.000000 Si
   Si14       1.0     0.269155      0.323548      0.949773     Biso  1.000000 Si
   Si15       1.0     0.275215      0.167300      0.961340     Biso  1.000000 Si
   Si16       1.0     0.252071      0.559453      0.969220     Biso  1.000000 Si
   Si17       1.0     0.236042      0.819048      0.804154     Biso  1.000000 Si
   Si18       1.0     0.231582      0.120142      0.173570     Biso  1.000000 Si
   Si19       1.0     0.232460      0.365619      0.161165     Biso  1.000000 Si
   Si20       1.0     0.226952      0.439570      0.818068     Biso  1.000000 Si
   Si21       1.0     0.219428      0.524104      0.183892     Biso  1.000000 Si
   Si22       1.0     0.225169      0.050210      0.821208     Biso  1.000000 Si
   Si23       1.0     0.231155      0.964066      0.175044     Biso  1.000000 Si
   Si24       1.0     0.227353      0.662839      0.801684     Biso  1.000000 Si
   Si25       1.0     0.418692      0.938958      0.969420     Biso  1.000000 Si
   Si26       1.0     0.408870      0.551286      0.964766     Biso  1.000000 Si
   Si27       1.0     0.429687      0.174953      0.975393     Biso  1.000000 Si
   Si28       1.0     0.458629      0.818693      0.826667     Biso  1.000000 Si
   Si29       1.0     0.423089      0.330177      0.965613     Biso  1.000000 Si
   Si30       1.0     0.473400      0.361682      0.187510     Biso  1.000000 Si
   Si31       1.0     0.476136      0.129455      0.188259     Biso  1.000000 Si
   Si32       1.0     0.464843      0.518484      0.178400     Biso  1.000000 Si
   Si33       1.0     0.472405      0.058691      0.841729     Biso  1.000000 Si
   Si34       1.0     0.468762      0.970536      0.183331     Biso  1.000000 Si
   Si35       1.0     0.458610      0.666653      0.835685     Biso  1.000000 Si
   Si36       1.0     0.451586      0.439364      0.810586     Biso  1.000000 Si
   Si37       1.0     0.351008      0.620178      0.674321     Biso  1.000000 Si
   Si38       1.0     0.353931      0.865675      0.671240     Biso  1.000000 Si
   Si39       1.0     0.347512      0.314624      0.296305     Biso  1.000000 Si
   Si40       1.0     0.344093      0.464385      0.663255     Biso  1.000000 Si
   Si41       1.0     0.351465      0.944279      0.323435     Biso  1.000000 Si
   Si42       1.0     0.344890      0.558002      0.314052     Biso  1.000000 Si
   Si43       1.0     0.355944      0.023925      0.694775     Biso  1.000000 Si
   Si44       1.0     0.350245      0.159184      0.314078     Biso  1.000000 Si
   Si45       1.0     0.318192      0.058838      0.480644     Biso  1.000000 Si
   Si46       1.0     0.309895      0.431859      0.440951     Biso  1.000000 Si
   Si47       1.0     0.313301      0.671208      0.464970     Biso  1.000000 Si
   Si48       1.0     0.314321      0.827506      0.455597     Biso  1.000000 Si
   Si49       1.0     0.818063      0.818402      0.020306     Biso  1.000000 Si
   Si50       1.0     0.817489      0.662913      0.031830     Biso  1.000000 Si
   Si51       1.0     0.819252      0.054290      0.048788     Biso  1.000000 Si
   Si52       1.0     0.804851      0.435454      0.013946     Biso  1.000000 Si
   Si53       1.0     0.859321      0.927230      0.171617     Biso  1.000000 Si
   Si54       1.0     0.843231      0.330279      0.179521     Biso  1.000000 Si
   Si55       1.0     0.848073      0.176442      0.192660     Biso  1.000000 Si
   Si56       1.0     0.852557      0.869712      0.811699     Biso  1.000000 Si
   Si57       1.0     0.853208      0.023930      0.830328     Biso  1.000000 Si
   Si58       1.0     0.854960      0.620929      0.818772     Biso  1.000000 Si
   Si59       1.0     0.840964      0.549385      0.170121     Biso  1.000000 Si
   Si60       1.0     0.851586      0.462468      0.800650     Biso  1.000000 Si
   Si61       1.0     0.958404      0.051443      0.672720     Biso  1.000000 Si
   Si62       1.0     0.961616      0.669105      0.665319     Biso  1.000000 Si
   Si63       1.0     0.968555      0.824810      0.663634     Biso  1.000000 Si
   Si64       1.0     0.955769      0.520047      0.317008     Biso  1.000000 Si
   Si65       1.0     0.962382      0.432172      0.647521     Biso  1.000000 Si
   Si66       1.0     0.973814      0.970623      0.305659     Biso  1.000000 Si
   Si67       1.0     0.968798      0.363903      0.300337     Biso  1.000000 Si
   Si68       1.0     0.971918      0.126760      0.303353     Biso  1.000000 Si
   Si69       1.0     0.919312      0.316894      0.506708     Biso  1.000000 Si
   Si70       1.0     0.922636      0.933795      0.521531     Biso  1.000000 Si
   Si71       1.0     0.923680      0.161932      0.525254     Biso  1.000000 Si
   Si72       1.0     0.906761      0.558584      0.528615     Biso  1.000000 Si
   Si73       1.0     0.719247      0.438121      0.673270     Biso  1.000000 Si
   Si74       1.0     0.731155      0.829047      0.683514     Biso  1.000000 Si
   Si75       1.0     0.735822      0.038758      0.678291     Biso  1.000000 Si
   Si76       1.0     0.736372      0.960960      0.299283     Biso  1.000000 Si
   Si77       1.0     0.729378      0.674264      0.704427     Biso  1.000000 Si
   Si78       1.0     0.725037      0.525106      0.330596     Biso  1.000000 Si
   Si79       1.0     0.750172      0.564320      0.546324     Biso  1.000000 Si
   Si80       1.0     0.767542      0.925033      0.517464     Biso  1.000000 Si
   Si81       1.0     0.769523      0.155547      0.544909     Biso  1.000000 Si
   Si82       1.0     0.740136      0.116518      0.329177     Biso  1.000000 Si
   Si83       1.0     0.727644      0.371175      0.323298     Biso  1.000000 Si
   Si84       1.0     0.664754      0.051095      0.018204     Biso  1.000000 Si
   Si85       1.0     0.664802      0.817187      0.025348     Biso  1.000000 Si
   Si86       1.0     0.649488      0.437293      0.015350     Biso  1.000000 Si
   Si87       1.0     0.664907      0.661619      0.036677     Biso  1.000000 Si
   Si88       1.0     0.622474      0.327287      0.163290     Biso  1.000000 Si
   Si89       1.0     0.614862      0.550971      0.178247     Biso  1.000000 Si
   Si90       1.0     0.607216      0.631627      0.823590     Biso  1.000000 Si
   Si91       1.0     0.615123      0.015542      0.807365     Biso  1.000000 Si
   Si92       1.0     0.614708      0.935836      0.153651     Biso  1.000000 Si
   Si93       1.0     0.607312      0.857441      0.814732     Biso  1.000000 Si
   Si94       1.0     0.599326      0.475880      0.803924     Biso  1.000000 Si
   Al1        1.0     0.763953      0.315372      0.529411     Biso  1.000000 Al
   Al2        1.0     0.629588      0.167943      0.167457     Biso  1.000000 Al
   H1         1.0     0.571909      0.366459      0.395521     Biso  1.000000 H
   H2         1.0     0.555254      0.060117      0.474474     Biso  1.000000 H
   H3         1.0     0.650987      0.338852      0.612091     Biso  1.000000 H
   H4         1.0     0.574202      0.356611      0.606472     Biso  1.000000 H
   Ga1        1.0     0.587756      0.145389      0.365855     Biso  1.000000 Ga
   Ga2        1.0     0.608602      0.306359      0.439201     Biso  1.000000 Ga
