# Supplementary material for: High Stability of Methanol to Aromatic Conversion over Bimetallic Ca,Ga-Modified ZSM-5
Source: ACS Catal. 2022 Feb 23;12(5):3189–200. doi: 10.1021/acscatal.1c05481 (PMC8902757; doi:10.1021/acscatal.1c05481)
Supplement: Supplementary file 1 — cs1c05481_si_001.zip [file cs1c05481_si_001.zip › SI_structures/NEB/Ga1W/3Step/TS.cif]

#======================================================================

# CRYSTAL DATA

#----------------------------------------------------------------------

data_VESTA_phase_1


_chemical_name_common                  'O    Si   Al   H    Ga                '
_cell_length_a                         20.24050
_cell_length_b                         20.01540
_cell_length_c                         13.43920
_cell_angle_alpha                      90
_cell_angle_beta                       90
_cell_angle_gamma                      90
_space_group_name_H-M_alt              'P 1'
_space_group_IT_number                 1

loop_
_space_group_symop_operation_xyz
   'x, y, z'

loop_
   _atom_site_label
   _atom_site_occupancy
   _atom_site_fract_x
   _atom_site_fract_y
   _atom_site_fract_z
   _atom_site_adp_type
   _atom_site_B_iso_or_equiv
   _atom_site_type_symbol
   O1         1.0     0.027079      0.556493      0.301262     Biso  1.000000 O
   O2         1.0     0.047572      0.143188      0.281957     Biso  1.000000 O
   O3         1.0     0.043713      0.346553      0.258896     Biso  1.000000 O
   O4         1.0     0.128254      0.627689      0.368423     Biso  1.000000 O
   O5         1.0     0.118324      0.873515      0.401083     Biso  1.000000 O
   O6         1.0     0.118089      0.051567      0.572023     Biso  1.000000 O
   O7         1.0     0.114907      0.248988      0.343945     Biso  1.000000 O
   O8         1.0     0.117849      0.656843      0.561266     Biso  1.000000 O
   O9         1.0     0.112208      0.502140      0.427225     Biso  1.000000 O
   O10        1.0     0.131172      0.825517      0.584514     Biso  1.000000 O
   O11        1.0     0.128539      0.941487      0.679477     Biso  1.000000 O
   O12        1.0     0.120685      0.544659      0.664828     Biso  1.000000 O
   O13        1.0     0.154808      0.748472      0.429644     Biso  1.000000 O
   O14        1.0     0.140935      0.427194      0.582954     Biso  1.000000 O
   O15        1.0     0.141175      0.133015      0.423496     Biso  1.000000 O
   O16        1.0     0.155045      0.659246      0.751695     Biso  1.000000 O
   O17        1.0     0.126100      0.370000      0.408705     Biso  1.000000 O
   O18        1.0     0.158238      0.830663      0.777992     Biso  1.000000 O
   O19        1.0     0.154617      0.058308      0.763257     Biso  1.000000 O
   O20        1.0     0.151269      0.442080      0.778991     Biso  1.000000 O
   O21        1.0     0.172738      0.156460      0.234501     Biso  1.000000 O
   O22        1.0     0.170981      0.338919      0.226287     Biso  1.000000 O
   O23        1.0     0.173440      0.925538      0.238501     Biso  1.000000 O
   O24        1.0     0.148558      0.528683      0.240092     Biso  1.000000 O
   O25        1.0     0.236437      0.924813      0.068303     Biso  1.000000 O
   O26        1.0     0.214937      0.558372      0.077996     Biso  1.000000 O
   O27        1.0     0.225908      0.622633      0.909897     Biso  1.000000 O
   O28        1.0     0.212191      0.041119      0.157089     Biso  1.000000 O
   O29        1.0     0.236285      0.648658      0.478571     Biso  1.000000 O
   O30        1.0     0.237549      0.848230      0.473894     Biso  1.000000 O
   O31        1.0     0.237990      0.157127      0.068509     Biso  1.000000 O
   O32        1.0     0.240751      0.445248      0.172852     Biso  1.000000 O
   O33        1.0     0.248697      0.738757      0.822646     Biso  1.000000 O
   O34        1.0     0.223994      0.342557      0.046987     Biso  1.000000 O
   O35        1.0     0.239276      0.060247      0.501107     Biso  1.000000 O
   O36        1.0     0.240099      0.119243      0.880093     Biso  1.000000 O
   O37        1.0     0.240976      0.362487      0.853493     Biso  1.000000 O
   O38        1.0     0.230240      0.446713      0.437470     Biso  1.000000 O
   O39        1.0     0.255821      0.857725      0.904706     Biso  1.000000 O
   O40        1.0     0.235899      0.488979      0.912764     Biso  1.000000 O
   O41        1.0     0.266335      0.244095      0.927272     Biso  1.000000 O
   O42        1.0     0.276479      0.459965      0.729360     Biso  1.000000 O
   O43        1.0     0.279911      0.624231      0.731464     Biso  1.000000 O
   O44        1.0     0.279744      0.844423      0.710706     Biso  1.000000 O
   O45        1.0     0.300622      0.123383      0.234783     Biso  1.000000 O
   O46        1.0     0.282988      0.037085      0.740482     Biso  1.000000 O
   O47        1.0     0.301529      0.331237      0.201753     Biso  1.000000 O
   O48        1.0     0.300958      0.958005      0.231054     Biso  1.000000 O
   O49        1.0     0.276777      0.560119      0.252737     Biso  1.000000 O
   O50        1.0     0.320177      0.747498      0.433236     Biso  1.000000 O
   O51        1.0     0.342312      0.123577      0.422741     Biso  1.000000 O
   O52        1.0     0.325887      0.359618      0.392768     Biso  1.000000 O
   O53        1.0     0.335034      0.990382      0.415699     Biso  1.000000 O
   O54        1.0     0.340300      0.954555      0.951965     Biso  1.000000 O
   O55        1.0     0.333482      0.236501      0.329256     Biso  1.000000 O
   O56        1.0     0.331609      0.562870      0.990760     Biso  1.000000 O
   O57        1.0     0.350397      0.662178      0.574642     Biso  1.000000 O
   O58        1.0     0.343306      0.865210      0.359106     Biso  1.000000 O
   O59        1.0     0.349545      0.623554      0.385232     Biso  1.000000 O
   O60        1.0     0.357400      0.847431      0.553770     Biso  1.000000 O
   O61        1.0     0.368543      0.942677      0.692211     Biso  1.000000 O
   O62        1.0     0.352624      0.148109      0.974523     Biso  1.000000 O
   O63        1.0     0.347668      0.490230      0.384959     Biso  1.000000 O
   O64        1.0     0.344675      0.347924      0.970329     Biso  1.000000 O
   O65        1.0     0.365215      0.540849      0.649546     Biso  1.000000 O
   O66        1.0     0.358439      0.053648      0.583725     Biso  1.000000 O
   O67        1.0     0.332644      0.427727      0.558176     Biso  1.000000 O
   O68        1.0     0.408239      0.648009      0.748185     Biso  1.000000 O
   O69        1.0     0.408893      0.821676      0.730744     Biso  1.000000 O
   O70        1.0     0.403629      0.422162      0.719654     Biso  1.000000 O
   O71        1.0     0.412908      0.058413      0.759846     Biso  1.000000 O
   O72        1.0     0.425793      0.147678      0.276844     Biso  1.000000 O
   O73        1.0     0.437247      0.868248      0.914387     Biso  1.000000 O
   O74        1.0     0.423468      0.322521      0.267988     Biso  1.000000 O
   O75        1.0     0.425470      0.954343      0.282288     Biso  1.000000 O
   O76        1.0     0.409195      0.556861      0.243930     Biso  1.000000 O
   O77        1.0     0.416385      0.498627      0.875232     Biso  1.000000 O
   O78        1.0     0.433418      0.251538      0.939773     Biso  1.000000 O
   O79        1.0     0.443446      0.621046      0.936429     Biso  1.000000 O
   O80        1.0     0.433907      0.932251      0.086789     Biso  1.000000 O
   O81        1.0     0.461625      0.998288      0.921887     Biso  1.000000 O
   O82        1.0     0.446730      0.520234      0.063163     Biso  1.000000 O
   O83        1.0     0.469628      0.439973      0.214561     Biso  1.000000 O
   O84        1.0     0.471476      0.048679      0.161107     Biso  1.000000 O
   O85        1.0     0.459157      0.170179      0.087362     Biso  1.000000 O
   O86        1.0     0.472669      0.129145      0.899695     Biso  1.000000 O
   O87        1.0     0.453257      0.346428      0.076055     Biso  1.000000 O
   O88        1.0     0.452744      0.742648      0.871536     Biso  1.000000 O
   O89        1.0     0.460611      0.373308      0.883300     Biso  1.000000 O
   O90        1.0     0.532670      0.832051      0.786413     Biso  1.000000 O
   O91        1.0     0.523695      0.461868      0.770367     Biso  1.000000 O
   O92        1.0     0.532989      0.650496      0.796739     Biso  1.000000 O
   O93        1.0     0.541158      0.938342      0.200967     Biso  1.000000 O
   O94        1.0     0.542611      0.047953      0.785804     Biso  1.000000 O
   O95        1.0     0.536136      0.553304      0.200084     Biso  1.000000 O
   O96        1.0     0.550072      0.148300      0.224773     Biso  1.000000 O
   O97        1.0     0.546008      0.331311      0.210789     Biso  1.000000 O
   O98        1.0     0.630712      0.819915      0.915894     Biso  1.000000 O
   O99        1.0     0.605843      0.936386      0.834114     Biso  1.000000 O
   O100       1.0     0.639005      0.622880      0.136400     Biso  1.000000 O
   O101       1.0     0.644508      0.250267      0.159764     Biso  1.000000 O
   O102       1.0     0.605004      0.449525      0.919779     Biso  1.000000 O
   O103       1.0     0.620160      0.552061      0.796127     Biso  1.000000 O
   O104       1.0     0.619760      0.641168      0.943545     Biso  1.000000 O
   O105       1.0     0.628545      0.363726      0.061760     Biso  1.000000 O
   O106       1.0     0.652662      0.051757      0.897472     Biso  1.000000 O
   O107       1.0     0.626316      0.862229      0.106110     Biso  1.000000 O
   O108       1.0     0.643828      0.122331      0.061042     Biso  1.000000 O
   O109       1.0     0.655205      0.837896      0.722390     Biso  1.000000 O
   O110       1.0     0.661687      0.740497      0.062655     Biso  1.000000 O
   O111       1.0     0.633454      0.493139      0.099585     Biso  1.000000 O
   O112       1.0     0.649934      0.431793      0.734332     Biso  1.000000 O
   O113       1.0     0.657860      0.675546      0.759649     Biso  1.000000 O
   O114       1.0     0.658563      0.022184      0.705843     Biso  1.000000 O
   O115       1.0     0.666863      0.951969      0.240851     Biso  1.000000 O
   O116       1.0     0.652775      0.535835      0.283434     Biso  1.000000 O
   O117       1.0     0.668559      0.133628      0.277319     Biso  1.000000 O
   O118       1.0     0.666346      0.366382      0.250177     Biso  1.000000 O
   O119       1.0     0.737020      0.447692      0.362739     Biso  1.000000 O
   O120       1.0     0.728460      0.932404      0.410522     Biso  1.000000 O
   O121       1.0     0.731508      0.571157      0.430039     Biso  1.000000 O
   O122       1.0     0.736710      0.858121      0.570649     Biso  1.000000 O
   O123       1.0     0.712374      0.499637      0.594026     Biso  1.000000 O
   O124       1.0     0.733092      0.368795      0.622868     Biso  1.000000 O
   O125       1.0     0.730155      0.125655      0.445068     Biso  1.000000 O
   O126       1.0     0.740475      0.114950      0.640086     Biso  1.000000 O
   O127       1.0     0.741780      0.640729      0.014023     Biso  1.000000 O
   O128       1.0     0.751172      0.749959      0.681227     Biso  1.000000 O
   O129       1.0     0.741232      0.843530      0.016685     Biso  1.000000 O
   O130       1.0     0.727079      0.437844      0.987600     Biso  1.000000 O
   O131       1.0     0.740893      0.033064      0.043927     Biso  1.000000 O
   O132       1.0     0.726525      0.632156      0.601331     Biso  1.000000 O
   O133       1.0     0.759559      0.038278      0.299479     Biso  1.000000 O
   O134       1.0     0.746758      0.233471      0.559347     Biso  1.000000 O
   O135       1.0     0.712817      0.324511      0.423986     Biso  1.000000 O
   O136       1.0     0.780525      0.869560      0.755452     Biso  1.000000 O
   O137       1.0     0.781740      0.638135      0.780099     Biso  1.000000 O
   O138       1.0     0.778525      0.459681      0.753210     Biso  1.000000 O
   O139       1.0     0.793827      0.918299      0.239872     Biso  1.000000 O
   O140       1.0     0.782002      0.026684      0.772026     Biso  1.000000 O
   O141       1.0     0.782348      0.546771      0.251642     Biso  1.000000 O
   O142       1.0     0.798013      0.164021      0.284478     Biso  1.000000 O
   O143       1.0     0.796275      0.345454      0.274448     Biso  1.000000 O
   O144       1.0     0.824305      0.502756      0.076534     Biso  1.000000 O
   O145       1.0     0.822020      0.742627      0.059438     Biso  1.000000 O
   O146       1.0     0.828240      0.126301      0.100442     Biso  1.000000 O
   O147       1.0     0.829525      0.553324      0.559859     Biso  1.000000 O
   O148       1.0     0.845343      0.915274      0.494952     Biso  1.000000 O
   O149       1.0     0.848267      0.626203      0.130522     Biso  1.000000 O
   O150       1.0     0.839314      0.251793      0.150836     Biso  1.000000 O
   O151       1.0     0.861374      0.865845      0.091353     Biso  1.000000 O
   O152       1.0     0.845638      0.144339      0.529743     Biso  1.000000 O
   O153       1.0     0.858094      0.997886      0.111497     Biso  1.000000 O
   O154       1.0     0.872446      0.543760      0.809354     Biso  1.000000 O
   O155       1.0     0.847163      0.333970      0.504536     Biso  1.000000 O
   O156       1.0     0.848402      0.432643      0.913350     Biso  1.000000 O
   O157       1.0     0.861410      0.645490      0.935714     Biso  1.000000 O
   O158       1.0     0.820675      0.370644      0.082277     Biso  1.000000 O
   O159       1.0     0.847922      0.058903      0.936370     Biso  1.000000 O
   O160       1.0     0.848716      0.820171      0.907402     Biso  1.000000 O
   O161       1.0     0.871256      0.943732      0.844378     Biso  1.000000 O
   O162       1.0     0.907367      0.838104      0.736283     Biso  1.000000 O
   O163       1.0     0.909088      0.665310      0.756098     Biso  1.000000 O
   O164       1.0     0.906473      0.425823      0.736920     Biso  1.000000 O
   O165       1.0     0.910211      0.060862      0.768071     Biso  1.000000 O
   O166       1.0     0.925353      0.922979      0.238040     Biso  1.000000 O
   O167       1.0     0.911664      0.527633      0.218071     Biso  1.000000 O
   O168       1.0     0.924106      0.167585      0.227047     Biso  1.000000 O
   O169       1.0     0.925145      0.988909      0.607168     Biso  1.000000 O
   O170       1.0     0.918853      0.351320      0.211158     Biso  1.000000 O
   O171       1.0     0.936235      0.629344      0.567655     Biso  1.000000 O
   O172       1.0     0.952329      0.142765      0.417221     Biso  1.000000 O
   O173       1.0     0.915747      0.554331      0.409192     Biso  1.000000 O
   O174       1.0     0.936785      0.239654      0.551843     Biso  1.000000 O
   O175       1.0     0.960063      0.958404      0.423220     Biso  1.000000 O
   O176       1.0     0.946592      0.497385      0.579951     Biso  1.000000 O
   O177       1.0     0.959050      0.864872      0.558666     Biso  1.000000 O
   O178       1.0     0.955476      0.316129      0.396807     Biso  1.000000 O
   O179       1.0     0.958035      0.047169      0.279668     Biso  1.000000 O
   O180       1.0     0.967283      0.441046      0.339967     Biso  1.000000 O
   O181       1.0     0.963182      0.117023      0.608289     Biso  1.000000 O
   O182       1.0     0.964403      0.366007      0.581943     Biso  1.000000 O
   O183       1.0     0.973043      0.746012      0.634031     Biso  1.000000 O
   O184       1.0     0.031110      0.028368      0.712768     Biso  1.000000 O
   O185       1.0     0.031127      0.636936      0.705426     Biso  1.000000 O
   O186       1.0     0.049499      0.951413      0.280890     Biso  1.000000 O
   O187       1.0     0.146194      0.003214      0.391827     Biso  1.000000 O
   O188       1.0     0.036588      0.848687      0.717015     Biso  1.000000 O
   O189       1.0     0.034275      0.444641      0.699446     Biso  1.000000 O
   O190       1.0     0.219814      0.987114      0.896727     Biso  1.000000 O
   O191       1.0     0.756110      0.989912      0.584203     Biso  1.000000 O
   O192       1.0     0.618870      0.991335      0.064551     Biso  1.000000 O
   O193       1.0     0.561493      0.059129      0.406373     Biso  1.000000 O
   O194       1.0     0.587030      0.216622      0.421362     Biso  1.000000 O
   O195       1.0     0.599009      0.323806      0.582475     Biso  1.000000 O
   Si1        1.0     0.108277      0.020026      0.682337     Biso  1.000000 Si
   Si2        1.0     0.106762      0.624079      0.670517     Biso  1.000000 Si
   Si3        1.0     0.121770      0.938484      0.329005     Biso  1.000000 Si
   Si4        1.0     0.113570      0.862072      0.689113     Biso  1.000000 Si
   Si5        1.0     0.114221      0.326224      0.308821     Biso  1.000000 Si
   Si6        1.0     0.118695      0.169941      0.321095     Biso  1.000000 Si
   Si7        1.0     0.110805      0.464917      0.680616     Biso  1.000000 Si
   Si8        1.0     0.104361      0.553757      0.333999     Biso  1.000000 Si
   Si9        1.0     0.160648      0.824093      0.472411     Biso  1.000000 Si
   Si10       1.0     0.161494      0.061647      0.472152     Biso  1.000000 Si
   Si11       1.0     0.152619      0.436338      0.464445     Biso  1.000000 Si
   Si12       1.0     0.159424      0.670103      0.460040     Biso  1.000000 Si
   Si13       1.0     0.263216      0.931034      0.955173     Biso  1.000000 Si
   Si14       1.0     0.269010      0.323611      0.950429     Biso  1.000000 Si
   Si15       1.0     0.274470      0.166999      0.962207     Biso  1.000000 Si
   Si16       1.0     0.252419      0.558013      0.971177     Biso  1.000000 Si
   Si17       1.0     0.235571      0.817777      0.804111     Biso  1.000000 Si
   Si18       1.0     0.230958      0.119194      0.174225     Biso  1.000000 Si
   Si19       1.0     0.233308      0.364925      0.162305     Biso  1.000000 Si
   Si20       1.0     0.226792      0.438902      0.818689     Biso  1.000000 Si
   Si21       1.0     0.220281      0.523174      0.186547     Biso  1.000000 Si
   Si22       1.0     0.224852      0.050458      0.820842     Biso  1.000000 Si
   Si23       1.0     0.230584      0.962718      0.174373     Biso  1.000000 Si
   Si24       1.0     0.227284      0.661535      0.803863     Biso  1.000000 Si
   Si25       1.0     0.418257      0.937876      0.968666     Biso  1.000000 Si
   Si26       1.0     0.409144      0.550671      0.967146     Biso  1.000000 Si
   Si27       1.0     0.428946      0.174367      0.974999     Biso  1.000000 Si
   Si28       1.0     0.458216      0.817382      0.825855     Biso  1.000000 Si
   Si29       1.0     0.422918      0.329703      0.967826     Biso  1.000000 Si
   Si30       1.0     0.472626      0.360492      0.190892     Biso  1.000000 Si
   Si31       1.0     0.475052      0.127397      0.186900     Biso  1.000000 Si
   Si32       1.0     0.465249      0.517684      0.180711     Biso  1.000000 Si
   Si33       1.0     0.471973      0.057946      0.841393     Biso  1.000000 Si
   Si34       1.0     0.468088      0.968519      0.182454     Biso  1.000000 Si
   Si35       1.0     0.459017      0.665234      0.837631     Biso  1.000000 Si
   Si36       1.0     0.452051      0.438749      0.813091     Biso  1.000000 Si
   Si37       1.0     0.351155      0.618693      0.676574     Biso  1.000000 Si
   Si38       1.0     0.353374      0.864280      0.671652     Biso  1.000000 Si
   Si39       1.0     0.346359      0.313583      0.298507     Biso  1.000000 Si
   Si40       1.0     0.344183      0.462995      0.665057     Biso  1.000000 Si
   Si41       1.0     0.350925      0.942068      0.322009     Biso  1.000000 Si
   Si42       1.0     0.345147      0.557168      0.316433     Biso  1.000000 Si
   Si43       1.0     0.355513      0.022653      0.694981     Biso  1.000000 Si
   Si44       1.0     0.350148      0.158188      0.314807     Biso  1.000000 Si
   Si45       1.0     0.318160      0.056688      0.479793     Biso  1.000000 Si
   Si46       1.0     0.308934      0.431163      0.443509     Biso  1.000000 Si
   Si47       1.0     0.313776      0.670253      0.467656     Biso  1.000000 Si
   Si48       1.0     0.314386      0.826699      0.456109     Biso  1.000000 Si
   Si49       1.0     0.818002      0.818479      0.019032     Biso  1.000000 Si
   Si50       1.0     0.818133      0.663838      0.033694     Biso  1.000000 Si
   Si51       1.0     0.818387      0.053877      0.048124     Biso  1.000000 Si
   Si52       1.0     0.805259      0.435898      0.015086     Biso  1.000000 Si
   Si53       1.0     0.859115      0.926976      0.170126     Biso  1.000000 Si
   Si54       1.0     0.844430      0.330038      0.179730     Biso  1.000000 Si
   Si55       1.0     0.848195      0.176096      0.190310     Biso  1.000000 Si
   Si56       1.0     0.852288      0.868226      0.810432     Biso  1.000000 Si
   Si57       1.0     0.852452      0.022361      0.829193     Biso  1.000000 Si
   Si58       1.0     0.855950      0.622797      0.820117     Biso  1.000000 Si
   Si59       1.0     0.841612      0.550116      0.170705     Biso  1.000000 Si
   Si60       1.0     0.851343      0.465415      0.802389     Biso  1.000000 Si
   Si61       1.0     0.958039      0.048813      0.672851     Biso  1.000000 Si
   Si62       1.0     0.962172      0.668921      0.665953     Biso  1.000000 Si
   Si63       1.0     0.968882      0.824293      0.662474     Biso  1.000000 Si
   Si64       1.0     0.956076      0.519960      0.317756     Biso  1.000000 Si
   Si65       1.0     0.962044      0.432979      0.649586     Biso  1.000000 Si
   Si66       1.0     0.973176      0.969612      0.305470     Biso  1.000000 Si
   Si67       1.0     0.970504      0.363932      0.302052     Biso  1.000000 Si
   Si68       1.0     0.970712      0.125536      0.303165     Biso  1.000000 Si
   Si69       1.0     0.924209      0.314998      0.509122     Biso  1.000000 Si
   Si70       1.0     0.921815      0.932107      0.520947     Biso  1.000000 Si
   Si71       1.0     0.924010      0.161674      0.526324     Biso  1.000000 Si
   Si72       1.0     0.906847      0.558428      0.529075     Biso  1.000000 Si
   Si73       1.0     0.720489      0.439479      0.675440     Biso  1.000000 Si
   Si74       1.0     0.730434      0.828328      0.682859     Biso  1.000000 Si
   Si75       1.0     0.734911      0.037890      0.675924     Biso  1.000000 Si
   Si76       1.0     0.736629      0.959797      0.297631     Biso  1.000000 Si
   Si77       1.0     0.729517      0.673526      0.705127     Biso  1.000000 Si
   Si78       1.0     0.725874      0.525762      0.330795     Biso  1.000000 Si
   Si79       1.0     0.750268      0.563761      0.546982     Biso  1.000000 Si
   Si80       1.0     0.766643      0.924038      0.515997     Biso  1.000000 Si
   Si81       1.0     0.766736      0.156749      0.544480     Biso  1.000000 Si
   Si82       1.0     0.741046      0.114795      0.326926     Biso  1.000000 Si
   Si83       1.0     0.728592      0.371586      0.324191     Biso  1.000000 Si
   Si84       1.0     0.664102      0.050901      0.017170     Biso  1.000000 Si
   Si85       1.0     0.665062      0.817189      0.024890     Biso  1.000000 Si
   Si86       1.0     0.649409      0.436217      0.017572     Biso  1.000000 Si
   Si87       1.0     0.665515      0.661420      0.038141     Biso  1.000000 Si
   Si88       1.0     0.621213      0.326076      0.168475     Biso  1.000000 Si
   Si89       1.0     0.615015      0.551050      0.179044     Biso  1.000000 Si
   Si90       1.0     0.607900      0.629777      0.825072     Biso  1.000000 Si
   Si91       1.0     0.614841      0.014627      0.806655     Biso  1.000000 Si
   Si92       1.0     0.614473      0.936044      0.152820     Biso  1.000000 Si
   Si93       1.0     0.606688      0.856692      0.814520     Biso  1.000000 Si
   Si94       1.0     0.599891      0.473799      0.804925     Biso  1.000000 Si
   Al1        1.0     0.767278      0.315746      0.535861     Biso  1.000000 Al
   Al2        1.0     0.629151      0.166686      0.166075     Biso  1.000000 Al
   H1         1.0     0.578480      0.364638      0.430724     Biso  1.000000 H
   H2         1.0     0.553056      0.059647      0.477705     Biso  1.000000 H
   H3         1.0     0.634270      0.341567      0.625397     Biso  1.000000 H
   H4         1.0     0.580979      0.362549      0.504798     Biso  1.000000 H
   Ga1        1.0     0.587915      0.138174      0.361064     Biso  1.000000 Ga
   Ga2        1.0     0.626375      0.290153      0.457570     Biso  1.000000 Ga
