# Supplementary material for: High Stability of Methanol to Aromatic Conversion over Bimetallic Ca,Ga-Modified ZSM-5
Source: ACS Catal. 2022 Feb 23;12(5):3189–200. doi: 10.1021/acscatal.1c05481 (PMC8902757; doi:10.1021/acscatal.1c05481)
Supplement: Supplementary file 1 — cs1c05481_si_001.zip [file cs1c05481_si_001.zip › SI_structures/NEB/Ga2W/1Step/FS.cif]

#======================================================================

# CRYSTAL DATA

#----------------------------------------------------------------------

data_VESTA_phase_1


_chemical_name_common                  'O    Si   Al   H    Ga   C '
_cell_length_a                         20.24050
_cell_length_b                         20.01540
_cell_length_c                         13.43920
_cell_angle_alpha                      90
_cell_angle_beta                       90
_cell_angle_gamma                      90
_space_group_name_H-M_alt              'P 1'
_space_group_IT_number                 1

loop_
_space_group_symop_operation_xyz
   'x, y, z'

loop_
   _atom_site_label
   _atom_site_occupancy
   _atom_site_fract_x
   _atom_site_fract_y
   _atom_site_fract_z
   _atom_site_adp_type
   _atom_site_B_iso_or_equiv
   _atom_site_type_symbol
   O1         1.0     0.030320      0.580941      0.290814     Biso  1.000000 O
   O2         1.0     0.033770      0.178291      0.297460     Biso  1.000000 O
   O3         1.0     0.046466      0.373354      0.264160     Biso  1.000000 O
   O4         1.0     0.131140      0.652223      0.358795     Biso  1.000000 O
   O5         1.0     0.114512      0.895832      0.406244     Biso  1.000000 O
   O6         1.0     0.117158      0.079604      0.583216     Biso  1.000000 O
   O7         1.0     0.118766      0.273404      0.342758     Biso  1.000000 O
   O8         1.0     0.115988      0.677083      0.552365     Biso  1.000000 O
   O9         1.0     0.116812      0.525676      0.413550     Biso  1.000000 O
   O10        1.0     0.130975      0.845144      0.587012     Biso  1.000000 O
   O11        1.0     0.127736      0.963315      0.676337     Biso  1.000000 O
   O12        1.0     0.123180      0.566573      0.658632     Biso  1.000000 O
   O13        1.0     0.154886      0.771731      0.427721     Biso  1.000000 O
   O14        1.0     0.134377      0.449313      0.571102     Biso  1.000000 O
   O15        1.0     0.133882      0.156952      0.425879     Biso  1.000000 O
   O16        1.0     0.155528      0.682031      0.742003     Biso  1.000000 O
   O17        1.0     0.144051      0.395467      0.393432     Biso  1.000000 O
   O18        1.0     0.154542      0.853275      0.780489     Biso  1.000000 O
   O19        1.0     0.150352      0.076202      0.775627     Biso  1.000000 O
   O20        1.0     0.157911      0.461868      0.765386     Biso  1.000000 O
   O21        1.0     0.153679      0.170208      0.229173     Biso  1.000000 O
   O22        1.0     0.167686      0.354821      0.206922     Biso  1.000000 O
   O23        1.0     0.171242      0.952579      0.249549     Biso  1.000000 O
   O24        1.0     0.150362      0.556150      0.225857     Biso  1.000000 O
   O25        1.0     0.236503      0.942200      0.080841     Biso  1.000000 O
   O26        1.0     0.214511      0.569462      0.057771     Biso  1.000000 O
   O27        1.0     0.228011      0.640422      0.895998     Biso  1.000000 O
   O28        1.0     0.209020      0.062570      0.150721     Biso  1.000000 O
   O29        1.0     0.236370      0.671713      0.474942     Biso  1.000000 O
   O30        1.0     0.235489      0.872386      0.474511     Biso  1.000000 O
   O31        1.0     0.232822      0.183503      0.075348     Biso  1.000000 O
   O32        1.0     0.238547      0.464826      0.174647     Biso  1.000000 O
   O33        1.0     0.246508      0.760737      0.820104     Biso  1.000000 O
   O34        1.0     0.222898      0.371822      0.032047     Biso  1.000000 O
   O35        1.0     0.232737      0.080653      0.494236     Biso  1.000000 O
   O36        1.0     0.236005      0.138497      0.890415     Biso  1.000000 O
   O37        1.0     0.246430      0.380382      0.837953     Biso  1.000000 O
   O38        1.0     0.236276      0.479308      0.451272     Biso  1.000000 O
   O39        1.0     0.248387      0.876189      0.913881     Biso  1.000000 O
   O40        1.0     0.248948      0.508350      0.889623     Biso  1.000000 O
   O41        1.0     0.263068      0.265235      0.927526     Biso  1.000000 O
   O42        1.0     0.281457      0.472428      0.704737     Biso  1.000000 O
   O43        1.0     0.281891      0.651597      0.717853     Biso  1.000000 O
   O44        1.0     0.276995      0.871688      0.719962     Biso  1.000000 O
   O45        1.0     0.282194      0.147522      0.250409     Biso  1.000000 O
   O46        1.0     0.278100      0.053527      0.752856     Biso  1.000000 O
   O47        1.0     0.298518      0.349257      0.187634     Biso  1.000000 O
   O48        1.0     0.297790      0.986588      0.241608     Biso  1.000000 O
   O49        1.0     0.279118      0.584426      0.229563     Biso  1.000000 O
   O50        1.0     0.317869      0.772091      0.428616     Biso  1.000000 O
   O51        1.0     0.334902      0.151577      0.428500     Biso  1.000000 O
   O52        1.0     0.320021      0.388729      0.375474     Biso  1.000000 O
   O53        1.0     0.338540      0.018172      0.424574     Biso  1.000000 O
   O54        1.0     0.336328      0.970839      0.956394     Biso  1.000000 O
   O55        1.0     0.325883      0.262411      0.328546     Biso  1.000000 O
   O56        1.0     0.333968      0.585636      0.984255     Biso  1.000000 O
   O57        1.0     0.354389      0.680440      0.558969     Biso  1.000000 O
   O58        1.0     0.343470      0.892769      0.366600     Biso  1.000000 O
   O59        1.0     0.345092      0.651417      0.366114     Biso  1.000000 O
   O60        1.0     0.353315      0.865226      0.560018     Biso  1.000000 O
   O61        1.0     0.365907      0.967314      0.684379     Biso  1.000000 O
   O62        1.0     0.348209      0.170600      0.981835     Biso  1.000000 O
   O63        1.0     0.347724      0.518200      0.368468     Biso  1.000000 O
   O64        1.0     0.345117      0.368318      0.964528     Biso  1.000000 O
   O65        1.0     0.368669      0.563761      0.648702     Biso  1.000000 O
   O66        1.0     0.346770      0.083994      0.592939     Biso  1.000000 O
   O67        1.0     0.350417      0.453667      0.539681     Biso  1.000000 O
   O68        1.0     0.410253      0.676165      0.734968     Biso  1.000000 O
   O69        1.0     0.405985      0.847769      0.737354     Biso  1.000000 O
   O70        1.0     0.411114      0.444346      0.709630     Biso  1.000000 O
   O71        1.0     0.407367      0.080532      0.764082     Biso  1.000000 O
   O72        1.0     0.409982      0.167263      0.269056     Biso  1.000000 O
   O73        1.0     0.433123      0.882764      0.926160     Biso  1.000000 O
   O74        1.0     0.419090      0.342545      0.258915     Biso  1.000000 O
   O75        1.0     0.424048      0.981985      0.286633     Biso  1.000000 O
   O76        1.0     0.411240      0.585573      0.230225     Biso  1.000000 O
   O77        1.0     0.416375      0.518890      0.868209     Biso  1.000000 O
   O78        1.0     0.431081      0.270665      0.932922     Biso  1.000000 O
   O79        1.0     0.443047      0.644095      0.922261     Biso  1.000000 O
   O80        1.0     0.430422      0.954345      0.091555     Biso  1.000000 O
   O81        1.0     0.457348      0.013089      0.919347     Biso  1.000000 O
   O82        1.0     0.451811      0.545802      0.052059     Biso  1.000000 O
   O83        1.0     0.456289      0.462286      0.203832     Biso  1.000000 O
   O84        1.0     0.466369      0.073975      0.158002     Biso  1.000000 O
   O85        1.0     0.455401      0.197140      0.090118     Biso  1.000000 O
   O86        1.0     0.467479      0.145517      0.909114     Biso  1.000000 O
   O87        1.0     0.454866      0.365140      0.068828     Biso  1.000000 O
   O88        1.0     0.465939      0.764516      0.858060     Biso  1.000000 O
   O89        1.0     0.460623      0.392838      0.876570     Biso  1.000000 O
   O90        1.0     0.528832      0.872977      0.790041     Biso  1.000000 O
   O91        1.0     0.527934      0.484010      0.774726     Biso  1.000000 O
   O92        1.0     0.535119      0.663092      0.783782     Biso  1.000000 O
   O93        1.0     0.538034      0.966103      0.203627     Biso  1.000000 O
   O94        1.0     0.536925      0.069283      0.788407     Biso  1.000000 O
   O95        1.0     0.538213      0.565974      0.197027     Biso  1.000000 O
   O96        1.0     0.539140      0.172725      0.237537     Biso  1.000000 O
   O97        1.0     0.542833      0.361299      0.212395     Biso  1.000000 O
   O98        1.0     0.622157      0.848421      0.922630     Biso  1.000000 O
   O99        1.0     0.615421      0.967506      0.840443     Biso  1.000000 O
   O100       1.0     0.632225      0.642890      0.124003     Biso  1.000000 O
   O101       1.0     0.638487      0.272023      0.182822     Biso  1.000000 O
   O102       1.0     0.610185      0.464461      0.922358     Biso  1.000000 O
   O103       1.0     0.627533      0.569276      0.803206     Biso  1.000000 O
   O104       1.0     0.621459      0.670041      0.931804     Biso  1.000000 O
   O105       1.0     0.632016      0.380601      0.067762     Biso  1.000000 O
   O106       1.0     0.640298      0.088808      0.910554     Biso  1.000000 O
   O107       1.0     0.624204      0.884834      0.115330     Biso  1.000000 O
   O108       1.0     0.644082      0.141863      0.095025     Biso  1.000000 O
   O109       1.0     0.651983      0.864015      0.729821     Biso  1.000000 O
   O110       1.0     0.656953      0.763521      0.062461     Biso  1.000000 O
   O111       1.0     0.640601      0.511925      0.099479     Biso  1.000000 O
   O112       1.0     0.651184      0.447696      0.735050     Biso  1.000000 O
   O113       1.0     0.658080      0.691489      0.743642     Biso  1.000000 O
   O114       1.0     0.655360      0.062049      0.715613     Biso  1.000000 O
   O115       1.0     0.659591      0.978918      0.249536     Biso  1.000000 O
   O116       1.0     0.655287      0.564958      0.279137     Biso  1.000000 O
   O117       1.0     0.656795      0.159341      0.315318     Biso  1.000000 O
   O118       1.0     0.663418      0.393216      0.256766     Biso  1.000000 O
   O119       1.0     0.735214      0.474726      0.365245     Biso  1.000000 O
   O120       1.0     0.726533      0.965041      0.412780     Biso  1.000000 O
   O121       1.0     0.723819      0.596073      0.438285     Biso  1.000000 O
   O122       1.0     0.725076      0.888308      0.569599     Biso  1.000000 O
   O123       1.0     0.711996      0.524731      0.603724     Biso  1.000000 O
   O124       1.0     0.734688      0.391915      0.613536     Biso  1.000000 O
   O125       1.0     0.754467      0.146071      0.450611     Biso  1.000000 O
   O126       1.0     0.748209      0.141869      0.651169     Biso  1.000000 O
   O127       1.0     0.740261      0.665475      0.014831     Biso  1.000000 O
   O128       1.0     0.743150      0.777429      0.667819     Biso  1.000000 O
   O129       1.0     0.736082      0.866209      0.016155     Biso  1.000000 O
   O130       1.0     0.732204      0.451323      0.990825     Biso  1.000000 O
   O131       1.0     0.739054      0.059682      0.035117     Biso  1.000000 O
   O132       1.0     0.747298      0.653622      0.607714     Biso  1.000000 O
   O133       1.0     0.752392      0.067431      0.292942     Biso  1.000000 O
   O134       1.0     0.738668      0.256816      0.562144     Biso  1.000000 O
   O135       1.0     0.729925      0.345768      0.410862     Biso  1.000000 O
   O136       1.0     0.779207      0.894219      0.748527     Biso  1.000000 O
   O137       1.0     0.783986      0.684601      0.792323     Biso  1.000000 O
   O138       1.0     0.778729      0.475039      0.755257     Biso  1.000000 O
   O139       1.0     0.787525      0.945310      0.238197     Biso  1.000000 O
   O140       1.0     0.778172      0.048345      0.781273     Biso  1.000000 O
   O141       1.0     0.786383      0.578097      0.268831     Biso  1.000000 O
   O142       1.0     0.780100      0.194866      0.270693     Biso  1.000000 O
   O143       1.0     0.794832      0.387915      0.249838     Biso  1.000000 O
   O144       1.0     0.815234      0.526000      0.092631     Biso  1.000000 O
   O145       1.0     0.820976      0.767170      0.056873     Biso  1.000000 O
   O146       1.0     0.824596      0.154617      0.094256     Biso  1.000000 O
   O147       1.0     0.830959      0.560998      0.543029     Biso  1.000000 O
   O148       1.0     0.839214      0.940491      0.504475     Biso  1.000000 O
   O149       1.0     0.845167      0.651702      0.134868     Biso  1.000000 O
   O150       1.0     0.837339      0.280114      0.150029     Biso  1.000000 O
   O151       1.0     0.854659      0.893106      0.088056     Biso  1.000000 O
   O152       1.0     0.852561      0.188997      0.564598     Biso  1.000000 O
   O153       1.0     0.853322      0.025788      0.115096     Biso  1.000000 O
   O154       1.0     0.860870      0.576683      0.788049     Biso  1.000000 O
   O155       1.0     0.853545      0.339263      0.519855     Biso  1.000000 O
   O156       1.0     0.851667      0.477574      0.916681     Biso  1.000000 O
   O157       1.0     0.862370      0.664050      0.942097     Biso  1.000000 O
   O158       1.0     0.841696      0.396605      0.066440     Biso  1.000000 O
   O159       1.0     0.850731      0.081194      0.937666     Biso  1.000000 O
   O160       1.0     0.842946      0.844871      0.904724     Biso  1.000000 O
   O161       1.0     0.871445      0.966245      0.839543     Biso  1.000000 O
   O162       1.0     0.905217      0.858354      0.735209     Biso  1.000000 O
   O163       1.0     0.914825      0.694536      0.767501     Biso  1.000000 O
   O164       1.0     0.908923      0.457956      0.740870     Biso  1.000000 O
   O165       1.0     0.906440      0.084731      0.764990     Biso  1.000000 O
   O166       1.0     0.919550      0.947375      0.236087     Biso  1.000000 O
   O167       1.0     0.911997      0.554492      0.219022     Biso  1.000000 O
   O168       1.0     0.910542      0.188669      0.236440     Biso  1.000000 O
   O169       1.0     0.924381      0.011618      0.607498     Biso  1.000000 O
   O170       1.0     0.922100      0.371970      0.217048     Biso  1.000000 O
   O171       1.0     0.924751      0.651357      0.579096     Biso  1.000000 O
   O172       1.0     0.935515      0.156986      0.423921     Biso  1.000000 O
   O173       1.0     0.925932      0.584250      0.410369     Biso  1.000000 O
   O174       1.0     0.960283      0.261253      0.548607     Biso  1.000000 O
   O175       1.0     0.951820      0.981022      0.421346     Biso  1.000000 O
   O176       1.0     0.952792      0.521164      0.577816     Biso  1.000000 O
   O177       1.0     0.954325      0.886847      0.556693     Biso  1.000000 O
   O178       1.0     0.959105      0.345132      0.403657     Biso  1.000000 O
   O179       1.0     0.958972      0.070488      0.278554     Biso  1.000000 O
   O180       1.0     0.968403      0.467851      0.339281     Biso  1.000000 O
   O181       1.0     0.969366      0.137361      0.610952     Biso  1.000000 O
   O182       1.0     0.965420      0.389362      0.592271     Biso  1.000000 O
   O183       1.0     0.973234      0.768111      0.631223     Biso  1.000000 O
   O184       1.0     0.028787      0.046007      0.719357     Biso  1.000000 O
   O185       1.0     0.030875      0.657183      0.697825     Biso  1.000000 O
   O186       1.0     0.043916      0.968975      0.282006     Biso  1.000000 O
   O187       1.0     0.130355      0.027098      0.401903     Biso  1.000000 O
   O188       1.0     0.033911      0.872701      0.713797     Biso  1.000000 O
   O189       1.0     0.036968      0.469036      0.703805     Biso  1.000000 O
   O190       1.0     0.215280      0.006599      0.911061     Biso  1.000000 O
   O191       1.0     0.748794      0.017439      0.591472     Biso  1.000000 O
   O192       1.0     0.619836      0.012204      0.064773     Biso  1.000000 O
   O193       1.0     0.615225      0.265356      0.438703     Biso  1.000000 O
   O194       1.0     0.605673      0.294609      0.676075     Biso  1.000000 O
   O195       1.0     0.628361      0.162719      0.548977     Biso  1.000000 O
   O196       1.0     0.580285      0.054878      0.404875     Biso  1.000000 O
   Si1        1.0     0.106400      0.041330      0.688714     Biso  1.000000 Si
   Si2        1.0     0.106694      0.645480      0.662745     Biso  1.000000 Si
   Si3        1.0     0.115414      0.961326      0.335268     Biso  1.000000 Si
   Si4        1.0     0.111690      0.884089      0.689088     Biso  1.000000 Si
   Si5        1.0     0.118754      0.349517      0.301999     Biso  1.000000 Si
   Si6        1.0     0.110073      0.194252      0.324105     Biso  1.000000 Si
   Si7        1.0     0.112424      0.486838      0.673610     Biso  1.000000 Si
   Si8        1.0     0.107587      0.578547      0.322321     Biso  1.000000 Si
   Si9        1.0     0.159111      0.846347      0.474036     Biso  1.000000 Si
   Si10       1.0     0.153789      0.086080      0.476506     Biso  1.000000 Si
   Si11       1.0     0.157862      0.462310      0.457369     Biso  1.000000 Si
   Si12       1.0     0.159673      0.692702      0.454019     Biso  1.000000 Si
   Si13       1.0     0.258944      0.948846      0.965355     Biso  1.000000 Si
   Si14       1.0     0.269536      0.345617      0.941161     Biso  1.000000 Si
   Si15       1.0     0.270206      0.189447      0.968617     Biso  1.000000 Si
   Si16       1.0     0.256476      0.575814      0.955339     Biso  1.000000 Si
   Si17       1.0     0.231605      0.839976      0.808574     Biso  1.000000 Si
   Si18       1.0     0.219398      0.141378      0.176299     Biso  1.000000 Si
   Si19       1.0     0.231072      0.385791      0.150398     Biso  1.000000 Si
   Si20       1.0     0.234329      0.456448      0.799454     Biso  1.000000 Si
   Si21       1.0     0.220938      0.543989      0.171959     Biso  1.000000 Si
   Si22       1.0     0.220514      0.068997      0.833436     Biso  1.000000 Si
   Si23       1.0     0.228252      0.986333      0.181403     Biso  1.000000 Si
   Si24       1.0     0.228006      0.683620      0.793746     Biso  1.000000 Si
   Si25       1.0     0.414256      0.955049      0.973159     Biso  1.000000 Si
   Si26       1.0     0.411128      0.573471      0.957175     Biso  1.000000 Si
   Si27       1.0     0.424968      0.195968      0.978419     Biso  1.000000 Si
   Si28       1.0     0.458654      0.842363      0.828017     Biso  1.000000 Si
   Si29       1.0     0.423157      0.349264      0.961304     Biso  1.000000 Si
   Si30       1.0     0.468563      0.383068      0.184543     Biso  1.000000 Si
   Si31       1.0     0.468598      0.152888      0.189708     Biso  1.000000 Si
   Si32       1.0     0.464595      0.539850      0.171136     Biso  1.000000 Si
   Si33       1.0     0.466287      0.076874      0.845557     Biso  1.000000 Si
   Si34       1.0     0.464056      0.994818      0.183340     Biso  1.000000 Si
   Si35       1.0     0.463224      0.686781      0.824050     Biso  1.000000 Si
   Si36       1.0     0.454915      0.459585      0.808532     Biso  1.000000 Si
   Si37       1.0     0.353857      0.642546      0.665786     Biso  1.000000 Si
   Si38       1.0     0.350053      0.888051      0.675663     Biso  1.000000 Si
   Si39       1.0     0.341494      0.337098      0.288385     Biso  1.000000 Si
   Si40       1.0     0.352580      0.484090      0.651449     Biso  1.000000 Si
   Si41       1.0     0.349833      0.969698      0.329534     Biso  1.000000 Si
   Si42       1.0     0.345198      0.584260      0.298602     Biso  1.000000 Si
   Si43       1.0     0.349115      0.045923      0.699359     Biso  1.000000 Si
   Si44       1.0     0.338594      0.183125      0.317358     Biso  1.000000 Si
   Si45       1.0     0.312320      0.083580      0.484172     Biso  1.000000 Si
   Si46       1.0     0.313226      0.459553      0.433218     Biso  1.000000 Si
   Si47       1.0     0.313207      0.693468      0.457068     Biso  1.000000 Si
   Si48       1.0     0.312303      0.850163      0.458341     Biso  1.000000 Si
   Si49       1.0     0.813350      0.842857      0.016897     Biso  1.000000 Si
   Si50       1.0     0.816771      0.687486      0.035801     Biso  1.000000 Si
   Si51       1.0     0.816055      0.080845      0.046395     Biso  1.000000 Si
   Si52       1.0     0.809772      0.463003      0.017069     Biso  1.000000 Si
   Si53       1.0     0.853476      0.953239      0.168475     Biso  1.000000 Si
   Si54       1.0     0.848803      0.358903      0.172549     Biso  1.000000 Si
   Si55       1.0     0.838778      0.203775      0.187750     Biso  1.000000 Si
   Si56       1.0     0.849908      0.891169      0.806449     Biso  1.000000 Si
   Si57       1.0     0.851723      0.044937      0.830447     Biso  1.000000 Si
   Si58       1.0     0.855689      0.654162      0.822603     Biso  1.000000 Si
   Si59       1.0     0.839650      0.576478      0.179400     Biso  1.000000 Si
   Si60       1.0     0.849797      0.496397      0.799500     Biso  1.000000 Si
   Si61       1.0     0.957950      0.069849      0.675103     Biso  1.000000 Si
   Si62       1.0     0.960959      0.692000      0.668513     Biso  1.000000 Si
   Si63       1.0     0.966612      0.846266      0.660203     Biso  1.000000 Si
   Si64       1.0     0.959335      0.546757      0.315532     Biso  1.000000 Si
   Si65       1.0     0.964610      0.458905      0.653605     Biso  1.000000 Si
   Si66       1.0     0.968552      0.992066      0.304618     Biso  1.000000 Si
   Si67       1.0     0.972925      0.389954      0.306068     Biso  1.000000 Si
   Si68       1.0     0.960075      0.148725      0.309881     Biso  1.000000 Si
   Si69       1.0     0.932290      0.335324      0.516970     Biso  1.000000 Si
   Si70       1.0     0.917293      0.954923      0.522062     Biso  1.000000 Si
   Si71       1.0     0.930374      0.186931      0.535789     Biso  1.000000 Si
   Si72       1.0     0.908419      0.579563      0.528016     Biso  1.000000 Si
   Si73       1.0     0.720872      0.458872      0.674525     Biso  1.000000 Si
   Si74       1.0     0.724648      0.855343      0.680373     Biso  1.000000 Si
   Si75       1.0     0.733532      0.065754      0.685148     Biso  1.000000 Si
   Si76       1.0     0.732835      0.988471      0.298031     Biso  1.000000 Si
   Si77       1.0     0.732835      0.700650      0.702548     Biso  1.000000 Si
   Si78       1.0     0.724842      0.552800      0.336090     Biso  1.000000 Si
   Si79       1.0     0.753571      0.583356      0.548869     Biso  1.000000 Si
   Si80       1.0     0.760709      0.952975      0.520373     Biso  1.000000 Si
   Si81       1.0     0.774069      0.182396      0.554769     Biso  1.000000 Si
   Si82       1.0     0.736208      0.142302      0.333638     Biso  1.000000 Si
   Si83       1.0     0.730783      0.398933      0.321093     Biso  1.000000 Si
   Si84       1.0     0.660695      0.078462      0.027651     Biso  1.000000 Si
   Si85       1.0     0.659956      0.840922      0.028599     Biso  1.000000 Si
   Si86       1.0     0.654433      0.451900      0.021053     Biso  1.000000 Si
   Si87       1.0     0.662997      0.685073      0.032589     Biso  1.000000 Si
   Si88       1.0     0.619452      0.349419      0.178984     Biso  1.000000 Si
   Si89       1.0     0.616646      0.570685      0.173992     Biso  1.000000 Si
   Si90       1.0     0.610792      0.648088      0.816558     Biso  1.000000 Si
   Si91       1.0     0.612037      0.046706      0.816257     Biso  1.000000 Si
   Si92       1.0     0.611433      0.960034      0.155635     Biso  1.000000 Si
   Si93       1.0     0.604961      0.888330      0.820717     Biso  1.000000 Si
   Si94       1.0     0.604548      0.491408      0.809057     Biso  1.000000 Si
   Al1        1.0     0.769362      0.339728      0.526221     Biso  1.000000 Al
   Al2        1.0     0.619911      0.188922      0.195692     Biso  1.000000 Al
   H1         1.0     0.649765      0.288893      0.400732     Biso  1.000000 H
   H2         1.0     0.625573      0.338177      0.689819     Biso  1.000000 H
   H3         1.0     0.617507      0.130660      0.601236     Biso  1.000000 H
   H4         1.0     0.537504      0.035747      0.422009     Biso  1.000000 H
   H5         1.0     0.459609      0.141822      0.419646     Biso  1.000000 H
   H6         1.0     0.493928      0.150202      0.540086     Biso  1.000000 H
   H7         1.0     0.466949      0.270142      0.400045     Biso  1.000000 H
   H8         1.0     0.494080      0.275486      0.524580     Biso  1.000000 H
   H9         1.0     0.413824      0.245181      0.498826     Biso  1.000000 H
   H10        1.0     0.596802      0.028829      0.348064     Biso  1.000000 H
   Ga1        1.0     0.582231      0.168890      0.414958     Biso  1.000000 Ga
   Ga2        1.0     0.641903      0.254673      0.572059     Biso  1.000000 Ga
   C1         1.0     0.491266      0.173327      0.465838     Biso  1.000000 C
   C2         1.0     0.465257      0.244882      0.472481     Biso  1.000000 C
