# Supplementary material for: High Stability of Methanol to Aromatic Conversion over Bimetallic Ca,Ga-Modified ZSM-5
Source: ACS Catal. 2022 Feb 23;12(5):3189–200. doi: 10.1021/acscatal.1c05481 (PMC8902757; doi:10.1021/acscatal.1c05481)
Supplement: Supplementary file 1 — cs1c05481_si_001.zip [file cs1c05481_si_001.zip › SI_structures/NEB/Ga2W/1Step/IS.cif]

#======================================================================

# CRYSTAL DATA

#----------------------------------------------------------------------

data_VESTA_phase_1


_chemical_name_common                  'O    Si   Al   H    Ga   C '
_cell_length_a                         20.24050
_cell_length_b                         20.01540
_cell_length_c                         13.43920
_cell_angle_alpha                      90
_cell_angle_beta                       90
_cell_angle_gamma                      90
_space_group_name_H-M_alt              'P 1'
_space_group_IT_number                 1

loop_
_space_group_symop_operation_xyz
   'x, y, z'

loop_
   _atom_site_label
   _atom_site_occupancy
   _atom_site_fract_x
   _atom_site_fract_y
   _atom_site_fract_z
   _atom_site_adp_type
   _atom_site_B_iso_or_equiv
   _atom_site_type_symbol
   O1         1.0     0.028659      0.579807      0.284260     Biso  1.000000 O
   O2         1.0     0.039261      0.171596      0.295554     Biso  1.000000 O
   O3         1.0     0.044736      0.372260      0.258987     Biso  1.000000 O
   O4         1.0     0.128876      0.651874      0.352635     Biso  1.000000 O
   O5         1.0     0.114364      0.896737      0.401019     Biso  1.000000 O
   O6         1.0     0.113587      0.078575      0.576075     Biso  1.000000 O
   O7         1.0     0.117590      0.273058      0.338339     Biso  1.000000 O
   O8         1.0     0.114942      0.676739      0.546470     Biso  1.000000 O
   O9         1.0     0.115431      0.525273      0.407518     Biso  1.000000 O
   O10        1.0     0.129743      0.844674      0.580646     Biso  1.000000 O
   O11        1.0     0.125327      0.963064      0.670104     Biso  1.000000 O
   O12        1.0     0.121860      0.565666      0.651916     Biso  1.000000 O
   O13        1.0     0.153085      0.771462      0.421141     Biso  1.000000 O
   O14        1.0     0.133400      0.448464      0.564242     Biso  1.000000 O
   O15        1.0     0.139810      0.157698      0.424159     Biso  1.000000 O
   O16        1.0     0.154969      0.680837      0.735977     Biso  1.000000 O
   O17        1.0     0.143299      0.395298      0.386209     Biso  1.000000 O
   O18        1.0     0.154101      0.853395      0.773763     Biso  1.000000 O
   O19        1.0     0.150580      0.076163      0.767675     Biso  1.000000 O
   O20        1.0     0.156115      0.460479      0.758577     Biso  1.000000 O
   O21        1.0     0.160627      0.171846      0.229130     Biso  1.000000 O
   O22        1.0     0.165304      0.354035      0.199651     Biso  1.000000 O
   O23        1.0     0.170085      0.952201      0.242846     Biso  1.000000 O
   O24        1.0     0.148879      0.555542      0.219964     Biso  1.000000 O
   O25        1.0     0.234559      0.942066      0.073412     Biso  1.000000 O
   O26        1.0     0.212812      0.569375      0.051728     Biso  1.000000 O
   O27        1.0     0.227796      0.641768      0.891445     Biso  1.000000 O
   O28        1.0     0.208481      0.062248      0.145735     Biso  1.000000 O
   O29        1.0     0.234658      0.671031      0.467838     Biso  1.000000 O
   O30        1.0     0.234727      0.871145      0.469110     Biso  1.000000 O
   O31        1.0     0.227301      0.181930      0.063666     Biso  1.000000 O
   O32        1.0     0.236403      0.463868      0.166862     Biso  1.000000 O
   O33        1.0     0.246366      0.760864      0.810601     Biso  1.000000 O
   O34        1.0     0.221436      0.370547      0.024734     Biso  1.000000 O
   O35        1.0     0.231186      0.072410      0.494300     Biso  1.000000 O
   O36        1.0     0.240040      0.137501      0.879459     Biso  1.000000 O
   O37        1.0     0.246514      0.380913      0.831844     Biso  1.000000 O
   O38        1.0     0.235207      0.479193      0.444231     Biso  1.000000 O
   O39        1.0     0.248169      0.875846      0.906815     Biso  1.000000 O
   O40        1.0     0.246257      0.509409      0.881835     Biso  1.000000 O
   O41        1.0     0.262069      0.264493      0.918705     Biso  1.000000 O
   O42        1.0     0.279491      0.472460      0.697469     Biso  1.000000 O
   O43        1.0     0.281098      0.649572      0.712695     Biso  1.000000 O
   O44        1.0     0.276438      0.873269      0.712960     Biso  1.000000 O
   O45        1.0     0.290748      0.147271      0.228574     Biso  1.000000 O
   O46        1.0     0.277527      0.051047      0.742195     Biso  1.000000 O
   O47        1.0     0.296112      0.348025      0.180860     Biso  1.000000 O
   O48        1.0     0.296942      0.984802      0.234386     Biso  1.000000 O
   O49        1.0     0.277704      0.582869      0.223749     Biso  1.000000 O
   O50        1.0     0.316943      0.770892      0.422896     Biso  1.000000 O
   O51        1.0     0.325050      0.149274      0.418802     Biso  1.000000 O
   O52        1.0     0.317617      0.387266      0.368448     Biso  1.000000 O
   O53        1.0     0.337851      0.016430      0.416527     Biso  1.000000 O
   O54        1.0     0.336006      0.970150      0.951870     Biso  1.000000 O
   O55        1.0     0.325042      0.260665      0.320505     Biso  1.000000 O
   O56        1.0     0.332537      0.583752      0.978819     Biso  1.000000 O
   O57        1.0     0.352560      0.679343      0.553212     Biso  1.000000 O
   O58        1.0     0.341785      0.890813      0.359474     Biso  1.000000 O
   O59        1.0     0.343645      0.649792      0.360783     Biso  1.000000 O
   O60        1.0     0.352836      0.864726      0.553577     Biso  1.000000 O
   O61        1.0     0.367913      0.967065      0.677729     Biso  1.000000 O
   O62        1.0     0.346955      0.172495      0.984804     Biso  1.000000 O
   O63        1.0     0.347183      0.516502      0.361537     Biso  1.000000 O
   O64        1.0     0.344456      0.365936      0.959631     Biso  1.000000 O
   O65        1.0     0.367775      0.562298      0.640946     Biso  1.000000 O
   O66        1.0     0.347477      0.083284      0.584199     Biso  1.000000 O
   O67        1.0     0.348792      0.451804      0.532940     Biso  1.000000 O
   O68        1.0     0.409399      0.674217      0.728372     Biso  1.000000 O
   O69        1.0     0.404412      0.846473      0.731996     Biso  1.000000 O
   O70        1.0     0.408788      0.442642      0.703540     Biso  1.000000 O
   O71        1.0     0.405640      0.082390      0.758265     Biso  1.000000 O
   O72        1.0     0.415147      0.166894      0.277996     Biso  1.000000 O
   O73        1.0     0.431933      0.880989      0.921353     Biso  1.000000 O
   O74        1.0     0.416971      0.342278      0.251862     Biso  1.000000 O
   O75        1.0     0.423101      0.978048      0.278679     Biso  1.000000 O
   O76        1.0     0.409811      0.585232      0.223858     Biso  1.000000 O
   O77        1.0     0.414704      0.516388      0.863171     Biso  1.000000 O
   O78        1.0     0.432871      0.269031      0.934733     Biso  1.000000 O
   O79        1.0     0.441514      0.641868      0.915914     Biso  1.000000 O
   O80        1.0     0.432668      0.956365      0.083837     Biso  1.000000 O
   O81        1.0     0.456506      0.010483      0.907812     Biso  1.000000 O
   O82        1.0     0.450341      0.543924      0.046621     Biso  1.000000 O
   O83        1.0     0.456842      0.462393      0.201262     Biso  1.000000 O
   O84        1.0     0.469014      0.073896      0.160516     Biso  1.000000 O
   O85        1.0     0.455766      0.195562      0.093368     Biso  1.000000 O
   O86        1.0     0.464518      0.142794      0.910798     Biso  1.000000 O
   O87        1.0     0.454465      0.368027      0.063146     Biso  1.000000 O
   O88        1.0     0.463745      0.762710      0.852700     Biso  1.000000 O
   O89        1.0     0.458954      0.390180      0.869096     Biso  1.000000 O
   O90        1.0     0.527267      0.870635      0.784236     Biso  1.000000 O
   O91        1.0     0.525788      0.482248      0.767664     Biso  1.000000 O
   O92        1.0     0.533770      0.661780      0.778499     Biso  1.000000 O
   O93        1.0     0.539326      0.964948      0.199182     Biso  1.000000 O
   O94        1.0     0.535557      0.072670      0.783365     Biso  1.000000 O
   O95        1.0     0.537077      0.567048      0.190067     Biso  1.000000 O
   O96        1.0     0.542844      0.172937      0.240631     Biso  1.000000 O
   O97        1.0     0.541218      0.359353      0.207994     Biso  1.000000 O
   O98        1.0     0.620522      0.849237      0.918045     Biso  1.000000 O
   O99        1.0     0.611189      0.967575      0.833259     Biso  1.000000 O
   O100       1.0     0.633220      0.642481      0.120206     Biso  1.000000 O
   O101       1.0     0.639149      0.272806      0.180317     Biso  1.000000 O
   O102       1.0     0.608330      0.461141      0.914352     Biso  1.000000 O
   O103       1.0     0.625478      0.567651      0.798944     Biso  1.000000 O
   O104       1.0     0.619092      0.668462      0.927750     Biso  1.000000 O
   O105       1.0     0.629562      0.379828      0.062087     Biso  1.000000 O
   O106       1.0     0.640965      0.087773      0.902331     Biso  1.000000 O
   O107       1.0     0.626140      0.885224      0.110002     Biso  1.000000 O
   O108       1.0     0.639561      0.143852      0.082559     Biso  1.000000 O
   O109       1.0     0.650799      0.863930      0.725540     Biso  1.000000 O
   O110       1.0     0.655801      0.763085      0.056222     Biso  1.000000 O
   O111       1.0     0.637681      0.511734      0.090005     Biso  1.000000 O
   O112       1.0     0.649153      0.447065      0.726851     Biso  1.000000 O
   O113       1.0     0.656807      0.689959      0.739961     Biso  1.000000 O
   O114       1.0     0.653289      0.061112      0.708029     Biso  1.000000 O
   O115       1.0     0.662971      0.980718      0.239220     Biso  1.000000 O
   O116       1.0     0.654123      0.561012      0.271850     Biso  1.000000 O
   O117       1.0     0.665388      0.156949      0.297933     Biso  1.000000 O
   O118       1.0     0.661385      0.395013      0.250397     Biso  1.000000 O
   O119       1.0     0.735383      0.473102      0.360514     Biso  1.000000 O
   O120       1.0     0.725245      0.963661      0.407599     Biso  1.000000 O
   O121       1.0     0.721494      0.595031      0.431040     Biso  1.000000 O
   O122       1.0     0.724346      0.887743      0.565521     Biso  1.000000 O
   O123       1.0     0.710486      0.524080      0.596826     Biso  1.000000 O
   O124       1.0     0.732641      0.390976      0.606322     Biso  1.000000 O
   O125       1.0     0.749456      0.143705      0.445768     Biso  1.000000 O
   O126       1.0     0.745028      0.141601      0.644731     Biso  1.000000 O
   O127       1.0     0.738924      0.664988      0.006867     Biso  1.000000 O
   O128       1.0     0.741102      0.776597      0.663484     Biso  1.000000 O
   O129       1.0     0.736311      0.864083      0.007340     Biso  1.000000 O
   O130       1.0     0.730163      0.449665      0.984424     Biso  1.000000 O
   O131       1.0     0.737374      0.061914      0.032806     Biso  1.000000 O
   O132       1.0     0.743867      0.653460      0.600303     Biso  1.000000 O
   O133       1.0     0.760055      0.063797      0.289160     Biso  1.000000 O
   O134       1.0     0.734254      0.255154      0.553482     Biso  1.000000 O
   O135       1.0     0.725965      0.343878      0.403860     Biso  1.000000 O
   O136       1.0     0.778057      0.892848      0.744728     Biso  1.000000 O
   O137       1.0     0.783157      0.682679      0.784647     Biso  1.000000 O
   O138       1.0     0.777056      0.473591      0.748248     Biso  1.000000 O
   O139       1.0     0.788254      0.940679      0.235134     Biso  1.000000 O
   O140       1.0     0.776355      0.048419      0.775726     Biso  1.000000 O
   O141       1.0     0.784996      0.576353      0.262564     Biso  1.000000 O
   O142       1.0     0.791872      0.191660      0.272819     Biso  1.000000 O
   O143       1.0     0.792605      0.384984      0.243635     Biso  1.000000 O
   O144       1.0     0.813338      0.524133      0.086342     Biso  1.000000 O
   O145       1.0     0.820880      0.765219      0.050065     Biso  1.000000 O
   O146       1.0     0.827048      0.152497      0.091370     Biso  1.000000 O
   O147       1.0     0.828847      0.561694      0.536280     Biso  1.000000 O
   O148       1.0     0.838243      0.939781      0.499254     Biso  1.000000 O
   O149       1.0     0.843478      0.649677      0.127991     Biso  1.000000 O
   O150       1.0     0.838564      0.278460      0.144347     Biso  1.000000 O
   O151       1.0     0.854642      0.890553      0.082492     Biso  1.000000 O
   O152       1.0     0.849908      0.188096      0.554756     Biso  1.000000 O
   O153       1.0     0.850874      0.022642      0.109207     Biso  1.000000 O
   O154       1.0     0.859782      0.574911      0.781023     Biso  1.000000 O
   O155       1.0     0.850506      0.337433      0.512489     Biso  1.000000 O
   O156       1.0     0.849545      0.475825      0.910098     Biso  1.000000 O
   O157       1.0     0.861072      0.661768      0.935287     Biso  1.000000 O
   O158       1.0     0.839452      0.394817      0.060165     Biso  1.000000 O
   O159       1.0     0.848901      0.079887      0.932641     Biso  1.000000 O
   O160       1.0     0.844378      0.843432      0.898735     Biso  1.000000 O
   O161       1.0     0.869943      0.965629      0.833692     Biso  1.000000 O
   O162       1.0     0.904220      0.858137      0.727979     Biso  1.000000 O
   O163       1.0     0.914085      0.692961      0.761670     Biso  1.000000 O
   O164       1.0     0.907436      0.456177      0.735002     Biso  1.000000 O
   O165       1.0     0.904496      0.084222      0.759050     Biso  1.000000 O
   O166       1.0     0.919394      0.945948      0.229921     Biso  1.000000 O
   O167       1.0     0.910368      0.552484      0.212860     Biso  1.000000 O
   O168       1.0     0.919404      0.190129      0.223852     Biso  1.000000 O
   O169       1.0     0.924057      0.009797      0.602978     Biso  1.000000 O
   O170       1.0     0.920482      0.372909      0.210895     Biso  1.000000 O
   O171       1.0     0.923841      0.650582      0.572932     Biso  1.000000 O
   O172       1.0     0.934982      0.158938      0.414641     Biso  1.000000 O
   O173       1.0     0.924153      0.583653      0.403914     Biso  1.000000 O
   O174       1.0     0.957597      0.260626      0.543591     Biso  1.000000 O
   O175       1.0     0.950507      0.980782      0.415633     Biso  1.000000 O
   O176       1.0     0.950035      0.520209      0.571506     Biso  1.000000 O
   O177       1.0     0.953783      0.885760      0.549715     Biso  1.000000 O
   O178       1.0     0.956500      0.343709      0.397072     Biso  1.000000 O
   O179       1.0     0.957524      0.069532      0.272579     Biso  1.000000 O
   O180       1.0     0.967212      0.467015      0.335104     Biso  1.000000 O
   O181       1.0     0.966269      0.136069      0.602977     Biso  1.000000 O
   O182       1.0     0.962406      0.388640      0.585043     Biso  1.000000 O
   O183       1.0     0.971939      0.767069      0.625043     Biso  1.000000 O
   O184       1.0     0.027529      0.047443      0.715236     Biso  1.000000 O
   O185       1.0     0.030109      0.656422      0.691999     Biso  1.000000 O
   O186       1.0     0.042730      0.967860      0.275881     Biso  1.000000 O
   O187       1.0     0.127980      0.028860      0.392741     Biso  1.000000 O
   O188       1.0     0.032924      0.871364      0.707776     Biso  1.000000 O
   O189       1.0     0.035301      0.468036      0.695762     Biso  1.000000 O
   O190       1.0     0.215572      0.006473      0.903044     Biso  1.000000 O
   O191       1.0     0.748200      0.017084      0.585687     Biso  1.000000 O
   O192       1.0     0.618134      0.012731      0.058242     Biso  1.000000 O
   O193       1.0     0.609905      0.253256      0.422710     Biso  1.000000 O
   O194       1.0     0.599227      0.301559      0.652567     Biso  1.000000 O
   O195       1.0     0.617765      0.162071      0.543590     Biso  1.000000 O
   O196       1.0     0.560404      0.074686      0.409757     Biso  1.000000 O
   Si1        1.0     0.104839      0.041251      0.682740     Biso  1.000000 Si
   Si2        1.0     0.105897      0.644715      0.656584     Biso  1.000000 Si
   Si3        1.0     0.114445      0.961514      0.328600     Biso  1.000000 Si
   Si4        1.0     0.110527      0.883605      0.682705     Biso  1.000000 Si
   Si5        1.0     0.117347      0.348786      0.295926     Biso  1.000000 Si
   Si6        1.0     0.114237      0.193280      0.321962     Biso  1.000000 Si
   Si7        1.0     0.110956      0.485908      0.666580     Biso  1.000000 Si
   Si8        1.0     0.105906      0.578010      0.316213     Biso  1.000000 Si
   Si9        1.0     0.158188      0.846015      0.467857     Biso  1.000000 Si
   Si10       1.0     0.153444      0.084301      0.471926     Biso  1.000000 Si
   Si11       1.0     0.156847      0.461943      0.450629     Biso  1.000000 Si
   Si12       1.0     0.158017      0.692400      0.447483     Biso  1.000000 Si
   Si13       1.0     0.258446      0.948518      0.958542     Biso  1.000000 Si
   Si14       1.0     0.268750      0.344722      0.934332     Biso  1.000000 Si
   Si15       1.0     0.269461      0.189025      0.961240     Biso  1.000000 Si
   Si16       1.0     0.254912      0.575937      0.949376     Biso  1.000000 Si
   Si17       1.0     0.231385      0.840316      0.800952     Biso  1.000000 Si
   Si18       1.0     0.221787      0.141032      0.167446     Biso  1.000000 Si
   Si19       1.0     0.228871      0.384774      0.143172     Biso  1.000000 Si
   Si20       1.0     0.232707      0.456515      0.792644     Biso  1.000000 Si
   Si21       1.0     0.219260      0.543169      0.165607     Biso  1.000000 Si
   Si22       1.0     0.221301      0.068117      0.824126     Biso  1.000000 Si
   Si23       1.0     0.227360      0.985628      0.174761     Biso  1.000000 Si
   Si24       1.0     0.227542      0.683324      0.787535     Biso  1.000000 Si
   Si25       1.0     0.414143      0.954158      0.966525     Biso  1.000000 Si
   Si26       1.0     0.409659      0.571444      0.951557     Biso  1.000000 Si
   Si27       1.0     0.424615      0.194732      0.981329     Biso  1.000000 Si
   Si28       1.0     0.457013      0.840690      0.822720     Biso  1.000000 Si
   Si29       1.0     0.422795      0.348243      0.957012     Biso  1.000000 Si
   Si30       1.0     0.467477      0.383246      0.179830     Biso  1.000000 Si
   Si31       1.0     0.470946      0.152212      0.193948     Biso  1.000000 Si
   Si32       1.0     0.463683      0.539621      0.165735     Biso  1.000000 Si
   Si33       1.0     0.464451      0.077167      0.840091     Biso  1.000000 Si
   Si34       1.0     0.465445      0.993753      0.179236     Biso  1.000000 Si
   Si35       1.0     0.461666      0.685108      0.818195     Biso  1.000000 Si
   Si36       1.0     0.452940      0.457505      0.802199     Biso  1.000000 Si
   Si37       1.0     0.352726      0.640920      0.659480     Biso  1.000000 Si
   Si38       1.0     0.350055      0.888126      0.669062     Biso  1.000000 Si
   Si39       1.0     0.339398      0.335807      0.281186     Biso  1.000000 Si
   Si40       1.0     0.350918      0.482806      0.644438     Biso  1.000000 Si
   Si41       1.0     0.349219      0.967487      0.322058     Biso  1.000000 Si
   Si42       1.0     0.343912      0.583039      0.292564     Biso  1.000000 Si
   Si43       1.0     0.349644      0.045588      0.691156     Biso  1.000000 Si
   Si44       1.0     0.339221      0.181469      0.310093     Biso  1.000000 Si
   Si45       1.0     0.310104      0.080222      0.477549     Biso  1.000000 Si
   Si46       1.0     0.311910      0.458258      0.426209     Biso  1.000000 Si
   Si47       1.0     0.311714      0.692391      0.451108     Biso  1.000000 Si
   Si48       1.0     0.311509      0.849038      0.452377     Biso  1.000000 Si
   Si49       1.0     0.813572      0.840912      0.010220     Biso  1.000000 Si
   Si50       1.0     0.815603      0.685726      0.028784     Biso  1.000000 Si
   Si51       1.0     0.815271      0.079485      0.042182     Biso  1.000000 Si
   Si52       1.0     0.807781      0.461293      0.010583     Biso  1.000000 Si
   Si53       1.0     0.852807      0.950325      0.163384     Biso  1.000000 Si
   Si54       1.0     0.847590      0.357658      0.166531     Biso  1.000000 Si
   Si55       1.0     0.845083      0.202450      0.182245     Biso  1.000000 Si
   Si56       1.0     0.849397      0.890188      0.800704     Biso  1.000000 Si
   Si57       1.0     0.849990      0.044240      0.824883     Biso  1.000000 Si
   Si58       1.0     0.854683      0.652420      0.815727     Biso  1.000000 Si
   Si59       1.0     0.838097      0.574623      0.172926     Biso  1.000000 Si
   Si60       1.0     0.848143      0.494793      0.792927     Biso  1.000000 Si
   Si61       1.0     0.956392      0.069241      0.669484     Biso  1.000000 Si
   Si62       1.0     0.960108      0.690972      0.662541     Biso  1.000000 Si
   Si63       1.0     0.965731      0.845320      0.653482     Biso  1.000000 Si
   Si64       1.0     0.957730      0.545709      0.309574     Biso  1.000000 Si
   Si65       1.0     0.962542      0.457954      0.646885     Biso  1.000000 Si
   Si66       1.0     0.967539      0.991109      0.298768     Biso  1.000000 Si
   Si67       1.0     0.971293      0.389347      0.300605     Biso  1.000000 Si
   Si68       1.0     0.963349      0.147729      0.302851     Biso  1.000000 Si
   Si69       1.0     0.929423      0.334290      0.510348     Biso  1.000000 Si
   Si70       1.0     0.916402      0.953940      0.516275     Biso  1.000000 Si
   Si71       1.0     0.928311      0.186336      0.527818     Biso  1.000000 Si
   Si72       1.0     0.906528      0.579159      0.521543     Biso  1.000000 Si
   Si73       1.0     0.719177      0.458122      0.667238     Biso  1.000000 Si
   Si74       1.0     0.723291      0.854682      0.676105     Biso  1.000000 Si
   Si75       1.0     0.731691      0.064999      0.679224     Biso  1.000000 Si
   Si76       1.0     0.734197      0.986265      0.292813     Biso  1.000000 Si
   Si77       1.0     0.730934      0.699577      0.696698     Biso  1.000000 Si
   Si78       1.0     0.723561      0.550846      0.329762     Biso  1.000000 Si
   Si79       1.0     0.751271      0.583195      0.541814     Biso  1.000000 Si
   Si80       1.0     0.759616      0.952124      0.515084     Biso  1.000000 Si
   Si81       1.0     0.771469      0.181185      0.547957     Biso  1.000000 Si
   Si82       1.0     0.743067      0.138944      0.325727     Biso  1.000000 Si
   Si83       1.0     0.728932      0.397753      0.315035     Biso  1.000000 Si
   Si84       1.0     0.658876      0.078704      0.020325     Biso  1.000000 Si
   Si85       1.0     0.659792      0.840593      0.022589     Biso  1.000000 Si
   Si86       1.0     0.652256      0.450642      0.013766     Biso  1.000000 Si
   Si87       1.0     0.661904      0.684564      0.027061     Biso  1.000000 Si
   Si88       1.0     0.617955      0.349744      0.173906     Biso  1.000000 Si
   Si89       1.0     0.615609      0.569847      0.167091     Biso  1.000000 Si
   Si90       1.0     0.609135      0.646600      0.812287     Biso  1.000000 Si
   Si91       1.0     0.609899      0.046752      0.809125     Biso  1.000000 Si
   Si92       1.0     0.612535      0.960431      0.150148     Biso  1.000000 Si
   Si93       1.0     0.602786      0.887960      0.815338     Biso  1.000000 Si
   Si94       1.0     0.602387      0.489767      0.802007     Biso  1.000000 Si
   Al1        1.0     0.766299      0.338609      0.518454     Biso  1.000000 Al
   Al2        1.0     0.621637      0.189164      0.186939     Biso  1.000000 Al
   H1         1.0     0.640835      0.277229      0.378995     Biso  1.000000 H
   H2         1.0     0.624143      0.341812      0.670018     Biso  1.000000 H
   H3         1.0     0.612905      0.126981      0.593633     Biso  1.000000 H
   H4         1.0     0.505423      0.205040      0.449112     Biso  1.000000 H
   H5         1.0     0.429989      0.168866      0.481504     Biso  1.000000 H
   H6         1.0     0.486090      0.190292      0.577219     Biso  1.000000 H
   H7         1.0     0.435752      0.298147      0.432449     Biso  1.000000 H
   H8         1.0     0.468425      0.310574      0.553107     Biso  1.000000 H
   H9         1.0     0.387419      0.277561      0.538169     Biso  1.000000 H
   H10        1.0     0.562341      0.050031      0.347283     Biso  1.000000 H
   Ga1        1.0     0.593984      0.157171      0.400191     Biso  1.000000 Ga
   Ga2        1.0     0.637745      0.252766      0.559903     Biso  1.000000 Ga
   C1         1.0     0.465676      0.206391      0.505549     Biso  1.000000 C
   C2         1.0     0.437780      0.277109      0.507762     Biso  1.000000 C
