# Supplementary material for: High Stability of Methanol to Aromatic Conversion over Bimetallic Ca,Ga-Modified ZSM-5
Source: ACS Catal. 2022 Feb 23;12(5):3189–200. doi: 10.1021/acscatal.1c05481 (PMC8902757; doi:10.1021/acscatal.1c05481)
Supplement: Supplementary file 1 — cs1c05481_si_001.zip [file cs1c05481_si_001.zip › SI_structures/NEB/Ga2W/1Step/TS.cif]

#======================================================================

# CRYSTAL DATA

#----------------------------------------------------------------------

data_VESTA_phase_1


_chemical_name_common                  'O    Si   Al   H    Ga   C            '
_cell_length_a                         20.24050
_cell_length_b                         20.01540
_cell_length_c                         13.43920
_cell_angle_alpha                      90
_cell_angle_beta                       90
_cell_angle_gamma                      90
_space_group_name_H-M_alt              'P 1'
_space_group_IT_number                 1

loop_
_space_group_symop_operation_xyz
   'x, y, z'

loop_
   _atom_site_label
   _atom_site_occupancy
   _atom_site_fract_x
   _atom_site_fract_y
   _atom_site_fract_z
   _atom_site_adp_type
   _atom_site_B_iso_or_equiv
   _atom_site_type_symbol
   O1         1.0     0.029298      0.579885      0.286395     Biso  1.000000 O
   O2         1.0     0.036536      0.174591      0.296011     Biso  1.000000 O
   O3         1.0     0.045924      0.373589      0.260652     Biso  1.000000 O
   O4         1.0     0.129539      0.652057      0.354966     Biso  1.000000 O
   O5         1.0     0.114495      0.896622      0.403125     Biso  1.000000 O
   O6         1.0     0.113914      0.078200      0.578128     Biso  1.000000 O
   O7         1.0     0.117638      0.273477      0.340441     Biso  1.000000 O
   O8         1.0     0.115458      0.677025      0.548611     Biso  1.000000 O
   O9         1.0     0.115982      0.525503      0.409815     Biso  1.000000 O
   O10        1.0     0.130448      0.844869      0.582798     Biso  1.000000 O
   O11        1.0     0.126686      0.962976      0.672945     Biso  1.000000 O
   O12        1.0     0.122999      0.566527      0.655379     Biso  1.000000 O
   O13        1.0     0.153779      0.771658      0.423163     Biso  1.000000 O
   O14        1.0     0.133303      0.449316      0.567588     Biso  1.000000 O
   O15        1.0     0.136841      0.157607      0.425068     Biso  1.000000 O
   O16        1.0     0.155524      0.682180      0.738000     Biso  1.000000 O
   O17        1.0     0.143463      0.395345      0.390288     Biso  1.000000 O
   O18        1.0     0.154560      0.852989      0.775963     Biso  1.000000 O
   O19        1.0     0.151155      0.076653      0.769331     Biso  1.000000 O
   O20        1.0     0.156600      0.461186      0.761852     Biso  1.000000 O
   O21        1.0     0.157656      0.171414      0.229651     Biso  1.000000 O
   O22        1.0     0.166891      0.354454      0.203757     Biso  1.000000 O
   O23        1.0     0.170009      0.952025      0.244571     Biso  1.000000 O
   O24        1.0     0.149657      0.555929      0.222325     Biso  1.000000 O
   O25        1.0     0.235188      0.942349      0.075723     Biso  1.000000 O
   O26        1.0     0.213573      0.569732      0.054179     Biso  1.000000 O
   O27        1.0     0.227695      0.641735      0.893226     Biso  1.000000 O
   O28        1.0     0.208152      0.062432      0.147722     Biso  1.000000 O
   O29        1.0     0.235336      0.671499      0.470416     Biso  1.000000 O
   O30        1.0     0.235169      0.871653      0.470719     Biso  1.000000 O
   O31        1.0     0.228395      0.182558      0.067589     Biso  1.000000 O
   O32        1.0     0.237454      0.464448      0.169921     Biso  1.000000 O
   O33        1.0     0.247224      0.761110      0.813957     Biso  1.000000 O
   O34        1.0     0.221919      0.371041      0.028115     Biso  1.000000 O
   O35        1.0     0.231098      0.075768      0.495051     Biso  1.000000 O
   O36        1.0     0.238907      0.138202      0.882968     Biso  1.000000 O
   O37        1.0     0.246622      0.381145      0.834628     Biso  1.000000 O
   O38        1.0     0.235503      0.479274      0.447959     Biso  1.000000 O
   O39        1.0     0.248303      0.876328      0.909015     Biso  1.000000 O
   O40        1.0     0.247229      0.509486      0.884854     Biso  1.000000 O
   O41        1.0     0.262310      0.265028      0.921953     Biso  1.000000 O
   O42        1.0     0.280039      0.472897      0.700390     Biso  1.000000 O
   O43        1.0     0.281525      0.650265      0.714876     Biso  1.000000 O
   O44        1.0     0.276972      0.873119      0.715241     Biso  1.000000 O
   O45        1.0     0.287294      0.147603      0.236251     Biso  1.000000 O
   O46        1.0     0.278483      0.051755      0.746824     Biso  1.000000 O
   O47        1.0     0.297440      0.348717      0.183759     Biso  1.000000 O
   O48        1.0     0.296625      0.985414      0.237013     Biso  1.000000 O
   O49        1.0     0.278509      0.583637      0.225967     Biso  1.000000 O
   O50        1.0     0.317520      0.771401      0.424905     Biso  1.000000 O
   O51        1.0     0.328400      0.150354      0.423308     Biso  1.000000 O
   O52        1.0     0.318224      0.387534      0.372040     Biso  1.000000 O
   O53        1.0     0.337288      0.017158      0.419286     Biso  1.000000 O
   O54        1.0     0.335815      0.971053      0.952629     Biso  1.000000 O
   O55        1.0     0.325781      0.261352      0.323770     Biso  1.000000 O
   O56        1.0     0.333053      0.584977      0.980593     Biso  1.000000 O
   O57        1.0     0.353264      0.680165      0.555799     Biso  1.000000 O
   O58        1.0     0.342586      0.891652      0.361845     Biso  1.000000 O
   O59        1.0     0.344370      0.650067      0.363588     Biso  1.000000 O
   O60        1.0     0.353230      0.865150      0.555664     Biso  1.000000 O
   O61        1.0     0.367984      0.967246      0.680170     Biso  1.000000 O
   O62        1.0     0.347115      0.172346      0.985241     Biso  1.000000 O
   O63        1.0     0.347169      0.516664      0.363867     Biso  1.000000 O
   O64        1.0     0.344600      0.366835      0.962278     Biso  1.000000 O
   O65        1.0     0.368221      0.563059      0.643840     Biso  1.000000 O
   O66        1.0     0.347128      0.083330      0.587320     Biso  1.000000 O
   O67        1.0     0.349472      0.452643      0.535835     Biso  1.000000 O
   O68        1.0     0.409759      0.675151      0.731316     Biso  1.000000 O
   O69        1.0     0.405298      0.846826      0.733657     Biso  1.000000 O
   O70        1.0     0.409353      0.443360      0.706318     Biso  1.000000 O
   O71        1.0     0.406962      0.082285      0.759633     Biso  1.000000 O
   O72        1.0     0.413033      0.165811      0.276315     Biso  1.000000 O
   O73        1.0     0.431668      0.881682      0.923034     Biso  1.000000 O
   O74        1.0     0.417985      0.342772      0.255503     Biso  1.000000 O
   O75        1.0     0.422726      0.980574      0.280994     Biso  1.000000 O
   O76        1.0     0.410583      0.585490      0.226886     Biso  1.000000 O
   O77        1.0     0.415410      0.517706      0.865074     Biso  1.000000 O
   O78        1.0     0.432328      0.269755      0.934912     Biso  1.000000 O
   O79        1.0     0.442312      0.643031      0.918779     Biso  1.000000 O
   O80        1.0     0.431174      0.956845      0.086054     Biso  1.000000 O
   O81        1.0     0.456813      0.011261      0.910926     Biso  1.000000 O
   O82        1.0     0.450529      0.544591      0.048872     Biso  1.000000 O
   O83        1.0     0.456864      0.462654      0.202759     Biso  1.000000 O
   O84        1.0     0.470083      0.074453      0.160922     Biso  1.000000 O
   O85        1.0     0.455339      0.196356      0.093394     Biso  1.000000 O
   O86        1.0     0.465067      0.143699      0.911427     Biso  1.000000 O
   O87        1.0     0.454514      0.367143      0.065974     Biso  1.000000 O
   O88        1.0     0.465277      0.763626      0.854444     Biso  1.000000 O
   O89        1.0     0.459296      0.391375      0.872441     Biso  1.000000 O
   O90        1.0     0.527798      0.872617      0.787153     Biso  1.000000 O
   O91        1.0     0.526491      0.482666      0.770266     Biso  1.000000 O
   O92        1.0     0.534265      0.661745      0.780413     Biso  1.000000 O
   O93        1.0     0.537985      0.964240      0.200971     Biso  1.000000 O
   O94        1.0     0.536545      0.072409      0.786155     Biso  1.000000 O
   O95        1.0     0.537625      0.567006      0.191942     Biso  1.000000 O
   O96        1.0     0.540130      0.175516      0.243555     Biso  1.000000 O
   O97        1.0     0.541873      0.360266      0.210293     Biso  1.000000 O
   O98        1.0     0.620648      0.849407      0.920614     Biso  1.000000 O
   O99        1.0     0.612880      0.968355      0.837487     Biso  1.000000 O
   O100       1.0     0.633795      0.642416      0.121817     Biso  1.000000 O
   O101       1.0     0.638561      0.272438      0.180373     Biso  1.000000 O
   O102       1.0     0.609598      0.461278      0.916301     Biso  1.000000 O
   O103       1.0     0.626325      0.567791      0.800448     Biso  1.000000 O
   O104       1.0     0.619591      0.668386      0.929478     Biso  1.000000 O
   O105       1.0     0.630286      0.380144      0.064544     Biso  1.000000 O
   O106       1.0     0.639800      0.088953      0.908826     Biso  1.000000 O
   O107       1.0     0.625157      0.884013      0.113351     Biso  1.000000 O
   O108       1.0     0.640535      0.141230      0.093370     Biso  1.000000 O
   O109       1.0     0.651419      0.864864      0.728375     Biso  1.000000 O
   O110       1.0     0.656061      0.762883      0.058068     Biso  1.000000 O
   O111       1.0     0.638490      0.511835      0.092173     Biso  1.000000 O
   O112       1.0     0.649620      0.447163      0.728241     Biso  1.000000 O
   O113       1.0     0.657331      0.690164      0.741663     Biso  1.000000 O
   O114       1.0     0.654839      0.062799      0.713895     Biso  1.000000 O
   O115       1.0     0.660808      0.978345      0.244754     Biso  1.000000 O
   O116       1.0     0.654479      0.561348      0.274036     Biso  1.000000 O
   O117       1.0     0.659501      0.161715      0.311879     Biso  1.000000 O
   O118       1.0     0.662297      0.393877      0.253354     Biso  1.000000 O
   O119       1.0     0.735204      0.473402      0.363160     Biso  1.000000 O
   O120       1.0     0.724973      0.965859      0.412097     Biso  1.000000 O
   O121       1.0     0.722433      0.595590      0.432701     Biso  1.000000 O
   O122       1.0     0.725403      0.888878      0.568800     Biso  1.000000 O
   O123       1.0     0.710738      0.525299      0.599100     Biso  1.000000 O
   O124       1.0     0.733470      0.392379      0.606548     Biso  1.000000 O
   O125       1.0     0.752909      0.145210      0.450071     Biso  1.000000 O
   O126       1.0     0.746990      0.142904      0.649805     Biso  1.000000 O
   O127       1.0     0.739506      0.665308      0.008273     Biso  1.000000 O
   O128       1.0     0.741391      0.777339      0.666143     Biso  1.000000 O
   O129       1.0     0.736014      0.864493      0.010718     Biso  1.000000 O
   O130       1.0     0.731149      0.449554      0.987085     Biso  1.000000 O
   O131       1.0     0.737824      0.061152      0.034855     Biso  1.000000 O
   O132       1.0     0.744630      0.654478      0.601735     Biso  1.000000 O
   O133       1.0     0.752988      0.067048      0.291356     Biso  1.000000 O
   O134       1.0     0.737603      0.257178      0.558573     Biso  1.000000 O
   O135       1.0     0.729209      0.344011      0.405512     Biso  1.000000 O
   O136       1.0     0.778843      0.893188      0.748263     Biso  1.000000 O
   O137       1.0     0.783717      0.682795      0.786338     Biso  1.000000 O
   O138       1.0     0.777334      0.474221      0.749974     Biso  1.000000 O
   O139       1.0     0.787541      0.944362      0.239575     Biso  1.000000 O
   O140       1.0     0.777721      0.048962      0.779701     Biso  1.000000 O
   O141       1.0     0.785368      0.575950      0.263878     Biso  1.000000 O
   O142       1.0     0.784628      0.193786      0.272535     Biso  1.000000 O
   O143       1.0     0.793743      0.387535      0.244619     Biso  1.000000 O
   O144       1.0     0.814668      0.524314      0.087650     Biso  1.000000 O
   O145       1.0     0.821054      0.765759      0.052857     Biso  1.000000 O
   O146       1.0     0.825763      0.153384      0.094261     Biso  1.000000 O
   O147       1.0     0.829472      0.562224      0.538568     Biso  1.000000 O
   O148       1.0     0.838666      0.941655      0.501428     Biso  1.000000 O
   O149       1.0     0.843677      0.650052      0.130015     Biso  1.000000 O
   O150       1.0     0.837584      0.279123      0.147617     Biso  1.000000 O
   O151       1.0     0.853375      0.891388      0.088007     Biso  1.000000 O
   O152       1.0     0.851845      0.189290      0.561102     Biso  1.000000 O
   O153       1.0     0.851717      0.023884      0.112923     Biso  1.000000 O
   O154       1.0     0.860520      0.575122      0.783315     Biso  1.000000 O
   O155       1.0     0.853286      0.339284      0.515873     Biso  1.000000 O
   O156       1.0     0.850214      0.475637      0.911390     Biso  1.000000 O
   O157       1.0     0.861615      0.662544      0.937299     Biso  1.000000 O
   O158       1.0     0.841057      0.394956      0.061610     Biso  1.000000 O
   O159       1.0     0.849904      0.080470      0.936578     Biso  1.000000 O
   O160       1.0     0.844850      0.844766      0.903287     Biso  1.000000 O
   O161       1.0     0.871146      0.966153      0.836832     Biso  1.000000 O
   O162       1.0     0.904908      0.858119      0.732180     Biso  1.000000 O
   O163       1.0     0.914616      0.693166      0.763652     Biso  1.000000 O
   O164       1.0     0.907488      0.456157      0.735725     Biso  1.000000 O
   O165       1.0     0.906014      0.084831      0.763719     Biso  1.000000 O
   O166       1.0     0.918779      0.946466      0.234679     Biso  1.000000 O
   O167       1.0     0.911101      0.553264      0.214569     Biso  1.000000 O
   O168       1.0     0.914222      0.189822      0.232452     Biso  1.000000 O
   O169       1.0     0.924243      0.011146      0.606342     Biso  1.000000 O
   O170       1.0     0.921407      0.372188      0.213088     Biso  1.000000 O
   O171       1.0     0.924706      0.650883      0.574853     Biso  1.000000 O
   O172       1.0     0.936029      0.157176      0.420822     Biso  1.000000 O
   O173       1.0     0.924664      0.584066      0.405805     Biso  1.000000 O
   O174       1.0     0.959746      0.260989      0.545775     Biso  1.000000 O
   O175       1.0     0.951882      0.981680      0.419553     Biso  1.000000 O
   O176       1.0     0.950688      0.520392      0.573114     Biso  1.000000 O
   O177       1.0     0.953391      0.886643      0.553357     Biso  1.000000 O
   O178       1.0     0.958604      0.344001      0.399268     Biso  1.000000 O
   O179       1.0     0.957831      0.069994      0.275675     Biso  1.000000 O
   O180       1.0     0.967124      0.467285      0.336614     Biso  1.000000 O
   O181       1.0     0.968193      0.137095      0.608788     Biso  1.000000 O
   O182       1.0     0.965705      0.389033      0.587471     Biso  1.000000 O
   O183       1.0     0.972159      0.767660      0.627280     Biso  1.000000 O
   O184       1.0     0.028395      0.046406      0.718252     Biso  1.000000 O
   O185       1.0     0.030713      0.657117      0.694157     Biso  1.000000 O
   O186       1.0     0.042785      0.968113      0.278342     Biso  1.000000 O
   O187       1.0     0.129010      0.028467      0.394887     Biso  1.000000 O
   O188       1.0     0.033529      0.871729      0.709914     Biso  1.000000 O
   O189       1.0     0.035625      0.469788      0.699693     Biso  1.000000 O
   O190       1.0     0.215009      0.006934      0.905910     Biso  1.000000 O
   O191       1.0     0.748867      0.018206      0.590249     Biso  1.000000 O
   O192       1.0     0.618891      0.011302      0.062004     Biso  1.000000 O
   O193       1.0     0.611153      0.265119      0.434847     Biso  1.000000 O
   O194       1.0     0.603206      0.300340      0.668582     Biso  1.000000 O
   O195       1.0     0.624780      0.166104      0.547233     Biso  1.000000 O
   O196       1.0     0.555070      0.077782      0.412816     Biso  1.000000 O
   Si1        1.0     0.105519      0.041011      0.684994     Biso  1.000000 Si
   Si2        1.0     0.106538      0.645487      0.659103     Biso  1.000000 Si
   Si3        1.0     0.114574      0.961370      0.330703     Biso  1.000000 Si
   Si4        1.0     0.111175      0.883602      0.684994     Biso  1.000000 Si
   Si5        1.0     0.118024      0.349419      0.298950     Biso  1.000000 Si
   Si6        1.0     0.112036      0.193920      0.322982     Biso  1.000000 Si
   Si7        1.0     0.111392      0.486873      0.670090     Biso  1.000000 Si
   Si8        1.0     0.106494      0.578214      0.318459     Biso  1.000000 Si
   Si9        1.0     0.158663      0.846186      0.469898     Biso  1.000000 Si
   Si10       1.0     0.152866      0.084962      0.473427     Biso  1.000000 Si
   Si11       1.0     0.157062      0.462284      0.454025     Biso  1.000000 Si
   Si12       1.0     0.158642      0.692633      0.449760     Biso  1.000000 Si
   Si13       1.0     0.258381      0.949019      0.960596     Biso  1.000000 Si
   Si14       1.0     0.268944      0.345279      0.937352     Biso  1.000000 Si
   Si15       1.0     0.269459      0.189472      0.964123     Biso  1.000000 Si
   Si16       1.0     0.255440      0.576393      0.951660     Biso  1.000000 Si
   Si17       1.0     0.231849      0.840391      0.803357     Biso  1.000000 Si
   Si18       1.0     0.220269      0.141266      0.170611     Biso  1.000000 Si
   Si19       1.0     0.230002      0.385319      0.146455     Biso  1.000000 Si
   Si20       1.0     0.233234      0.456848      0.795509     Biso  1.000000 Si
   Si21       1.0     0.220096      0.543711      0.168117     Biso  1.000000 Si
   Si22       1.0     0.221269      0.068687      0.827257     Biso  1.000000 Si
   Si23       1.0     0.227217      0.985885      0.176876     Biso  1.000000 Si
   Si24       1.0     0.227999      0.683834      0.789848     Biso  1.000000 Si
   Si25       1.0     0.413806      0.954810      0.968246     Biso  1.000000 Si
   Si26       1.0     0.410197      0.572531      0.953771     Biso  1.000000 Si
   Si27       1.0     0.424518      0.195406      0.981325     Biso  1.000000 Si
   Si28       1.0     0.457756      0.841603      0.824700     Biso  1.000000 Si
   Si29       1.0     0.422842      0.348780      0.959311     Biso  1.000000 Si
   Si30       1.0     0.467997      0.383479      0.182195     Biso  1.000000 Si
   Si31       1.0     0.470086      0.153013      0.193700     Biso  1.000000 Si
   Si32       1.0     0.464088      0.539940      0.167883     Biso  1.000000 Si
   Si33       1.0     0.465329      0.077424      0.842185     Biso  1.000000 Si
   Si34       1.0     0.464840      0.994425      0.180445     Biso  1.000000 Si
   Si35       1.0     0.462516      0.685859      0.820628     Biso  1.000000 Si
   Si36       1.0     0.453538      0.458405      0.804887     Biso  1.000000 Si
   Si37       1.0     0.353309      0.641755      0.662116     Biso  1.000000 Si
   Si38       1.0     0.350497      0.888235      0.671255     Biso  1.000000 Si
   Si39       1.0     0.340349      0.336488      0.284482     Biso  1.000000 Si
   Si40       1.0     0.351433      0.483561      0.647377     Biso  1.000000 Si
   Si41       1.0     0.349000      0.968456      0.324501     Biso  1.000000 Si
   Si42       1.0     0.344534      0.583372      0.295207     Biso  1.000000 Si
   Si43       1.0     0.349992      0.045712      0.694286     Biso  1.000000 Si
   Si44       1.0     0.338561      0.182044      0.313128     Biso  1.000000 Si
   Si45       1.0     0.310196      0.081322      0.480329     Biso  1.000000 Si
   Si46       1.0     0.312208      0.458680      0.429414     Biso  1.000000 Si
   Si47       1.0     0.312372      0.692915      0.453598     Biso  1.000000 Si
   Si48       1.0     0.311997      0.849548      0.454370     Biso  1.000000 Si
   Si49       1.0     0.813394      0.841767      0.014303     Biso  1.000000 Si
   Si50       1.0     0.816053      0.686315      0.030814     Biso  1.000000 Si
   Si51       1.0     0.815364      0.080095      0.045482     Biso  1.000000 Si
   Si52       1.0     0.808872      0.461286      0.012296     Biso  1.000000 Si
   Si53       1.0     0.852285      0.951854      0.167905     Biso  1.000000 Si
   Si54       1.0     0.848317      0.358156      0.168418     Biso  1.000000 Si
   Si55       1.0     0.841176      0.203086      0.186538     Biso  1.000000 Si
   Si56       1.0     0.850099      0.890763      0.804506     Biso  1.000000 Si
   Si57       1.0     0.851231      0.044822      0.828922     Biso  1.000000 Si
   Si58       1.0     0.855242      0.652674      0.817786     Biso  1.000000 Si
   Si59       1.0     0.838716      0.574855      0.174558     Biso  1.000000 Si
   Si60       1.0     0.848603      0.494969      0.794408     Biso  1.000000 Si
   Si61       1.0     0.957408      0.069732      0.673707     Biso  1.000000 Si
   Si62       1.0     0.960636      0.691449      0.664571     Biso  1.000000 Si
   Si63       1.0     0.965932      0.845815      0.656567     Biso  1.000000 Si
   Si64       1.0     0.958170      0.546069      0.311460     Biso  1.000000 Si
   Si65       1.0     0.963548      0.458472      0.649026     Biso  1.000000 Si
   Si66       1.0     0.967739      0.991630      0.302244     Biso  1.000000 Si
   Si67       1.0     0.972209      0.389630      0.302360     Biso  1.000000 Si
   Si68       1.0     0.961590      0.148098      0.307227     Biso  1.000000 Si
   Si69       1.0     0.932109      0.334874      0.512894     Biso  1.000000 Si
   Si70       1.0     0.916787      0.955230      0.519679     Biso  1.000000 Si
   Si71       1.0     0.929887      0.186651      0.532889     Biso  1.000000 Si
   Si72       1.0     0.907191      0.579498      0.523493     Biso  1.000000 Si
   Si73       1.0     0.719652      0.458934      0.668616     Biso  1.000000 Si
   Si74       1.0     0.724021      0.855518      0.679144     Biso  1.000000 Si
   Si75       1.0     0.732956      0.066385      0.683710     Biso  1.000000 Si
   Si76       1.0     0.731985      0.988288      0.296926     Biso  1.000000 Si
   Si77       1.0     0.731493      0.700145      0.698609     Biso  1.000000 Si
   Si78       1.0     0.724016      0.551090      0.331723     Biso  1.000000 Si
   Si79       1.0     0.751935      0.584011      0.543708     Biso  1.000000 Si
   Si80       1.0     0.760140      0.953731      0.518707     Biso  1.000000 Si
   Si81       1.0     0.773322      0.182458      0.552840     Biso  1.000000 Si
   Si82       1.0     0.737805      0.141899      0.331925     Biso  1.000000 Si
   Si83       1.0     0.730171      0.398175      0.316876     Biso  1.000000 Si
   Si84       1.0     0.659140      0.078116      0.026192     Biso  1.000000 Si
   Si85       1.0     0.659604      0.840531      0.025382     Biso  1.000000 Si
   Si86       1.0     0.653214      0.450707      0.016108     Biso  1.000000 Si
   Si87       1.0     0.662448      0.684516      0.028690     Biso  1.000000 Si
   Si88       1.0     0.618477      0.349546      0.176032     Biso  1.000000 Si
   Si89       1.0     0.616159      0.569928      0.169033     Biso  1.000000 Si
   Si90       1.0     0.609755      0.646681      0.813952     Biso  1.000000 Si
   Si91       1.0     0.611030      0.047643      0.814073     Biso  1.000000 Si
   Si92       1.0     0.611722      0.959211      0.153747     Biso  1.000000 Si
   Si93       1.0     0.603604      0.888955      0.818386     Biso  1.000000 Si
   Si94       1.0     0.603230      0.489931      0.804074     Biso  1.000000 Si
   Al1        1.0     0.769135      0.339856      0.520708     Biso  1.000000 Al
   Al2        1.0     0.620543      0.189409      0.194505     Biso  1.000000 Al
   H1         1.0     0.644932      0.286785      0.393011     Biso  1.000000 H
   H2         1.0     0.623762      0.343534      0.683184     Biso  1.000000 H
   H3         1.0     0.614564      0.132603      0.597754     Biso  1.000000 H
   H4         1.0     0.508497      0.121649      0.434396     Biso  1.000000 H
   H5         1.0     0.439292      0.147201      0.465379     Biso  1.000000 H
   H6         1.0     0.495021      0.162452      0.562231     Biso  1.000000 H
   H7         1.0     0.464464      0.269929      0.402037     Biso  1.000000 H
   H8         1.0     0.496900      0.282057      0.522816     Biso  1.000000 H
   H9         1.0     0.413904      0.256839      0.508372     Biso  1.000000 H
   H10        1.0     0.553175      0.050788      0.352379     Biso  1.000000 H
   Ga1        1.0     0.583508      0.170660      0.411998     Biso  1.000000 Ga
   Ga2        1.0     0.641555      0.257305      0.569491     Biso  1.000000 Ga
   C1         1.0     0.483934      0.176147      0.484824     Biso  1.000000 C
   C2         1.0     0.464013      0.250403      0.478231     Biso  1.000000 C
