# Supplementary material for: High Stability of Methanol to Aromatic Conversion over Bimetallic Ca,Ga-Modified ZSM-5
Source: ACS Catal. 2022 Feb 23;12(5):3189–200. doi: 10.1021/acscatal.1c05481 (PMC8902757; doi:10.1021/acscatal.1c05481)
Supplement: Supplementary file 1 — cs1c05481_si_001.zip [file cs1c05481_si_001.zip › SI_structures/NEB/Ga2W/3Step/FS.cif]

#======================================================================

# CRYSTAL DATA

#----------------------------------------------------------------------

data_VESTA_phase_1


_chemical_name_common                  'O    Si   Al   H    Ga'
_cell_length_a                         20.24050
_cell_length_b                         20.01540
_cell_length_c                         13.43920
_cell_angle_alpha                      90
_cell_angle_beta                       90
_cell_angle_gamma                      90
_space_group_name_H-M_alt              'P 1'
_space_group_IT_number                 1

loop_
_space_group_symop_operation_xyz
   'x, y, z'

loop_
   _atom_site_label
   _atom_site_occupancy
   _atom_site_fract_x
   _atom_site_fract_y
   _atom_site_fract_z
   _atom_site_adp_type
   _atom_site_B_iso_or_equiv
   _atom_site_type_symbol
   O1         1.0     0.028942      0.580224      0.290078     Biso  1.000000 O
   O2         1.0     0.039089      0.172600      0.303236     Biso  1.000000 O
   O3         1.0     0.044307      0.371173      0.266971     Biso  1.000000 O
   O4         1.0     0.129926      0.652144      0.357732     Biso  1.000000 O
   O5         1.0     0.114788      0.896617      0.406689     Biso  1.000000 O
   O6         1.0     0.117207      0.079745      0.584829     Biso  1.000000 O
   O7         1.0     0.118710      0.273361      0.344877     Biso  1.000000 O
   O8         1.0     0.114709      0.674796      0.551534     Biso  1.000000 O
   O9         1.0     0.115143      0.525947      0.414400     Biso  1.000000 O
   O10        1.0     0.129328      0.846041      0.587746     Biso  1.000000 O
   O11        1.0     0.125980      0.963958      0.679202     Biso  1.000000 O
   O12        1.0     0.121842      0.564987      0.660513     Biso  1.000000 O
   O13        1.0     0.152842      0.771532      0.429278     Biso  1.000000 O
   O14        1.0     0.134308      0.448615      0.570429     Biso  1.000000 O
   O15        1.0     0.139409      0.158225      0.431305     Biso  1.000000 O
   O16        1.0     0.155007      0.681309      0.740648     Biso  1.000000 O
   O17        1.0     0.143608      0.396057      0.392205     Biso  1.000000 O
   O18        1.0     0.153883      0.853440      0.781065     Biso  1.000000 O
   O19        1.0     0.150370      0.077100      0.777463     Biso  1.000000 O
   O20        1.0     0.156047      0.459109      0.765135     Biso  1.000000 O
   O21        1.0     0.160523      0.171217      0.236030     Biso  1.000000 O
   O22        1.0     0.165137      0.354745      0.205808     Biso  1.000000 O
   O23        1.0     0.171391      0.954113      0.250543     Biso  1.000000 O
   O24        1.0     0.149109      0.554509      0.226614     Biso  1.000000 O
   O25        1.0     0.235139      0.942285      0.081023     Biso  1.000000 O
   O26        1.0     0.212572      0.569489      0.058401     Biso  1.000000 O
   O27        1.0     0.226658      0.640400      0.896211     Biso  1.000000 O
   O28        1.0     0.211702      0.063396      0.152313     Biso  1.000000 O
   O29        1.0     0.235009      0.671540      0.474692     Biso  1.000000 O
   O30        1.0     0.234660      0.871447      0.476828     Biso  1.000000 O
   O31        1.0     0.231953      0.183979      0.075140     Biso  1.000000 O
   O32        1.0     0.237625      0.463720      0.172795     Biso  1.000000 O
   O33        1.0     0.245541      0.760509      0.819116     Biso  1.000000 O
   O34        1.0     0.223043      0.369301      0.032264     Biso  1.000000 O
   O35        1.0     0.233681      0.075973      0.498164     Biso  1.000000 O
   O36        1.0     0.240534      0.136446      0.891711     Biso  1.000000 O
   O37        1.0     0.246564      0.379801      0.838760     Biso  1.000000 O
   O38        1.0     0.235264      0.480634      0.449625     Biso  1.000000 O
   O39        1.0     0.248277      0.875491      0.914482     Biso  1.000000 O
   O40        1.0     0.245346      0.507935      0.889993     Biso  1.000000 O
   O41        1.0     0.264240      0.263659      0.925620     Biso  1.000000 O
   O42        1.0     0.279692      0.472600      0.705671     Biso  1.000000 O
   O43        1.0     0.281280      0.650761      0.718596     Biso  1.000000 O
   O44        1.0     0.276302      0.872224      0.720448     Biso  1.000000 O
   O45        1.0     0.290742      0.148227      0.243825     Biso  1.000000 O
   O46        1.0     0.277263      0.052226      0.750738     Biso  1.000000 O
   O47        1.0     0.296264      0.347219      0.190277     Biso  1.000000 O
   O48        1.0     0.298657      0.985063      0.241086     Biso  1.000000 O
   O49        1.0     0.277631      0.583103      0.230117     Biso  1.000000 O
   O50        1.0     0.317260      0.771727      0.430998     Biso  1.000000 O
   O51        1.0     0.332299      0.151039      0.430742     Biso  1.000000 O
   O52        1.0     0.318602      0.388994      0.376045     Biso  1.000000 O
   O53        1.0     0.339505      0.017723      0.423012     Biso  1.000000 O
   O54        1.0     0.336097      0.970330      0.958746     Biso  1.000000 O
   O55        1.0     0.327842      0.262117      0.332397     Biso  1.000000 O
   O56        1.0     0.331871      0.583877      0.984089     Biso  1.000000 O
   O57        1.0     0.353297      0.678738      0.558826     Biso  1.000000 O
   O58        1.0     0.341905      0.891548      0.367345     Biso  1.000000 O
   O59        1.0     0.343397      0.651476      0.365651     Biso  1.000000 O
   O60        1.0     0.352869      0.866139      0.561213     Biso  1.000000 O
   O61        1.0     0.367658      0.966633      0.689296     Biso  1.000000 O
   O62        1.0     0.349790      0.172007      0.991559     Biso  1.000000 O
   O63        1.0     0.347706      0.518204      0.368528     Biso  1.000000 O
   O64        1.0     0.345577      0.365997      0.964975     Biso  1.000000 O
   O65        1.0     0.368260      0.562851      0.650311     Biso  1.000000 O
   O66        1.0     0.348493      0.081824      0.593362     Biso  1.000000 O
   O67        1.0     0.348458      0.453813      0.540164     Biso  1.000000 O
   O68        1.0     0.409504      0.675935      0.734450     Biso  1.000000 O
   O69        1.0     0.404463      0.845533      0.738935     Biso  1.000000 O
   O70        1.0     0.408925      0.442468      0.709975     Biso  1.000000 O
   O71        1.0     0.405550      0.082353      0.767755     Biso  1.000000 O
   O72        1.0     0.416948      0.169058      0.283146     Biso  1.000000 O
   O73        1.0     0.432069      0.881646      0.927630     Biso  1.000000 O
   O74        1.0     0.417901      0.343364      0.259373     Biso  1.000000 O
   O75        1.0     0.424524      0.977419      0.286376     Biso  1.000000 O
   O76        1.0     0.409772      0.586622      0.229588     Biso  1.000000 O
   O77        1.0     0.414003      0.516074      0.869372     Biso  1.000000 O
   O78        1.0     0.434650      0.269391      0.940804     Biso  1.000000 O
   O79        1.0     0.441069      0.641656      0.921360     Biso  1.000000 O
   O80        1.0     0.432391      0.955694      0.091406     Biso  1.000000 O
   O81        1.0     0.457131      0.011291      0.917289     Biso  1.000000 O
   O82        1.0     0.449811      0.544463      0.052390     Biso  1.000000 O
   O83        1.0     0.455678      0.463521      0.207016     Biso  1.000000 O
   O84        1.0     0.468338      0.073579      0.166866     Biso  1.000000 O
   O85        1.0     0.459296      0.195654      0.098845     Biso  1.000000 O
   O86        1.0     0.467540      0.143378      0.916642     Biso  1.000000 O
   O87        1.0     0.454821      0.368012      0.069919     Biso  1.000000 O
   O88        1.0     0.463511      0.762860      0.861405     Biso  1.000000 O
   O89        1.0     0.460331      0.390840      0.875787     Biso  1.000000 O
   O90        1.0     0.527522      0.869575      0.790868     Biso  1.000000 O
   O91        1.0     0.525507      0.484015      0.773661     Biso  1.000000 O
   O92        1.0     0.533839      0.663169      0.784930     Biso  1.000000 O
   O93        1.0     0.540087      0.965303      0.204597     Biso  1.000000 O
   O94        1.0     0.535703      0.070592      0.788926     Biso  1.000000 O
   O95        1.0     0.536960      0.567335      0.195557     Biso  1.000000 O
   O96        1.0     0.544747      0.170596      0.246945     Biso  1.000000 O
   O97        1.0     0.541714      0.362163      0.214436     Biso  1.000000 O
   O98        1.0     0.622923      0.847055      0.921274     Biso  1.000000 O
   O99        1.0     0.611567      0.965981      0.840041     Biso  1.000000 O
   O100       1.0     0.633126      0.642832      0.125939     Biso  1.000000 O
   O101       1.0     0.636971      0.273938      0.184734     Biso  1.000000 O
   O102       1.0     0.608214      0.464401      0.920375     Biso  1.000000 O
   O103       1.0     0.625767      0.569216      0.801779     Biso  1.000000 O
   O104       1.0     0.619956      0.668337      0.933576     Biso  1.000000 O
   O105       1.0     0.628693      0.380780      0.065366     Biso  1.000000 O
   O106       1.0     0.642000      0.086672      0.905456     Biso  1.000000 O
   O107       1.0     0.625190      0.885332      0.112667     Biso  1.000000 O
   O108       1.0     0.639156      0.144890      0.083703     Biso  1.000000 O
   O109       1.0     0.650406      0.863645      0.728372     Biso  1.000000 O
   O110       1.0     0.657099      0.763015      0.062095     Biso  1.000000 O
   O111       1.0     0.638381      0.512146      0.097180     Biso  1.000000 O
   O112       1.0     0.648759      0.448031      0.733226     Biso  1.000000 O
   O113       1.0     0.656752      0.691976      0.745914     Biso  1.000000 O
   O114       1.0     0.652977      0.057569      0.711678     Biso  1.000000 O
   O115       1.0     0.663739      0.979463      0.243299     Biso  1.000000 O
   O116       1.0     0.653771      0.562202      0.278706     Biso  1.000000 O
   O117       1.0     0.666756      0.158128      0.298753     Biso  1.000000 O
   O118       1.0     0.662570      0.396077      0.252792     Biso  1.000000 O
   O119       1.0     0.736240      0.474084      0.363822     Biso  1.000000 O
   O120       1.0     0.726848      0.964279      0.411566     Biso  1.000000 O
   O121       1.0     0.722763      0.595305      0.436775     Biso  1.000000 O
   O122       1.0     0.724499      0.888243      0.569427     Biso  1.000000 O
   O123       1.0     0.711314      0.522243      0.600344     Biso  1.000000 O
   O124       1.0     0.730460      0.388723      0.614974     Biso  1.000000 O
   O125       1.0     0.748139      0.141471      0.449145     Biso  1.000000 O
   O126       1.0     0.740574      0.141662      0.647339     Biso  1.000000 O
   O127       1.0     0.739655      0.664465      0.013399     Biso  1.000000 O
   O128       1.0     0.741280      0.776616      0.666052     Biso  1.000000 O
   O129       1.0     0.737076      0.864832      0.014771     Biso  1.000000 O
   O130       1.0     0.730080      0.450527      0.989599     Biso  1.000000 O
   O131       1.0     0.737534      0.062192      0.037837     Biso  1.000000 O
   O132       1.0     0.743544      0.652049      0.607665     Biso  1.000000 O
   O133       1.0     0.760165      0.063858      0.290739     Biso  1.000000 O
   O134       1.0     0.729906      0.253487      0.552541     Biso  1.000000 O
   O135       1.0     0.723584      0.346015      0.410139     Biso  1.000000 O
   O136       1.0     0.777440      0.892642      0.749395     Biso  1.000000 O
   O137       1.0     0.783104      0.684228      0.790427     Biso  1.000000 O
   O138       1.0     0.777088      0.472928      0.753228     Biso  1.000000 O
   O139       1.0     0.789488      0.940667      0.239313     Biso  1.000000 O
   O140       1.0     0.776495      0.050300      0.779493     Biso  1.000000 O
   O141       1.0     0.784602      0.578080      0.266539     Biso  1.000000 O
   O142       1.0     0.793565      0.191654      0.278884     Biso  1.000000 O
   O143       1.0     0.793337      0.383760      0.250787     Biso  1.000000 O
   O144       1.0     0.813784      0.524475      0.091711     Biso  1.000000 O
   O145       1.0     0.821384      0.765399      0.055018     Biso  1.000000 O
   O146       1.0     0.826919      0.152607      0.096702     Biso  1.000000 O
   O147       1.0     0.829740      0.561852      0.542904     Biso  1.000000 O
   O148       1.0     0.839221      0.939013      0.504539     Biso  1.000000 O
   O149       1.0     0.845105      0.649968      0.132844     Biso  1.000000 O
   O150       1.0     0.839115      0.278583      0.149026     Biso  1.000000 O
   O151       1.0     0.856283      0.890417      0.087593     Biso  1.000000 O
   O152       1.0     0.847274      0.187309      0.559963     Biso  1.000000 O
   O153       1.0     0.851601      0.022615      0.112785     Biso  1.000000 O
   O154       1.0     0.858248      0.575342      0.785990     Biso  1.000000 O
   O155       1.0     0.847542      0.336742      0.519616     Biso  1.000000 O
   O156       1.0     0.849504      0.476080      0.915272     Biso  1.000000 O
   O157       1.0     0.861434      0.662047      0.940163     Biso  1.000000 O
   O158       1.0     0.838558      0.394996      0.065740     Biso  1.000000 O
   O159       1.0     0.848674      0.080686      0.937009     Biso  1.000000 O
   O160       1.0     0.844000      0.844034      0.903741     Biso  1.000000 O
   O161       1.0     0.868881      0.966251      0.838032     Biso  1.000000 O
   O162       1.0     0.903877      0.858718      0.733064     Biso  1.000000 O
   O163       1.0     0.913940      0.692857      0.766413     Biso  1.000000 O
   O164       1.0     0.907589      0.457214      0.740371     Biso  1.000000 O
   O165       1.0     0.904991      0.084629      0.764162     Biso  1.000000 O
   O166       1.0     0.920747      0.946802      0.234562     Biso  1.000000 O
   O167       1.0     0.910426      0.552404      0.218797     Biso  1.000000 O
   O168       1.0     0.920483      0.190430      0.227528     Biso  1.000000 O
   O169       1.0     0.924727      0.009582      0.608613     Biso  1.000000 O
   O170       1.0     0.920964      0.373697      0.214730     Biso  1.000000 O
   O171       1.0     0.924575      0.651422      0.577458     Biso  1.000000 O
   O172       1.0     0.932650      0.159669      0.418986     Biso  1.000000 O
   O173       1.0     0.924370      0.583792      0.409375     Biso  1.000000 O
   O174       1.0     0.954853      0.260848      0.548726     Biso  1.000000 O
   O175       1.0     0.951135      0.980730      0.421141     Biso  1.000000 O
   O176       1.0     0.951245      0.521103      0.577392     Biso  1.000000 O
   O177       1.0     0.954848      0.885707      0.555469     Biso  1.000000 O
   O178       1.0     0.952734      0.344173      0.402112     Biso  1.000000 O
   O179       1.0     0.957994      0.070128      0.278670     Biso  1.000000 O
   O180       1.0     0.967705      0.467160      0.340495     Biso  1.000000 O
   O181       1.0     0.964824      0.136341      0.606666     Biso  1.000000 O
   O182       1.0     0.960070      0.389013      0.589591     Biso  1.000000 O
   O183       1.0     0.972972      0.767568      0.632147     Biso  1.000000 O
   O184       1.0     0.028046      0.049096      0.719719     Biso  1.000000 O
   O185       1.0     0.030151      0.656180      0.697787     Biso  1.000000 O
   O186       1.0     0.044085      0.969446      0.282686     Biso  1.000000 O
   O187       1.0     0.129423      0.028599      0.402609     Biso  1.000000 O
   O188       1.0     0.032780      0.872583      0.715032     Biso  1.000000 O
   O189       1.0     0.035412      0.466316      0.700627     Biso  1.000000 O
   O190       1.0     0.215169      0.005556      0.910167     Biso  1.000000 O
   O191       1.0     0.750079      0.017217      0.590081     Biso  1.000000 O
   O192       1.0     0.618218      0.013487      0.063375     Biso  1.000000 O
   O193       1.0     0.597644      0.248585      0.421579     Biso  1.000000 O
   O194       1.0     0.597735      0.301786      0.648116     Biso  1.000000 O
   O195       1.0     0.609045      0.160240      0.540576     Biso  1.000000 O
   O196       1.0     0.568827      0.066232      0.405128     Biso  1.000000 O
   Si1        1.0     0.105867      0.042344      0.690714     Biso  1.000000 Si
   Si2        1.0     0.105871      0.644065      0.662522     Biso  1.000000 Si
   Si3        1.0     0.115533      0.962348      0.336176     Biso  1.000000 Si
   Si4        1.0     0.110525      0.884515      0.690393     Biso  1.000000 Si
   Si5        1.0     0.117574      0.349082      0.302523     Biso  1.000000 Si
   Si6        1.0     0.114358      0.193618      0.328823     Biso  1.000000 Si
   Si7        1.0     0.111137      0.485042      0.673163     Biso  1.000000 Si
   Si8        1.0     0.106172      0.578225      0.322275     Biso  1.000000 Si
   Si9        1.0     0.158101      0.846331      0.475111     Biso  1.000000 Si
   Si10       1.0     0.155286      0.085455      0.479303     Biso  1.000000 Si
   Si11       1.0     0.157094      0.462695      0.456724     Biso  1.000000 Si
   Si12       1.0     0.158258      0.692213      0.453704     Biso  1.000000 Si
   Si13       1.0     0.258608      0.948255      0.965912     Biso  1.000000 Si
   Si14       1.0     0.269895      0.343999      0.941063     Biso  1.000000 Si
   Si15       1.0     0.271942      0.188832      0.970466     Biso  1.000000 Si
   Si16       1.0     0.254189      0.575331      0.955502     Biso  1.000000 Si
   Si17       1.0     0.231030      0.839957      0.808724     Biso  1.000000 Si
   Si18       1.0     0.223857      0.141960      0.177541     Biso  1.000000 Si
   Si19       1.0     0.229734      0.384390      0.150529     Biso  1.000000 Si
   Si20       1.0     0.232519      0.455468      0.799967     Biso  1.000000 Si
   Si21       1.0     0.219542      0.542887      0.171997     Biso  1.000000 Si
   Si22       1.0     0.221225      0.068339      0.833432     Biso  1.000000 Si
   Si23       1.0     0.228931      0.986455      0.181932     Biso  1.000000 Si
   Si24       1.0     0.227123      0.683255      0.793538     Biso  1.000000 Si
   Si25       1.0     0.414237      0.954445      0.973837     Biso  1.000000 Si
   Si26       1.0     0.408991      0.571456      0.957183     Biso  1.000000 Si
   Si27       1.0     0.427231      0.194976      0.987088     Biso  1.000000 Si
   Si28       1.0     0.457032      0.840525      0.829800     Biso  1.000000 Si
   Si29       1.0     0.423945      0.348546      0.963084     Biso  1.000000 Si
   Si30       1.0     0.467441      0.384507      0.186289     Biso  1.000000 Si
   Si31       1.0     0.471908      0.151793      0.199475     Biso  1.000000 Si
   Si32       1.0     0.463290      0.540620      0.171417     Biso  1.000000 Si
   Si33       1.0     0.465460      0.076989      0.847522     Biso  1.000000 Si
   Si34       1.0     0.465750      0.993321      0.186062     Biso  1.000000 Si
   Si35       1.0     0.461571      0.685706      0.824807     Biso  1.000000 Si
   Si36       1.0     0.453218      0.457879      0.808317     Biso  1.000000 Si
   Si37       1.0     0.353080      0.641683      0.666153     Biso  1.000000 Si
   Si38       1.0     0.349946      0.887868      0.677345     Biso  1.000000 Si
   Si39       1.0     0.340612      0.336815      0.290132     Biso  1.000000 Si
   Si40       1.0     0.350957      0.483445      0.652327     Biso  1.000000 Si
   Si41       1.0     0.350397      0.967979      0.329507     Biso  1.000000 Si
   Si42       1.0     0.343973      0.584230      0.298523     Biso  1.000000 Si
   Si43       1.0     0.349635      0.045332      0.700851     Biso  1.000000 Si
   Si44       1.0     0.341962      0.183035      0.321035     Biso  1.000000 Si
   Si45       1.0     0.313078      0.081567      0.485428     Biso  1.000000 Si
   Si46       1.0     0.312206      0.460066      0.433144     Biso  1.000000 Si
   Si47       1.0     0.312011      0.692996      0.457503     Biso  1.000000 Si
   Si48       1.0     0.311576      0.849848      0.460217     Biso  1.000000 Si
   Si49       1.0     0.814270      0.841238      0.015798     Biso  1.000000 Si
   Si50       1.0     0.816353      0.685843      0.034081     Biso  1.000000 Si
   Si51       1.0     0.815504      0.079717      0.046832     Biso  1.000000 Si
   Si52       1.0     0.807750      0.461742      0.015850     Biso  1.000000 Si
   Si53       1.0     0.854162      0.950605      0.167824     Biso  1.000000 Si
   Si54       1.0     0.847780      0.357789      0.171883     Biso  1.000000 Si
   Si55       1.0     0.845861      0.202662      0.187095     Biso  1.000000 Si
   Si56       1.0     0.848758      0.890621      0.805504     Biso  1.000000 Si
   Si57       1.0     0.849844      0.045080      0.829228     Biso  1.000000 Si
   Si58       1.0     0.854347      0.652851      0.820708     Biso  1.000000 Si
   Si59       1.0     0.838537      0.575108      0.178114     Biso  1.000000 Si
   Si60       1.0     0.847780      0.495066      0.798010     Biso  1.000000 Si
   Si61       1.0     0.956574      0.069764      0.674215     Biso  1.000000 Si
   Si62       1.0     0.960495      0.691243      0.667961     Biso  1.000000 Si
   Si63       1.0     0.966119      0.845857      0.659954     Biso  1.000000 Si
   Si64       1.0     0.958063      0.545839      0.315207     Biso  1.000000 Si
   Si65       1.0     0.962385      0.458081      0.651887     Biso  1.000000 Si
   Si66       1.0     0.968467      0.991738      0.304534     Biso  1.000000 Si
   Si67       1.0     0.970588      0.389354      0.306331     Biso  1.000000 Si
   Si68       1.0     0.963229      0.148423      0.308474     Biso  1.000000 Si
   Si69       1.0     0.926436      0.334490      0.515791     Biso  1.000000 Si
   Si70       1.0     0.917251      0.953728      0.521884     Biso  1.000000 Si
   Si71       1.0     0.925816      0.186516      0.532479     Biso  1.000000 Si
   Si72       1.0     0.907246      0.579637      0.527179     Biso  1.000000 Si
   Si73       1.0     0.718688      0.457278      0.673225     Biso  1.000000 Si
   Si74       1.0     0.723170      0.854629      0.679626     Biso  1.000000 Si
   Si75       1.0     0.731086      0.064645      0.683082     Biso  1.000000 Si
   Si76       1.0     0.735116      0.986152      0.296404     Biso  1.000000 Si
   Si77       1.0     0.730898      0.700093      0.701983     Biso  1.000000 Si
   Si78       1.0     0.723937      0.551882      0.334776     Biso  1.000000 Si
   Si79       1.0     0.751901      0.582455      0.547697     Biso  1.000000 Si
   Si80       1.0     0.760670      0.952205      0.519293     Biso  1.000000 Si
   Si81       1.0     0.768780      0.180414      0.550792     Biso  1.000000 Si
   Si82       1.0     0.743557      0.138780      0.328819     Biso  1.000000 Si
   Si83       1.0     0.728998      0.398373      0.320165     Biso  1.000000 Si
   Si84       1.0     0.659178      0.078841      0.023720     Biso  1.000000 Si
   Si85       1.0     0.660668      0.840278      0.027331     Biso  1.000000 Si
   Si86       1.0     0.652250      0.452044      0.019027     Biso  1.000000 Si
   Si87       1.0     0.662649      0.684445      0.032968     Biso  1.000000 Si
   Si88       1.0     0.617713      0.351488      0.177639     Biso  1.000000 Si
   Si89       1.0     0.615603      0.570404      0.173530     Biso  1.000000 Si
   Si90       1.0     0.609352      0.647888      0.817665     Biso  1.000000 Si
   Si91       1.0     0.610204      0.044799      0.813608     Biso  1.000000 Si
   Si92       1.0     0.612847      0.960365      0.154163     Biso  1.000000 Si
   Si93       1.0     0.603428      0.886565      0.820021     Biso  1.000000 Si
   Si94       1.0     0.602264      0.491512      0.807220     Biso  1.000000 Si
   Al1        1.0     0.763122      0.337857      0.524374     Biso  1.000000 Al
   Al2        1.0     0.622735      0.189784      0.188827     Biso  1.000000 Al
   H1         1.0     0.619251      0.276504      0.371426     Biso  1.000000 H
   H2         1.0     0.626751      0.338901      0.666560     Biso  1.000000 H
   H3         1.0     0.609551      0.124196      0.589481     Biso  1.000000 H
   H4         1.0     0.573600      0.041023      0.343433     Biso  1.000000 H
   H5         1.0     0.459451      0.147556      0.491089     Biso  1.000000 H
   H6         1.0     0.476207      0.115337      0.476476     Biso  1.000000 H
   Ga1        1.0     0.591338      0.152613      0.394254     Biso  1.000000 Ga
   Ga2        1.0     0.632587      0.250153      0.555472     Biso  1.000000 Ga
