# Supplementary material for: High Stability of Methanol to Aromatic Conversion over Bimetallic Ca,Ga-Modified ZSM-5
Source: ACS Catal. 2022 Feb 23;12(5):3189–200. doi: 10.1021/acscatal.1c05481 (PMC8902757; doi:10.1021/acscatal.1c05481)
Supplement: Supplementary file 1 — cs1c05481_si_001.zip [file cs1c05481_si_001.zip › SI_structures/NEB/Ga2W/3Step/IS.cif]

#======================================================================

# CRYSTAL DATA

#----------------------------------------------------------------------

data_VESTA_phase_1


_chemical_name_common                  'O    Si   Al   H    Ga                '
_cell_length_a                         20.24050
_cell_length_b                         20.01540
_cell_length_c                         13.43920
_cell_angle_alpha                      90
_cell_angle_beta                       90
_cell_angle_gamma                      90
_space_group_name_H-M_alt              'P 1'
_space_group_IT_number                 1

loop_
_space_group_symop_operation_xyz
   'x, y, z'

loop_
   _atom_site_label
   _atom_site_occupancy
   _atom_site_fract_x
   _atom_site_fract_y
   _atom_site_fract_z
   _atom_site_adp_type
   _atom_site_B_iso_or_equiv
   _atom_site_type_symbol
   O1         1.0     0.028941      0.579881      0.290078     Biso  1.000000 O
   O2         1.0     0.034847      0.175909      0.298371     Biso  1.000000 O
   O3         1.0     0.045101      0.372641      0.264845     Biso  1.000000 O
   O4         1.0     0.129685      0.651729      0.358144     Biso  1.000000 O
   O5         1.0     0.114289      0.895893      0.405809     Biso  1.000000 O
   O6         1.0     0.116640      0.078920      0.583156     Biso  1.000000 O
   O7         1.0     0.117691      0.273224      0.343453     Biso  1.000000 O
   O8         1.0     0.115255      0.675792      0.551789     Biso  1.000000 O
   O9         1.0     0.115170      0.525468      0.414186     Biso  1.000000 O
   O10        1.0     0.129893      0.845154      0.586651     Biso  1.000000 O
   O11        1.0     0.126926      0.963037      0.677123     Biso  1.000000 O
   O12        1.0     0.122451      0.565612      0.659414     Biso  1.000000 O
   O13        1.0     0.153533      0.771256      0.427784     Biso  1.000000 O
   O14        1.0     0.133767      0.448669      0.570790     Biso  1.000000 O
   O15        1.0     0.134630      0.157172      0.427908     Biso  1.000000 O
   O16        1.0     0.154935      0.681549      0.741170     Biso  1.000000 O
   O17        1.0     0.143240      0.395422      0.393015     Biso  1.000000 O
   O18        1.0     0.153900      0.852740      0.780174     Biso  1.000000 O
   O19        1.0     0.149797      0.076246      0.775527     Biso  1.000000 O
   O20        1.0     0.156240      0.460194      0.765220     Biso  1.000000 O
   O21        1.0     0.156347      0.170453      0.232549     Biso  1.000000 O
   O22        1.0     0.166145      0.354639      0.206643     Biso  1.000000 O
   O23        1.0     0.170591      0.952946      0.248972     Biso  1.000000 O
   O24        1.0     0.149286      0.554593      0.226587     Biso  1.000000 O
   O25        1.0     0.235517      0.942155      0.080623     Biso  1.000000 O
   O26        1.0     0.212972      0.569328      0.058657     Biso  1.000000 O
   O27        1.0     0.226579      0.640161      0.896339     Biso  1.000000 O
   O28        1.0     0.210375      0.063042      0.151869     Biso  1.000000 O
   O29        1.0     0.235392      0.671363      0.473790     Biso  1.000000 O
   O30        1.0     0.234790      0.871655      0.474715     Biso  1.000000 O
   O31        1.0     0.233033      0.183796      0.076541     Biso  1.000000 O
   O32        1.0     0.238220      0.463942      0.174003     Biso  1.000000 O
   O33        1.0     0.245781      0.760206      0.819792     Biso  1.000000 O
   O34        1.0     0.222516      0.370421      0.032554     Biso  1.000000 O
   O35        1.0     0.232843      0.079660      0.495523     Biso  1.000000 O
   O36        1.0     0.235510      0.137320      0.891805     Biso  1.000000 O
   O37        1.0     0.245750      0.379944      0.838421     Biso  1.000000 O
   O38        1.0     0.235138      0.479851      0.450234     Biso  1.000000 O
   O39        1.0     0.247712      0.875509      0.913906     Biso  1.000000 O
   O40        1.0     0.246011      0.507886      0.890290     Biso  1.000000 O
   O41        1.0     0.261884      0.264276      0.926464     Biso  1.000000 O
   O42        1.0     0.280046      0.472646      0.705814     Biso  1.000000 O
   O43        1.0     0.281265      0.650770      0.718617     Biso  1.000000 O
   O44        1.0     0.276399      0.871267      0.719963     Biso  1.000000 O
   O45        1.0     0.285836      0.147607      0.249806     Biso  1.000000 O
   O46        1.0     0.277483      0.052835      0.753241     Biso  1.000000 O
   O47        1.0     0.296962      0.347363      0.189660     Biso  1.000000 O
   O48        1.0     0.297736      0.985328      0.241243     Biso  1.000000 O
   O49        1.0     0.277799      0.583596      0.230483     Biso  1.000000 O
   O50        1.0     0.317533      0.771725      0.429672     Biso  1.000000 O
   O51        1.0     0.335601      0.150865      0.431669     Biso  1.000000 O
   O52        1.0     0.318651      0.388495      0.375956     Biso  1.000000 O
   O53        1.0     0.338038      0.017395      0.424307     Biso  1.000000 O
   O54        1.0     0.335326      0.970549      0.956218     Biso  1.000000 O
   O55        1.0     0.327915      0.261683      0.331644     Biso  1.000000 O
   O56        1.0     0.332162      0.584429      0.984166     Biso  1.000000 O
   O57        1.0     0.353210      0.679467      0.559000     Biso  1.000000 O
   O58        1.0     0.342896      0.891901      0.366613     Biso  1.000000 O
   O59        1.0     0.344352      0.651158      0.365904     Biso  1.000000 O
   O60        1.0     0.352741      0.866032      0.560184     Biso  1.000000 O
   O61        1.0     0.366588      0.966305      0.688542     Biso  1.000000 O
   O62        1.0     0.347668      0.170544      0.982145     Biso  1.000000 O
   O63        1.0     0.347333      0.517841      0.368684     Biso  1.000000 O
   O64        1.0     0.344539      0.366579      0.964719     Biso  1.000000 O
   O65        1.0     0.368034      0.563113      0.649312     Biso  1.000000 O
   O66        1.0     0.347237      0.081528      0.593986     Biso  1.000000 O
   O67        1.0     0.348533      0.453463      0.540188     Biso  1.000000 O
   O68        1.0     0.409551      0.675979      0.734407     Biso  1.000000 O
   O69        1.0     0.405163      0.845666      0.737086     Biso  1.000000 O
   O70        1.0     0.409497      0.443245      0.709722     Biso  1.000000 O
   O71        1.0     0.406423      0.080831      0.766587     Biso  1.000000 O
   O72        1.0     0.413796      0.166112      0.277268     Biso  1.000000 O
   O73        1.0     0.431448      0.881730      0.926046     Biso  1.000000 O
   O74        1.0     0.418314      0.342998      0.259743     Biso  1.000000 O
   O75        1.0     0.423876      0.980873      0.286977     Biso  1.000000 O
   O76        1.0     0.410041      0.585500      0.229684     Biso  1.000000 O
   O77        1.0     0.414567      0.517863      0.868046     Biso  1.000000 O
   O78        1.0     0.432028      0.269899      0.935019     Biso  1.000000 O
   O79        1.0     0.441010      0.643115      0.921902     Biso  1.000000 O
   O80        1.0     0.429303      0.953626      0.091584     Biso  1.000000 O
   O81        1.0     0.456889      0.011732      0.919419     Biso  1.000000 O
   O82        1.0     0.450179      0.544941      0.051725     Biso  1.000000 O
   O83        1.0     0.455928      0.462445      0.204612     Biso  1.000000 O
   O84        1.0     0.465482      0.073274      0.158907     Biso  1.000000 O
   O85        1.0     0.453065      0.196799      0.093907     Biso  1.000000 O
   O86        1.0     0.467356      0.144161      0.913415     Biso  1.000000 O
   O87        1.0     0.453978      0.365604      0.069434     Biso  1.000000 O
   O88        1.0     0.465118      0.763469      0.859089     Biso  1.000000 O
   O89        1.0     0.459735      0.392182      0.876618     Biso  1.000000 O
   O90        1.0     0.527698      0.871878      0.790664     Biso  1.000000 O
   O91        1.0     0.526196      0.483971      0.774085     Biso  1.000000 O
   O92        1.0     0.533924      0.661932      0.784626     Biso  1.000000 O
   O93        1.0     0.537378      0.965221      0.202910     Biso  1.000000 O
   O94        1.0     0.536206      0.069488      0.789808     Biso  1.000000 O
   O95        1.0     0.537104      0.566518      0.195376     Biso  1.000000 O
   O96        1.0     0.540780      0.171004      0.235735     Biso  1.000000 O
   O97        1.0     0.542012      0.360950      0.212687     Biso  1.000000 O
   O98        1.0     0.621244      0.847562      0.923274     Biso  1.000000 O
   O99        1.0     0.613435      0.966712      0.842233     Biso  1.000000 O
   O100       1.0     0.633131      0.642114      0.125550     Biso  1.000000 O
   O101       1.0     0.638044      0.272206      0.183170     Biso  1.000000 O
   O102       1.0     0.608916      0.463085      0.920557     Biso  1.000000 O
   O103       1.0     0.626608      0.568604      0.803309     Biso  1.000000 O
   O104       1.0     0.619627      0.668672      0.933352     Biso  1.000000 O
   O105       1.0     0.630004      0.379895      0.066279     Biso  1.000000 O
   O106       1.0     0.640652      0.087826      0.910037     Biso  1.000000 O
   O107       1.0     0.624843      0.884746      0.115450     Biso  1.000000 O
   O108       1.0     0.645467      0.142297      0.092735     Biso  1.000000 O
   O109       1.0     0.650921      0.864030      0.730552     Biso  1.000000 O
   O110       1.0     0.655910      0.762764      0.063085     Biso  1.000000 O
   O111       1.0     0.638835      0.511466      0.097238     Biso  1.000000 O
   O112       1.0     0.649217      0.447588      0.732752     Biso  1.000000 O
   O113       1.0     0.656798      0.691295      0.745531     Biso  1.000000 O
   O114       1.0     0.654144      0.059773      0.715439     Biso  1.000000 O
   O115       1.0     0.658571      0.978326      0.250665     Biso  1.000000 O
   O116       1.0     0.653647      0.562059      0.278828     Biso  1.000000 O
   O117       1.0     0.656495      0.159142      0.313815     Biso  1.000000 O
   O118       1.0     0.662706      0.394074      0.254268     Biso  1.000000 O
   O119       1.0     0.734692      0.473603      0.365816     Biso  1.000000 O
   O120       1.0     0.725758      0.965148      0.413717     Biso  1.000000 O
   O121       1.0     0.722931      0.595611      0.436473     Biso  1.000000 O
   O122       1.0     0.724504      0.888582      0.570781     Biso  1.000000 O
   O123       1.0     0.710716      0.524211      0.601738     Biso  1.000000 O
   O124       1.0     0.731973      0.391162      0.611266     Biso  1.000000 O
   O125       1.0     0.751526      0.143749      0.451489     Biso  1.000000 O
   O126       1.0     0.743844      0.142247      0.650349     Biso  1.000000 O
   O127       1.0     0.739323      0.665364      0.012757     Biso  1.000000 O
   O128       1.0     0.741294      0.777006      0.667626     Biso  1.000000 O
   O129       1.0     0.735959      0.864376      0.015179     Biso  1.000000 O
   O130       1.0     0.730716      0.450036      0.989776     Biso  1.000000 O
   O131       1.0     0.739025      0.058027      0.035226     Biso  1.000000 O
   O132       1.0     0.744141      0.653428      0.606541     Biso  1.000000 O
   O133       1.0     0.751759      0.066634      0.292297     Biso  1.000000 O
   O134       1.0     0.734781      0.255568      0.558354     Biso  1.000000 O
   O135       1.0     0.727072      0.344492      0.408832     Biso  1.000000 O
   O136       1.0     0.778198      0.893055      0.750077     Biso  1.000000 O
   O137       1.0     0.783119      0.683710      0.790496     Biso  1.000000 O
   O138       1.0     0.777159      0.473495      0.752930     Biso  1.000000 O
   O139       1.0     0.786545      0.944432      0.238726     Biso  1.000000 O
   O140       1.0     0.777478      0.049787      0.781321     Biso  1.000000 O
   O141       1.0     0.784505      0.576320      0.266446     Biso  1.000000 O
   O142       1.0     0.781348      0.193595      0.273557     Biso  1.000000 O
   O143       1.0     0.794150      0.387197      0.249703     Biso  1.000000 O
   O144       1.0     0.814389      0.524475      0.090678     Biso  1.000000 O
   O145       1.0     0.821234      0.765772      0.056219     Biso  1.000000 O
   O146       1.0     0.824042      0.153105      0.096207     Biso  1.000000 O
   O147       1.0     0.829618      0.561972      0.543040     Biso  1.000000 O
   O148       1.0     0.838697      0.940152      0.504340     Biso  1.000000 O
   O149       1.0     0.843881      0.650045      0.133510     Biso  1.000000 O
   O150       1.0     0.836280      0.278979      0.150633     Biso  1.000000 O
   O151       1.0     0.854041      0.891454      0.089770     Biso  1.000000 O
   O152       1.0     0.850105      0.187890      0.563894     Biso  1.000000 O
   O153       1.0     0.853125      0.024215      0.114909     Biso  1.000000 O
   O154       1.0     0.858963      0.575307      0.786694     Biso  1.000000 O
   O155       1.0     0.850697      0.338187      0.518907     Biso  1.000000 O
   O156       1.0     0.849882      0.475594      0.914679     Biso  1.000000 O
   O157       1.0     0.861307      0.662606      0.940637     Biso  1.000000 O
   O158       1.0     0.839964      0.394919      0.065312     Biso  1.000000 O
   O159       1.0     0.850452      0.080917      0.938160     Biso  1.000000 O
   O160       1.0     0.843702      0.844629      0.905506     Biso  1.000000 O
   O161       1.0     0.870079      0.966223      0.839126     Biso  1.000000 O
   O162       1.0     0.904403      0.858211      0.735077     Biso  1.000000 O
   O163       1.0     0.914004      0.692924      0.766585     Biso  1.000000 O
   O164       1.0     0.907477      0.456945      0.739368     Biso  1.000000 O
   O165       1.0     0.905927      0.084658      0.765282     Biso  1.000000 O
   O166       1.0     0.918692      0.946541      0.237433     Biso  1.000000 O
   O167       1.0     0.910584      0.553062      0.218187     Biso  1.000000 O
   O168       1.0     0.911687      0.188842      0.235460     Biso  1.000000 O
   O169       1.0     0.923761      0.011015      0.608126     Biso  1.000000 O
   O170       1.0     0.921229      0.371765      0.215294     Biso  1.000000 O
   O171       1.0     0.924513      0.651332      0.577478     Biso  1.000000 O
   O172       1.0     0.934417      0.157358      0.423244     Biso  1.000000 O
   O173       1.0     0.924214      0.583725      0.409172     Biso  1.000000 O
   O174       1.0     0.957538      0.261041      0.548860     Biso  1.000000 O
   O175       1.0     0.951587      0.980821      0.422068     Biso  1.000000 O
   O176       1.0     0.951196      0.520998      0.576940     Biso  1.000000 O
   O177       1.0     0.953631      0.886247      0.556702     Biso  1.000000 O
   O178       1.0     0.956243      0.343919      0.402292     Biso  1.000000 O
   O179       1.0     0.957636      0.070000      0.278888     Biso  1.000000 O
   O180       1.0     0.966797      0.466998      0.339520     Biso  1.000000 O
   O181       1.0     0.967553      0.137139      0.610352     Biso  1.000000 O
   O182       1.0     0.963041      0.389181      0.589978     Biso  1.000000 O
   O183       1.0     0.972546      0.767638      0.631775     Biso  1.000000 O
   O184       1.0     0.028161      0.046400      0.719192     Biso  1.000000 O
   O185       1.0     0.030226      0.656414      0.697331     Biso  1.000000 O
   O186       1.0     0.043346      0.969124      0.282257     Biso  1.000000 O
   O187       1.0     0.130277      0.027346      0.401520     Biso  1.000000 O
   O188       1.0     0.033141      0.872353      0.713998     Biso  1.000000 O
   O189       1.0     0.035509      0.468068      0.701981     Biso  1.000000 O
   O190       1.0     0.213940      0.005588      0.910435     Biso  1.000000 O
   O191       1.0     0.749156      0.017609      0.592033     Biso  1.000000 O
   O192       1.0     0.619278      0.012545      0.065817     Biso  1.000000 O
   O193       1.0     0.607668      0.263613      0.434496     Biso  1.000000 O
   O194       1.0     0.603855      0.295554      0.670915     Biso  1.000000 O
   O195       1.0     0.618510      0.162432      0.543232     Biso  1.000000 O
   O196       1.0     0.573425      0.056164      0.403030     Biso  1.000000 O
   Si1        1.0     0.105794      0.041131      0.688908     Biso  1.000000 Si
   Si2        1.0     0.106057      0.644565      0.662384     Biso  1.000000 Si
   Si3        1.0     0.115031      0.961518      0.335087     Biso  1.000000 Si
   Si4        1.0     0.110889      0.883776      0.689108     Biso  1.000000 Si
   Si5        1.0     0.117618      0.349218      0.302143     Biso  1.000000 Si
   Si6        1.0     0.110778      0.193811      0.325684     Biso  1.000000 Si
   Si7        1.0     0.111244      0.485820      0.673259     Biso  1.000000 Si
   Si8        1.0     0.106151      0.577854      0.322255     Biso  1.000000 Si
   Si9        1.0     0.158292      0.845967      0.473798     Biso  1.000000 Si
   Si10       1.0     0.153979      0.085692      0.477123     Biso  1.000000 Si
   Si11       1.0     0.156893      0.462220      0.457067     Biso  1.000000 Si
   Si12       1.0     0.158579      0.692089      0.453338     Biso  1.000000 Si
   Si13       1.0     0.257948      0.948305      0.965123     Biso  1.000000 Si
   Si14       1.0     0.268831      0.344534      0.941138     Biso  1.000000 Si
   Si15       1.0     0.269610      0.188929      0.969082     Biso  1.000000 Si
   Si16       1.0     0.254526      0.575319      0.955754     Biso  1.000000 Si
   Si17       1.0     0.230950      0.839456      0.808412     Biso  1.000000 Si
   Si18       1.0     0.221559      0.141691      0.178116     Biso  1.000000 Si
   Si19       1.0     0.230278      0.384711      0.150876     Biso  1.000000 Si
   Si20       1.0     0.232648      0.455816      0.799922     Biso  1.000000 Si
   Si21       1.0     0.219891      0.543033      0.172418     Biso  1.000000 Si
   Si22       1.0     0.219778      0.068359      0.833623     Biso  1.000000 Si
   Si23       1.0     0.228126      0.986256      0.181361     Biso  1.000000 Si
   Si24       1.0     0.227136      0.683069      0.793791     Biso  1.000000 Si
   Si25       1.0     0.413166      0.954165      0.973079     Biso  1.000000 Si
   Si26       1.0     0.409314      0.572464      0.956941     Biso  1.000000 Si
   Si27       1.0     0.424487      0.195439      0.980918     Biso  1.000000 Si
   Si28       1.0     0.457510      0.841156      0.828330     Biso  1.000000 Si
   Si29       1.0     0.422812      0.348624      0.961941     Biso  1.000000 Si
   Si30       1.0     0.467749      0.383195      0.185258     Biso  1.000000 Si
   Si31       1.0     0.468711      0.151916      0.192038     Biso  1.000000 Si
   Si32       1.0     0.463512      0.539816      0.170730     Biso  1.000000 Si
   Si33       1.0     0.465707      0.076483      0.847462     Biso  1.000000 Si
   Si34       1.0     0.463326      0.993887      0.183207     Biso  1.000000 Si
   Si35       1.0     0.461997      0.685909      0.824279     Biso  1.000000 Si
   Si36       1.0     0.453482      0.458808      0.808317     Biso  1.000000 Si
   Si37       1.0     0.353050      0.641876      0.665988     Biso  1.000000 Si
   Si38       1.0     0.349729      0.887417      0.676467     Biso  1.000000 Si
   Si39       1.0     0.340986      0.336473      0.289850     Biso  1.000000 Si
   Si40       1.0     0.351146      0.483601      0.652036     Biso  1.000000 Si
   Si41       1.0     0.349497      0.968768      0.329577     Biso  1.000000 Si
   Si42       1.0     0.344274      0.583860      0.298681     Biso  1.000000 Si
   Si43       1.0     0.349058      0.044991      0.701446     Biso  1.000000 Si
   Si44       1.0     0.340971      0.182407      0.320792     Biso  1.000000 Si
   Si45       1.0     0.312514      0.082427      0.485555     Biso  1.000000 Si
   Si46       1.0     0.312105      0.459484      0.433238     Biso  1.000000 Si
   Si47       1.0     0.312380      0.692987      0.457005     Biso  1.000000 Si
   Si48       1.0     0.311737      0.849838      0.458867     Biso  1.000000 Si
   Si49       1.0     0.813376      0.841598      0.017162     Biso  1.000000 Si
   Si50       1.0     0.816009      0.686246      0.034476     Biso  1.000000 Si
   Si51       1.0     0.815884      0.079667      0.046994     Biso  1.000000 Si
   Si52       1.0     0.808396      0.461359      0.015509     Biso  1.000000 Si
   Si53       1.0     0.852754      0.952038      0.169383     Biso  1.000000 Si
   Si54       1.0     0.847737      0.357941      0.171934     Biso  1.000000 Si
   Si55       1.0     0.838990      0.202778      0.188865     Biso  1.000000 Si
   Si56       1.0     0.849287      0.890761      0.806900     Biso  1.000000 Si
   Si57       1.0     0.850975      0.045083      0.830538     Biso  1.000000 Si
   Si58       1.0     0.854522      0.652826      0.821163     Biso  1.000000 Si
   Si59       1.0     0.838341      0.574813      0.177844     Biso  1.000000 Si
   Si60       1.0     0.848029      0.494997      0.797676     Biso  1.000000 Si
   Si61       1.0     0.957149      0.069692      0.675071     Biso  1.000000 Si
   Si62       1.0     0.960377      0.691277      0.667882     Biso  1.000000 Si
   Si63       1.0     0.965900      0.845816      0.660371     Biso  1.000000 Si
   Si64       1.0     0.957848      0.545828      0.314846     Biso  1.000000 Si
   Si65       1.0     0.963021      0.458399      0.651998     Biso  1.000000 Si
   Si66       1.0     0.967848      0.991664      0.305153     Biso  1.000000 Si
   Si67       1.0     0.971311      0.389220      0.305572     Biso  1.000000 Si
   Si68       1.0     0.960246      0.148290      0.309868     Biso  1.000000 Si
   Si69       1.0     0.929510      0.334782      0.515805     Biso  1.000000 Si
   Si70       1.0     0.916769      0.954482      0.522407     Biso  1.000000 Si
   Si71       1.0     0.928245      0.186582      0.535412     Biso  1.000000 Si
   Si72       1.0     0.907166      0.579581      0.527023     Biso  1.000000 Si
   Si73       1.0     0.718979      0.458231      0.672370     Biso  1.000000 Si
   Si74       1.0     0.723532      0.855022      0.681143     Biso  1.000000 Si
   Si75       1.0     0.732110      0.065649      0.685347     Biso  1.000000 Si
   Si76       1.0     0.731967      0.987771      0.298561     Biso  1.000000 Si
   Si77       1.0     0.731033      0.700169      0.702170     Biso  1.000000 Si
   Si78       1.0     0.723618      0.551353      0.335223     Biso  1.000000 Si
   Si79       1.0     0.751957      0.583336      0.547610     Biso  1.000000 Si
   Si80       1.0     0.760315      0.952952      0.521060     Biso  1.000000 Si
   Si81       1.0     0.771546      0.181706      0.554060     Biso  1.000000 Si
   Si82       1.0     0.735494      0.141226      0.333779     Biso  1.000000 Si
   Si83       1.0     0.729613      0.398241      0.320037     Biso  1.000000 Si
   Si84       1.0     0.660971      0.077804      0.027060     Biso  1.000000 Si
   Si85       1.0     0.659642      0.840057      0.028749     Biso  1.000000 Si
   Si86       1.0     0.652907      0.451044      0.019527     Biso  1.000000 Si
   Si87       1.0     0.662197      0.684364      0.032981     Biso  1.000000 Si
   Si88       1.0     0.618366      0.349469      0.178013     Biso  1.000000 Si
   Si89       1.0     0.615726      0.569683      0.173385     Biso  1.000000 Si
   Si90       1.0     0.609554      0.647259      0.817711     Biso  1.000000 Si
   Si91       1.0     0.611096      0.045736      0.816635     Biso  1.000000 Si
   Si92       1.0     0.611109      0.959708      0.155909     Biso  1.000000 Si
   Si93       1.0     0.603676      0.887564      0.821597     Biso  1.000000 Si
   Si94       1.0     0.602988      0.490862      0.807787     Biso  1.000000 Si
   Al1        1.0     0.766375      0.338770      0.524196     Biso  1.000000 Al
   Al2        1.0     0.621113      0.188668      0.193485     Biso  1.000000 Al
   H1         1.0     0.640263      0.287593      0.393697     Biso  1.000000 H
   H2         1.0     0.625952      0.338119      0.684048     Biso  1.000000 H
   H3         1.0     0.610365      0.128847      0.594378     Biso  1.000000 H
   H4         1.0     0.591539      0.027856      0.349850     Biso  1.000000 H
   H5         1.0     0.502696      0.168705      0.429295     Biso  1.000000 H
   H6         1.0     0.527522      0.042453      0.411748     Biso  1.000000 H
   Ga1        1.0     0.577362      0.168454      0.407144     Biso  1.000000 Ga
   Ga2        1.0     0.637531      0.253429      0.567096     Biso  1.000000 Ga
