# Supplementary material for: High Stability of Methanol to Aromatic Conversion over Bimetallic Ca,Ga-Modified ZSM-5
Source: ACS Catal. 2022 Feb 23;12(5):3189–200. doi: 10.1021/acscatal.1c05481 (PMC8902757; doi:10.1021/acscatal.1c05481)
Supplement: Supplementary file 1 — cs1c05481_si_001.zip [file cs1c05481_si_001.zip › SI_structures/NEB/Ga2W/3Step/TS.cif]

#======================================================================

# CRYSTAL DATA

#----------------------------------------------------------------------

data_VESTA_phase_1


_chemical_name_common                  'O    Si   Al   H    Ga                '
_cell_length_a                         20.24050
_cell_length_b                         20.01540
_cell_length_c                         13.43920
_cell_angle_alpha                      90
_cell_angle_beta                       90
_cell_angle_gamma                      90
_space_group_name_H-M_alt              'P 1'
_space_group_IT_number                 1

loop_
_space_group_symop_operation_xyz
   'x, y, z'

loop_
   _atom_site_label
   _atom_site_occupancy
   _atom_site_fract_x
   _atom_site_fract_y
   _atom_site_fract_z
   _atom_site_adp_type
   _atom_site_B_iso_or_equiv
   _atom_site_type_symbol
   O1         1.0     0.028817      0.580145      0.290248     Biso  1.000000 O
   O2         1.0     0.036691      0.174215      0.301333     Biso  1.000000 O
   O3         1.0     0.044622      0.372093      0.265910     Biso  1.000000 O
   O4         1.0     0.129791      0.651966      0.358006     Biso  1.000000 O
   O5         1.0     0.114547      0.896244      0.406051     Biso  1.000000 O
   O6         1.0     0.117262      0.079368      0.584241     Biso  1.000000 O
   O7         1.0     0.118024      0.273346      0.344184     Biso  1.000000 O
   O8         1.0     0.114898      0.675241      0.551669     Biso  1.000000 O
   O9         1.0     0.114960      0.525714      0.414423     Biso  1.000000 O
   O10        1.0     0.129470      0.845925      0.587211     Biso  1.000000 O
   O11        1.0     0.126667      0.963720      0.678873     Biso  1.000000 O
   O12        1.0     0.122294      0.565344      0.660187     Biso  1.000000 O
   O13        1.0     0.153220      0.771443      0.428765     Biso  1.000000 O
   O14        1.0     0.134093      0.448663      0.570668     Biso  1.000000 O
   O15        1.0     0.136876      0.157755      0.429651     Biso  1.000000 O
   O16        1.0     0.154987      0.681570      0.740905     Biso  1.000000 O
   O17        1.0     0.143451      0.395792      0.392558     Biso  1.000000 O
   O18        1.0     0.154020      0.853037      0.780608     Biso  1.000000 O
   O19        1.0     0.150517      0.077164      0.776843     Biso  1.000000 O
   O20        1.0     0.156194      0.459521      0.765217     Biso  1.000000 O
   O21        1.0     0.157827      0.170775      0.234064     Biso  1.000000 O
   O22        1.0     0.165530      0.354637      0.206181     Biso  1.000000 O
   O23        1.0     0.170840      0.953441      0.249466     Biso  1.000000 O
   O24        1.0     0.149073      0.554458      0.226794     Biso  1.000000 O
   O25        1.0     0.235408      0.942281      0.080781     Biso  1.000000 O
   O26        1.0     0.212629      0.569433      0.058686     Biso  1.000000 O
   O27        1.0     0.226504      0.640192      0.896283     Biso  1.000000 O
   O28        1.0     0.210945      0.063275      0.152055     Biso  1.000000 O
   O29        1.0     0.235147      0.671416      0.474487     Biso  1.000000 O
   O30        1.0     0.234680      0.871663      0.476050     Biso  1.000000 O
   O31        1.0     0.232655      0.184026      0.076371     Biso  1.000000 O
   O32        1.0     0.237761      0.463759      0.173320     Biso  1.000000 O
   O33        1.0     0.245747      0.760339      0.819654     Biso  1.000000 O
   O34        1.0     0.223005      0.369518      0.032517     Biso  1.000000 O
   O35        1.0     0.233567      0.078593      0.497092     Biso  1.000000 O
   O36        1.0     0.239586      0.136644      0.892516     Biso  1.000000 O
   O37        1.0     0.246218      0.379704      0.838806     Biso  1.000000 O
   O38        1.0     0.235103      0.480394      0.449907     Biso  1.000000 O
   O39        1.0     0.248145      0.875546      0.914215     Biso  1.000000 O
   O40        1.0     0.245540      0.507757      0.890479     Biso  1.000000 O
   O41        1.0     0.263998      0.263718      0.926273     Biso  1.000000 O
   O42        1.0     0.279953      0.472632      0.706155     Biso  1.000000 O
   O43        1.0     0.281261      0.650738      0.718715     Biso  1.000000 O
   O44        1.0     0.276482      0.871708      0.720277     Biso  1.000000 O
   O45        1.0     0.287566      0.147950      0.248148     Biso  1.000000 O
   O46        1.0     0.277520      0.052511      0.751791     Biso  1.000000 O
   O47        1.0     0.296549      0.347263      0.190303     Biso  1.000000 O
   O48        1.0     0.297988      0.985280      0.241313     Biso  1.000000 O
   O49        1.0     0.277606      0.583219      0.230439     Biso  1.000000 O
   O50        1.0     0.317290      0.771769      0.430815     Biso  1.000000 O
   O51        1.0     0.335083      0.150894      0.431657     Biso  1.000000 O
   O52        1.0     0.318630      0.388977      0.376171     Biso  1.000000 O
   O53        1.0     0.338495      0.017458      0.423736     Biso  1.000000 O
   O54        1.0     0.335894      0.970516      0.957631     Biso  1.000000 O
   O55        1.0     0.327640      0.262115      0.332717     Biso  1.000000 O
   O56        1.0     0.331868      0.584130      0.984221     Biso  1.000000 O
   O57        1.0     0.353277      0.678981      0.558998     Biso  1.000000 O
   O58        1.0     0.342187      0.891635      0.367000     Biso  1.000000 O
   O59        1.0     0.343699      0.651493      0.365739     Biso  1.000000 O
   O60        1.0     0.352852      0.866304      0.560852     Biso  1.000000 O
   O61        1.0     0.367383      0.966414      0.689633     Biso  1.000000 O
   O62        1.0     0.349720      0.171775      0.990519     Biso  1.000000 O
   O63        1.0     0.347517      0.518216      0.368936     Biso  1.000000 O
   O64        1.0     0.345336      0.366281      0.964744     Biso  1.000000 O
   O65        1.0     0.368253      0.562993      0.650149     Biso  1.000000 O
   O66        1.0     0.348349      0.081478      0.593758     Biso  1.000000 O
   O67        1.0     0.348348      0.453759      0.540437     Biso  1.000000 O
   O68        1.0     0.409484      0.676073      0.734608     Biso  1.000000 O
   O69        1.0     0.404913      0.845483      0.738242     Biso  1.000000 O
   O70        1.0     0.409278      0.442821      0.709925     Biso  1.000000 O
   O71        1.0     0.406041      0.081797      0.767476     Biso  1.000000 O
   O72        1.0     0.414852      0.168324      0.279157     Biso  1.000000 O
   O73        1.0     0.431901      0.881728      0.927105     Biso  1.000000 O
   O74        1.0     0.418033      0.343150      0.259689     Biso  1.000000 O
   O75        1.0     0.423871      0.979034      0.286525     Biso  1.000000 O
   O76        1.0     0.409800      0.586162      0.229821     Biso  1.000000 O
   O77        1.0     0.414135      0.516718      0.869024     Biso  1.000000 O
   O78        1.0     0.434028      0.269647      0.939130     Biso  1.000000 O
   O79        1.0     0.440937      0.642223      0.921709     Biso  1.000000 O
   O80        1.0     0.431323      0.955243      0.091479     Biso  1.000000 O
   O81        1.0     0.457201      0.011570      0.918341     Biso  1.000000 O
   O82        1.0     0.449757      0.544559      0.052315     Biso  1.000000 O
   O83        1.0     0.455895      0.463138      0.206529     Biso  1.000000 O
   O84        1.0     0.468289      0.073555      0.164812     Biso  1.000000 O
   O85        1.0     0.459370      0.196031      0.096904     Biso  1.000000 O
   O86        1.0     0.467597      0.143747      0.915298     Biso  1.000000 O
   O87        1.0     0.454376      0.367363      0.069917     Biso  1.000000 O
   O88        1.0     0.464372      0.763097      0.860627     Biso  1.000000 O
   O89        1.0     0.460264      0.391376      0.876153     Biso  1.000000 O
   O90        1.0     0.527647      0.870715      0.790940     Biso  1.000000 O
   O91        1.0     0.525812      0.484111      0.773980     Biso  1.000000 O
   O92        1.0     0.533813      0.662378      0.784893     Biso  1.000000 O
   O93        1.0     0.539017      0.965086      0.205181     Biso  1.000000 O
   O94        1.0     0.536062      0.070094      0.789404     Biso  1.000000 O
   O95        1.0     0.536910      0.567204      0.195481     Biso  1.000000 O
   O96        1.0     0.543142      0.170660      0.246906     Biso  1.000000 O
   O97        1.0     0.541760      0.361468      0.213581     Biso  1.000000 O
   O98        1.0     0.622491      0.846818      0.921626     Biso  1.000000 O
   O99        1.0     0.612545      0.966275      0.841523     Biso  1.000000 O
   O100       1.0     0.633402      0.642259      0.125940     Biso  1.000000 O
   O101       1.0     0.636955      0.272804      0.184169     Biso  1.000000 O
   O102       1.0     0.608473      0.463373      0.920459     Biso  1.000000 O
   O103       1.0     0.626230      0.568787      0.803003     Biso  1.000000 O
   O104       1.0     0.619516      0.668314      0.933784     Biso  1.000000 O
   O105       1.0     0.629575      0.380102      0.065923     Biso  1.000000 O
   O106       1.0     0.641179      0.087229      0.908053     Biso  1.000000 O
   O107       1.0     0.623901      0.884498      0.113273     Biso  1.000000 O
   O108       1.0     0.640610      0.143093      0.088602     Biso  1.000000 O
   O109       1.0     0.650616      0.864138      0.728982     Biso  1.000000 O
   O110       1.0     0.656574      0.762667      0.062606     Biso  1.000000 O
   O111       1.0     0.638198      0.511533      0.097380     Biso  1.000000 O
   O112       1.0     0.648955      0.447793      0.732921     Biso  1.000000 O
   O113       1.0     0.656718      0.691535      0.746061     Biso  1.000000 O
   O114       1.0     0.653649      0.058584      0.713902     Biso  1.000000 O
   O115       1.0     0.662247      0.977584      0.245530     Biso  1.000000 O
   O116       1.0     0.653542      0.561894      0.278955     Biso  1.000000 O
   O117       1.0     0.662317      0.158397      0.306383     Biso  1.000000 O
   O118       1.0     0.662377      0.394715      0.253978     Biso  1.000000 O
   O119       1.0     0.735197      0.473686      0.365101     Biso  1.000000 O
   O120       1.0     0.726425      0.964818      0.412720     Biso  1.000000 O
   O121       1.0     0.722912      0.595448      0.436582     Biso  1.000000 O
   O122       1.0     0.724760      0.888228      0.569914     Biso  1.000000 O
   O123       1.0     0.710947      0.523255      0.600981     Biso  1.000000 O
   O124       1.0     0.731112      0.389892      0.612751     Biso  1.000000 O
   O125       1.0     0.750896      0.141811      0.450405     Biso  1.000000 O
   O126       1.0     0.742030      0.141933      0.648874     Biso  1.000000 O
   O127       1.0     0.739472      0.664760      0.012721     Biso  1.000000 O
   O128       1.0     0.741165      0.776771      0.667117     Biso  1.000000 O
   O129       1.0     0.736353      0.864698      0.015682     Biso  1.000000 O
   O130       1.0     0.730311      0.450429      0.989701     Biso  1.000000 O
   O131       1.0     0.737856      0.060576      0.037281     Biso  1.000000 O
   O132       1.0     0.743655      0.652814      0.607119     Biso  1.000000 O
   O133       1.0     0.756337      0.064878      0.290691     Biso  1.000000 O
   O134       1.0     0.731921      0.254191      0.554357     Biso  1.000000 O
   O135       1.0     0.725529      0.344984      0.409377     Biso  1.000000 O
   O136       1.0     0.777822      0.892786      0.749783     Biso  1.000000 O
   O137       1.0     0.783086      0.683859      0.790505     Biso  1.000000 O
   O138       1.0     0.777119      0.473133      0.752782     Biso  1.000000 O
   O139       1.0     0.788925      0.941953      0.240272     Biso  1.000000 O
   O140       1.0     0.777107      0.050057      0.780421     Biso  1.000000 O
   O141       1.0     0.784367      0.576844      0.266300     Biso  1.000000 O
   O142       1.0     0.787732      0.192559      0.276176     Biso  1.000000 O
   O143       1.0     0.793486      0.385700      0.249821     Biso  1.000000 O
   O144       1.0     0.814242      0.524554      0.090877     Biso  1.000000 O
   O145       1.0     0.821148      0.765545      0.055693     Biso  1.000000 O
   O146       1.0     0.825589      0.152929      0.096214     Biso  1.000000 O
   O147       1.0     0.829658      0.562064      0.543258     Biso  1.000000 O
   O148       1.0     0.839089      0.939747      0.504807     Biso  1.000000 O
   O149       1.0     0.844251      0.650054      0.133313     Biso  1.000000 O
   O150       1.0     0.837512      0.278906      0.149474     Biso  1.000000 O
   O151       1.0     0.855284      0.890848      0.088731     Biso  1.000000 O
   O152       1.0     0.848633      0.188105      0.563029     Biso  1.000000 O
   O153       1.0     0.852007      0.023279      0.114129     Biso  1.000000 O
   O154       1.0     0.858632      0.575289      0.786257     Biso  1.000000 O
   O155       1.0     0.849240      0.337466      0.519798     Biso  1.000000 O
   O156       1.0     0.849604      0.475752      0.914687     Biso  1.000000 O
   O157       1.0     0.861392      0.662310      0.940428     Biso  1.000000 O
   O158       1.0     0.839227      0.395020      0.065270     Biso  1.000000 O
   O159       1.0     0.849293      0.080539      0.937829     Biso  1.000000 O
   O160       1.0     0.843579      0.844288      0.904790     Biso  1.000000 O
   O161       1.0     0.869494      0.966138      0.838762     Biso  1.000000 O
   O162       1.0     0.904215      0.858434      0.734387     Biso  1.000000 O
   O163       1.0     0.913960      0.692875      0.766526     Biso  1.000000 O
   O164       1.0     0.907526      0.457035      0.739607     Biso  1.000000 O
   O165       1.0     0.905633      0.084555      0.765085     Biso  1.000000 O
   O166       1.0     0.920309      0.946754      0.235557     Biso  1.000000 O
   O167       1.0     0.910443      0.552832      0.218529     Biso  1.000000 O
   O168       1.0     0.916228      0.189992      0.231206     Biso  1.000000 O
   O169       1.0     0.924639      0.010364      0.608561     Biso  1.000000 O
   O170       1.0     0.920934      0.372826      0.214997     Biso  1.000000 O
   O171       1.0     0.924571      0.651579      0.577435     Biso  1.000000 O
   O172       1.0     0.932893      0.158825      0.421339     Biso  1.000000 O
   O173       1.0     0.924098      0.583806      0.409344     Biso  1.000000 O
   O174       1.0     0.956338      0.261037      0.549010     Biso  1.000000 O
   O175       1.0     0.951402      0.980736      0.421667     Biso  1.000000 O
   O176       1.0     0.951270      0.521266      0.577248     Biso  1.000000 O
   O177       1.0     0.954372      0.886067      0.556360     Biso  1.000000 O
   O178       1.0     0.954354      0.344014      0.402136     Biso  1.000000 O
   O179       1.0     0.957388      0.070237      0.279160     Biso  1.000000 O
   O180       1.0     0.967100      0.467129      0.340076     Biso  1.000000 O
   O181       1.0     0.966185      0.136805      0.608630     Biso  1.000000 O
   O182       1.0     0.961868      0.389294      0.589460     Biso  1.000000 O
   O183       1.0     0.972948      0.767702      0.632275     Biso  1.000000 O
   O184       1.0     0.028439      0.048168      0.719831     Biso  1.000000 O
   O185       1.0     0.030195      0.656269      0.697628     Biso  1.000000 O
   O186       1.0     0.043886      0.969923      0.282750     Biso  1.000000 O
   O187       1.0     0.130534      0.027887      0.402331     Biso  1.000000 O
   O188       1.0     0.033041      0.872664      0.714829     Biso  1.000000 O
   O189       1.0     0.035517      0.467347      0.701362     Biso  1.000000 O
   O190       1.0     0.214719      0.005615      0.910285     Biso  1.000000 O
   O191       1.0     0.749568      0.017260      0.591311     Biso  1.000000 O
   O192       1.0     0.618347      0.012513      0.064537     Biso  1.000000 O
   O193       1.0     0.599326      0.254969      0.426577     Biso  1.000000 O
   O194       1.0     0.600128      0.298648      0.657115     Biso  1.000000 O
   O195       1.0     0.614314      0.160703      0.539810     Biso  1.000000 O
   O196       1.0     0.567390      0.062668      0.408422     Biso  1.000000 O
   Si1        1.0     0.106178      0.042030      0.690263     Biso  1.000000 Si
   Si2        1.0     0.105984      0.644355      0.662534     Biso  1.000000 Si
   Si3        1.0     0.115423      0.962054      0.335704     Biso  1.000000 Si
   Si4        1.0     0.110776      0.884343      0.689981     Biso  1.000000 Si
   Si5        1.0     0.117487      0.349208      0.302336     Biso  1.000000 Si
   Si6        1.0     0.112273      0.193744      0.327358     Biso  1.000000 Si
   Si7        1.0     0.111280      0.485473      0.673290     Biso  1.000000 Si
   Si8        1.0     0.106037      0.578081      0.322412     Biso  1.000000 Si
   Si9        1.0     0.158162      0.846256      0.474521     Biso  1.000000 Si
   Si10       1.0     0.154873      0.085736      0.478381     Biso  1.000000 Si
   Si11       1.0     0.156920      0.462516      0.456904     Biso  1.000000 Si
   Si12       1.0     0.158396      0.692176      0.453624     Biso  1.000000 Si
   Si13       1.0     0.258435      0.948319      0.965526     Biso  1.000000 Si
   Si14       1.0     0.269674      0.344099      0.941208     Biso  1.000000 Si
   Si15       1.0     0.271733      0.188848      0.970902     Biso  1.000000 Si
   Si16       1.0     0.254204      0.575269      0.955762     Biso  1.000000 Si
   Si17       1.0     0.231109      0.839701      0.808625     Biso  1.000000 Si
   Si18       1.0     0.222360      0.141849      0.178184     Biso  1.000000 Si
   Si19       1.0     0.229962      0.384453      0.150789     Biso  1.000000 Si
   Si20       1.0     0.232589      0.455508      0.800202     Biso  1.000000 Si
   Si21       1.0     0.219567      0.542897      0.172332     Biso  1.000000 Si
   Si22       1.0     0.220988      0.068506      0.833769     Biso  1.000000 Si
   Si23       1.0     0.228415      0.986377      0.181596     Biso  1.000000 Si
   Si24       1.0     0.227123      0.683177      0.793753     Biso  1.000000 Si
   Si25       1.0     0.413914      0.954415      0.973498     Biso  1.000000 Si
   Si26       1.0     0.408998      0.571845      0.957231     Biso  1.000000 Si
   Si27       1.0     0.427003      0.195247      0.985381     Biso  1.000000 Si
   Si28       1.0     0.457370      0.840783      0.829335     Biso  1.000000 Si
   Si29       1.0     0.423651      0.348697      0.962737     Biso  1.000000 Si
   Si30       1.0     0.467526      0.384047      0.186113     Biso  1.000000 Si
   Si31       1.0     0.470963      0.151927      0.197229     Biso  1.000000 Si
   Si32       1.0     0.463308      0.540331      0.171319     Biso  1.000000 Si
   Si33       1.0     0.465751      0.076795      0.847545     Biso  1.000000 Si
   Si34       1.0     0.464910      0.993466      0.185312     Biso  1.000000 Si
   Si35       1.0     0.461763      0.685761      0.824745     Biso  1.000000 Si
   Si36       1.0     0.453375      0.458302      0.808429     Biso  1.000000 Si
   Si37       1.0     0.353080      0.641791      0.666254     Biso  1.000000 Si
   Si38       1.0     0.350020      0.887647      0.677155     Biso  1.000000 Si
   Si39       1.0     0.340719      0.336769      0.290344     Biso  1.000000 Si
   Si40       1.0     0.351082      0.483563      0.652472     Biso  1.000000 Si
   Si41       1.0     0.349740      0.968293      0.329641     Biso  1.000000 Si
   Si42       1.0     0.344008      0.584147      0.298749     Biso  1.000000 Si
   Si43       1.0     0.349611      0.045121      0.701320     Biso  1.000000 Si
   Si44       1.0     0.341149      0.182958      0.321399     Biso  1.000000 Si
   Si45       1.0     0.313143      0.082040      0.485719     Biso  1.000000 Si
   Si46       1.0     0.312087      0.459973      0.433426     Biso  1.000000 Si
   Si47       1.0     0.312129      0.693016      0.457470     Biso  1.000000 Si
   Si48       1.0     0.311606      0.849916      0.459835     Biso  1.000000 Si
   Si49       1.0     0.813670      0.841431      0.016739     Biso  1.000000 Si
   Si50       1.0     0.816106      0.686023      0.034224     Biso  1.000000 Si
   Si51       1.0     0.815478      0.079625      0.047192     Biso  1.000000 Si
   Si52       1.0     0.808041      0.461613      0.015461     Biso  1.000000 Si
   Si53       1.0     0.853713      0.951141      0.168861     Biso  1.000000 Si
   Si54       1.0     0.847629      0.357983      0.171701     Biso  1.000000 Si
   Si55       1.0     0.842511      0.202851      0.187689     Biso  1.000000 Si
   Si56       1.0     0.848969      0.890612      0.806361     Biso  1.000000 Si
   Si57       1.0     0.850454      0.044978      0.830037     Biso  1.000000 Si
   Si58       1.0     0.854431      0.652796      0.820947     Biso  1.000000 Si
   Si59       1.0     0.838362      0.574947      0.177929     Biso  1.000000 Si
   Si60       1.0     0.847880      0.494993      0.797579     Biso  1.000000 Si
   Si61       1.0     0.957076      0.069819      0.674956     Biso  1.000000 Si
   Si62       1.0     0.960483      0.691338      0.668010     Biso  1.000000 Si
   Si63       1.0     0.966111      0.845945      0.660453     Biso  1.000000 Si
   Si64       1.0     0.957824      0.545899      0.315136     Biso  1.000000 Si
   Si65       1.0     0.962808      0.458369      0.651838     Biso  1.000000 Si
   Si66       1.0     0.968206      0.991903      0.304977     Biso  1.000000 Si
   Si67       1.0     0.970814      0.389348      0.305946     Biso  1.000000 Si
   Si68       1.0     0.961369      0.148536      0.309491     Biso  1.000000 Si
   Si69       1.0     0.928099      0.334699      0.515903     Biso  1.000000 Si
   Si70       1.0     0.917130      0.954187      0.522341     Biso  1.000000 Si
   Si71       1.0     0.926887      0.186718      0.534374     Biso  1.000000 Si
   Si72       1.0     0.907169      0.579779      0.527232     Biso  1.000000 Si
   Si73       1.0     0.718766      0.457684      0.672575     Biso  1.000000 Si
   Si74       1.0     0.723379      0.854843      0.680270     Biso  1.000000 Si
   Si75       1.0     0.731611      0.065077      0.684312     Biso  1.000000 Si
   Si76       1.0     0.733854      0.986532      0.297364     Biso  1.000000 Si
   Si77       1.0     0.730862      0.700098      0.702254     Biso  1.000000 Si
   Si78       1.0     0.723664      0.551459      0.335100     Biso  1.000000 Si
   Si79       1.0     0.751881      0.582975      0.547724     Biso  1.000000 Si
   Si80       1.0     0.760543      0.952577      0.520166     Biso  1.000000 Si
   Si81       1.0     0.770182      0.180838      0.552397     Biso  1.000000 Si
   Si82       1.0     0.740116      0.139455      0.331197     Biso  1.000000 Si
   Si83       1.0     0.729219      0.398162      0.320241     Biso  1.000000 Si
   Si84       1.0     0.659510      0.077991      0.025766     Biso  1.000000 Si
   Si85       1.0     0.659996      0.839919      0.027897     Biso  1.000000 Si
   Si86       1.0     0.652511      0.451441      0.019312     Biso  1.000000 Si
   Si87       1.0     0.662440      0.684203      0.033002     Biso  1.000000 Si
   Si88       1.0     0.617926      0.350366      0.177845     Biso  1.000000 Si
   Si89       1.0     0.615578      0.569934      0.173618     Biso  1.000000 Si
   Si90       1.0     0.609377      0.647448      0.817954     Biso  1.000000 Si
   Si91       1.0     0.610706      0.045185      0.815339     Biso  1.000000 Si
   Si92       1.0     0.612011      0.959489      0.155154     Biso  1.000000 Si
   Si93       1.0     0.603656      0.887020      0.820669     Biso  1.000000 Si
   Si94       1.0     0.602614      0.491078      0.807583     Biso  1.000000 Si
   Al1        1.0     0.764844      0.338152      0.524166     Biso  1.000000 Al
   Al2        1.0     0.622339      0.188846      0.192118     Biso  1.000000 Al
   H1         1.0     0.625449      0.281123      0.379195     Biso  1.000000 H
   H2         1.0     0.626712      0.337858      0.674051     Biso  1.000000 H
   H3         1.0     0.610302      0.125611      0.589853     Biso  1.000000 H
   H4         1.0     0.569711      0.032066      0.351738     Biso  1.000000 H
   H5         1.0     0.497546      0.144959      0.437992     Biso  1.000000 H
   H6         1.0     0.514307      0.098682      0.426238     Biso  1.000000 H
   Ga1        1.0     0.582856      0.158781      0.397947     Biso  1.000000 Ga
   Ga2        1.0     0.634680      0.251217      0.559218     Biso  1.000000 Ga
