# Supplementary material for: High Stability of Methanol to Aromatic Conversion over Bimetallic Ca,Ga-Modified ZSM-5
Source: ACS Catal. 2022 Feb 23;12(5):3189–200. doi: 10.1021/acscatal.1c05481 (PMC8902757; doi:10.1021/acscatal.1c05481)
Supplement: Supplementary file 1 — cs1c05481_si_001.zip [file cs1c05481_si_001.zip › SI_structures/README.txt]

README.txt
The folder aitd_structures contains the global minima configurations of the Ga and CaGa bimetallic species confined in the alpha, beta and gamma sites of the ZSM-5 and optimized at the PBE-D3(BJ) level of theory.
The alpha structures were used for the ab initio thermodynamics analysis and their images are shown in Figure 4 of the manuscript and in Figure S6 - S9 of the Supporting Information.

The folder NEB contains optimized periodic models of the ZSM-5 for the Ga1W and Ga2W configurations with 1 and 2 water molecules respectively. 
In the same folder, the CaGa bimetallic species in the ZSM-5 for the CaGa2W and CaGa4W configurations are present with 2 and 4 water molecules respectively.
The images of these structures are in Figure S10 - S11 of the Supporting Information.
The 1Step folder in each folder corresponds to the mechanism of C-H-bond activation in ethane and the folder 3Step corresponds to the hydrogen recombination step.
The initial (IS), transition (TS), final (TS) states of each reaction pathway are included.
 
